# Supplementary material for: Damage dynamics and the role of chance in the timing of E. coli cell death
Source: Nat Commun. 2023 Apr 18;14:2209. doi: 10.1038/s41467-023-37930-x (PMC10113371; doi:10.1038/s41467-023-37930-x)
Supplement: Supplementary file 5 — Supplementary Data 1 [file 41467_2023_37930_MOESM5_ESM.xlsx]

## Sheet: K-S test statistics 
	24.5h	31.5h	38.5h	45.5h	52.5h	59.5h	66.5h	73.5h	80.5h
gamma	0.11797718412458247	0.16607923680302028	0.14072209414100678	0.14952462726372928	0.15264709105498608	0.07019929638499162	0.06926756486580382	0.04794241984659042	0.057357331097166564
beta	0.12695666351640755	0.1655458039638329	0.14016646357105234	0.14942167512567484	0.15590640689733692	0.07019170038954448	0.06776052987791359	0.047821465198003676	0.05731797201172206
weibull	0.1059313293883749	0.14180515986782471	0.09929773480063431	0.1058692178340388	0.1291930050942801	0.0433386727980935	0.04993863950919358	0.0485756436327176	0.06441236090984193
lognormal	0.09538450123370201	0.10556325369906361	0.06679008338317927	0.06902830979756519	0.08239815338446818	0.05990546041804701	0.051241728656282515	0.07826040392402045	0.10585434073249045
inverse gamma	0.21441794662517855	0.46107460876687595	0.18485889550066786	0.23896647390505524	0.25300830884597114	0.2230523449711989	0.1349137206865424	0.195492395404045	0.2809207194896327
generalised gamma	0.07562389116720525	0.100524353117742	0.06324321582665526	0.0690405996578618	0.08806765235846503	0.03585239876449875	0.033183594633930724	0.03182312329073045	0.05910825611831405
generalised pareto	0.11172954539694877	0.12055477743808238	0.0562005707466785	0.07682756845609343	0.11530734560995956	0.05813148013089997	0.03909028765242906	0.04434835994410313	0.11639604136600859
inverse gaussian	0.21974735716726057	0.7840578242988188	0.20104203992204067	0.2802174367725359	0.2789553106270206	0.3261980031066542	0.15212242102696483	0.2156920224711017	0.3162858729478998
burr	0.042035718382268716	0.0458315718759299	0.03469861296204557	0.037709637755232284	0.04672069516154814	0.04778528471900001	0.04637877077248817	0.026788082114924838	0.03825926408824096
half generalised normal	0.103967348965918	0.12856734104275414	0.08466708305993575	0.08747833575590813	0.11231863770554795	0.03593592016474323	0.03641069676936032	0.045277973584401776	0.09296768037429606
burr12	0.05077090718774463	0.05712931298307422	0.041234254172282436	0.03815981310895872	0.047953102966284744	0.03757774098021127	0.039614484746105544	0.02857092770029973	0.046403839229223254
fisk	0.049481477505358806	0.06058875554504206	0.04779287862749715	0.037865332769078275	0.04794202765736899	0.05219944999754156	0.051322619960077254	0.050556547754088854	0.04839146089985802
generalised extreme	0.37634617180487223	0.39376924736458196	0.37322304111184723	0.37419264636362853	0.39579625639152916	0.3686077562479094	0.3720772250719667	0.3716859836761705	0.386578370200088
exponentiated weibull	0.07281069486645281	0.09844402178289247	0.062250442121395744	0.05968295740700996	0.08047118734276415	0.03651394230360405	0.03433660542690353	0.031023272454213657	0.057906172224294616
inverse weibull	0.15238229839333428	0.2835512117588095	0.12879445910072773	0.13618643165982747	0.15345559899459119	0.13428906479136626	0.09977485865959634	0.13964435414034482	0.20224070836947916
