# Supplementary material for: Damage dynamics and the role of chance in the timing of E. coli cell death
Source: Nat Commun. 2023 Apr 18;14:2209. doi: 10.1038/s41467-023-37930-x (PMC10113371; doi:10.1038/s41467-023-37930-x)
Supplement: Supplementary file 7 — Source data [file 41467_2023_37930_MOESM7_ESM.zip]

Archive with 37 entries (30 files):
- Source data/
- Source data/.DS_Store
- __MACOSX/
- __MACOSX/Source data/
- __MACOSX/Source data/._.DS_Store
- Source data/Statistical figure source data/
- Source data/Statistical figure source data/Figure 2a-e initial conditions.csv
- __MACOSX/Source data/Statistical figure source data/
- __MACOSX/Source data/Statistical figure source data/._Figure 2a-e initial conditions.csv
- Source data/Statistical figure source data/Figure 3a-e stats.csv
- __MACOSX/Source data/Statistical figure source data/._Figure 3a-e stats.csv
- Source data/Statistical figure source data/Figure S4 logpvalues.csv
- Source data/Statistical figure source data/Figure 4d-g simulation stats.csv
- Source data/Statistical figure source data/Figure 5e-h stats rpoS.csv
- Source data/Statistical figure source data/Figure 3g time-to-die.csv
- Source data/Statistical figure source data/Figure 4h simulation NA.csv
- Source data/Statistical figure source data/Figure 4i simulation KM.csv
- Source data/Statistical figure source data/Figure 1g-h GB2 fitted parameters.csv
- Source data/Statistical figure source data/Figure 5e-h stats wt.csv
- Source data/readme.txt
- __MACOSX/Source data/._readme.txt
- Source data/Longitudinal dataset/
- Source data/Longitudinal dataset/Damage PI uptake rpoS (Figure 5b).csv
- Source data/Longitudinal dataset/.DS_Store
- __MACOSX/Source data/Longitudinal dataset/
- __MACOSX/Source data/Longitudinal dataset/._.DS_Store
- Source data/Longitudinal dataset/Damage PI uptake wt (Figure 1d,f).csv
- Source data/Longitudinal dataset/Cell info rpoS (Figure 5cd).csv
- __MACOSX/Source data/Longitudinal dataset/._Cell info rpoS (Figure 5cd).csv
- Source data/Longitudinal dataset/Cell info wt (Figure 1e).csv
- __MACOSX/Source data/Longitudinal dataset/._Cell info wt (Figure 1e).csv
- Source data/Longitudinal dataset/PI timeseries wt (Figure 1c).csv
- __MACOSX/Source data/Longitudinal dataset/._PI timeseries wt (Figure 1c).csv
- Source data/Longitudinal dataset/PI timeseries rpoS (Figure 5a).csv
- __MACOSX/Source data/Longitudinal dataset/._PI timeseries rpoS (Figure 5a).csv
- Source data/Longitudinal dataset/Model simulations (Figure 4).csv
- __MACOSX/Source data/Longitudinal dataset/._Model simulations (Figure 4).csv
