# Supplementary material for: Damage dynamics and the role of chance in the timing of E. coli cell death
Source: Nat Commun. 2023 Apr 18;14:2209. doi: 10.1038/s41467-023-37930-x (PMC10113371; doi:10.1038/s41467-023-37930-x)
Supplement: Supplementary file 7 — Source data [file 41467_2023_37930_MOESM7_ESM.zip › Source data/Statistical figure source data/Figure 2a-e initial conditions.csv]

name	initial area	# divisions	# coinhabitants	last division time	mortality	status
01-06-AH	0.7382340000000001	1	4	4	25	censor
01-06-AT	0.7382340000000001	1	4	4	31	censor
01-06-BH	0.9644670000000001	1	4	2	90	death
01-06-BT	0.9644670000000001	1	4	2	40	censor
01-08-AH	0.42468300000000003	1	4	3	34	censor
01-08-AT	0.42468300000000003	1	4	3	63	death
01-08-BH	0.47628000000000004	1	4	12	99	death
01-08-BT	0.47628000000000004	1	4	12	99	death
01-11-B	1.1470410000000002	0	2	0	100	death
01-12-AH	0.7541100000000001	1	4	6	42	death
01-12-AT	0.7541100000000001	1	4	6	89	death
01-12-BH	0.718389	1	4	4	110	death
01-12-BT	0.718389	1	4	4	50	censor
01-13-AH	1.6987320000000001	1	2	2	104	death
01-13-AT	1.6987320000000001	1	2	2	87	death
01-15-AH	1.5796620000000001	1	2	12	78	censor
01-15-AT	1.5796620000000001	1	2	12	96	death
01-18-AH	1.42884	1	2	7	75	death
01-18-AT	1.42884	1	2	7	9	death
02-07-AH	0.666792	1	4	3	80	death
02-07-AT	0.666792	1	4	3	80	censor
02-07-BH	0.698544	1	4	3	69	death
02-07-BT	0.698544	1	4	3	31	censor
02-10-A	0.9724050000000001	0	1	0	68	censor
02-14-AH	1.631259	1	2	37	92	death
02-14-AT	1.631259	1	2	37	96	censor
02-15-AH	0.36911700000000003	1	3	6	90	death
02-15-AT	0.36911700000000003	1	3	6	92	death
02-15-BHH	0.42865200000000003	2	3	25	94	death
02-16-BH	0.591381	1	3	1	94	death
02-16-BT	0.591381	1	3	1	101	death
03-01-AH	1.281987	1	2	8	92	death
03-01-AT	1.281987	1	2	8	63	death
03-03-AH	1.329615	1	2	5	108	death
03-03-AT	1.329615	1	2	5	97	death
03-04-AH	1.4963130000000002	1	2	2	104	death
03-04-AT	1.4963130000000002	1	2	2	112	censor
03-05-AHH	0.9366840000000001	2	4	9	69	death
03-05-AHT	0.9366840000000001	2	4	9	90	censor
03-05-ATH	0.9366840000000001	2	4	5	82	death
03-05-ATTH	0.9366840000000001	3	4	55	87	death
03-07-AH	0.611226	1	3	2	80	death
03-07-ATH	0.611226	2	3	15	70	death
03-07-ATT	0.611226	2	3	15	106	death
03-08-A	0.41674500000000003	0	3	0	59	censor
03-08-BH	0.51597	1	3	11	83	death
03-08-BT	0.51597	1	3	11	106	death
03-09-A	0.265923	0	3	0	96	death
03-09-B	0.293706	0	3	0	47	death
03-09-C	0.41674500000000003	0	3	0	92	death
03-10-AH	1.885275	1	2	2	83	death
03-10-AT	1.885275	1	2	2	56	censor
03-11-A	0.281799	0	3	0	77	death
03-11-BH	0.285768	1	3	3	108	censor
03-11-BT	0.285768	1	3	3	99	death
04-03-A	1.583631	0	1	0	33	death
04-08-AH	0.7501410000000001	1	4	6	112	censor
04-08-AT	0.7501410000000001	1	4	6	65	censor
04-08-BH	0.579474	1	4	4	87	death
04-08-BTH	0.579474	2	4	21	95	death
04-09-A	0.42071400000000003	0	3	0	80	death
04-09-BH	0.309582	1	3	7	107	death
04-09-BT	0.309582	1	3	7	87	death
04-10-A	0.333396	0	2	0	113	death
04-10-B	0.349272	0	2	0	111	death
04-12-A	0.31752	0	3	0	104	death
04-12-BH	0.305613	1	3	8	77	death
04-12-BT	0.305613	1	3	8	80	death
04-15-AHH	0.7739550000000001	2	4	16	91	death
04-15-AHT	0.7739550000000001	2	4	16	94	death
04-15-ATH	0.7739550000000001	2	4	7	90	death
04-15-ATT	0.7739550000000001	2	4	7	103	death
04-18-BH	0.7382340000000001	1	2	0	87	death
05-01-AH	1.297863	1	2	16	92	death
05-01-AT	1.297863	1	2	16	52	death
05-02-AHH	0.9882810000000001	2	2	10	93	death
05-02-AHT	0.9882810000000001	2	2	10	80	death
05-04-AH	1.405026	1	3	3	92	death
05-04-AT	1.405026	1	3	3	81	death
05-04-BH	1.397088	1	3	1	93	death
05-05-AH	0.8096760000000001	1	2	5	84	death
05-05-AT	0.8096760000000001	1	2	5	85	death
05-06-AH	1.202607	1	2	2	99	death
05-06-AT	1.202607	1	2	2	103	death
05-11-AH	0.8057070000000001	1	4	3	85	death
05-11-AT	0.8057070000000001	1	4	3	63	death
05-11-BH	0.8096760000000001	1	4	1	92	death
05-11-BTH	0.8096760000000001	2	4	20	100	death
05-13-AH	0.682668	1	4	2	86	death
05-13-AT	0.682668	1	4	2	81	death
05-13-BH	0.48024900000000004	1	4	1	97	death
05-13-BT	0.48024900000000004	1	4	1	76	death
06-02-AHH	1.377243	2	4	6	103	censor
06-02-AHT	1.377243	2	4	6	92	death
06-02-ATH	1.377243	2	4	3	49	censor
06-02-ATT	1.377243	2	4	3	96	death
06-03-AHH	0.7302960000000001	2	4	9	75	death
06-03-AHT	0.7302960000000001	2	4	9	93	death
06-03-ATH	0.7302960000000001	2	4	35	90	death
06-03-ATT	0.7302960000000001	2	4	35	88	death
06-04-B	1.238328	0	2	0	49	death
06-05-AH	1.567755	1	3	6	103	death
06-05-ATH	1.567755	2	3	7	82	death
06-05-ATT	1.567755	2	3	7	40	censor
06-09-A	0.8096760000000001	0	2	0	62	death
06-09-BH	1.3534290000000002	1	2	0	102	death
06-10-AH	1.4645610000000002	1	2	5	84	censor
06-10-AT	1.4645610000000002	1	2	5	84	death
06-17-A	0.309582	0	4	0	76	death
06-17-BH	0.43659000000000003	1	4	16	104	censor
06-17-BT	0.43659000000000003	1	4	16	87	death
06-17-C	0.591381	0	4	0	75	death
07-01-AH	1.07163	1	5	1	103	death
07-01-AT	1.07163	1	5	1	99	death
07-01-BH	0.8017380000000001	1	5	1	103	death
07-01-BTH	0.8017380000000001	2	5	11	79	death
07-01-BTT	0.8017380000000001	2	5	11	103	death
07-05-AH	0.8215830000000001	1	2	13	69	death
07-05-AT	0.8215830000000001	1	2	13	43	death
07-08-AH	0.670761	1	3	1	92	death
07-08-ATH	0.670761	2	3	11	92	death
07-08-ATT	0.670761	2	3	11	90	censor
07-09-AH	1.027971	1	2	3	50	death
07-09-AT	1.027971	1	2	3	93	death
07-10-AHH	1.869399	2	4	8	88	censor
07-10-AHTH	1.869399	3	4	31	84	death
07-10-AHTT	1.869399	3	4	31	47	death
07-10-ATH	1.869399	2	4	1	105	death
07-12-AH	1.488375	1	2	5	91	death
07-12-AT	1.488375	1	2	5	20	death
07-13-AH	1.2581730000000002	1	2	3	99	death
07-13-AT	1.2581730000000002	1	2	3	99	death
07-14-A	0.583443	0	3	0	101	death
07-14-BH	0.48421800000000004	1	3	8	81	death
07-14-BT	0.48421800000000004	1	3	8	87	death
07-15-B	1.5240960000000001	0	1	0	16	censor
07-17-AH	0.38499300000000003	1	3	18	103	death
07-17-AT	0.38499300000000003	1	3	18	97	death
07-17-B	0.345303	0	3	0	97	death
08-01-AHH	1.059723	2	4	17	86	death
08-01-AHT	1.059723	2	4	17	96	death
08-01-ATH	1.059723	2	4	11	93	death
08-01-ATT	1.059723	2	4	11	102	death
08-03-AHH	1.127196	2	3	7	103	censor
08-03-AHTH	1.127196	3	3	49	66	death
08-03-AHTT	1.127196	3	3	49	67	death
08-04-AH	0.563598	1	3	7	88	death
08-04-ATH	0.563598	2	3	46	79	death
08-04-ATT	0.563598	2	3	46	79	death
08-06-AH	1.087506	1	2	1	97	death
08-06-AT	1.087506	1	2	1	62	death
08-10-A	1.301832	0	1	0	97	death
08-13-AHH	1.948779	2	3	3	87	death
08-13-AHT	1.948779	2	3	3	102	death
08-13-ATH	1.948779	2	3	2	101	death
08-15-AH	1.1946690000000002	1	3	1	51	censor
08-15-ATH	1.1946690000000002	2	3	11	102	death
08-15-ATT	1.1946690000000002	2	3	11	103	death
09-01-AH	1.024002	1	3	2	108	death
09-01-ATH	1.024002	2	3	18	69	death
09-01-ATT	1.024002	2	3	18	91	death
09-02-AH	1.7662050000000002	1	2	6	89	death
09-02-AT	1.7662050000000002	1	2	6	92	death
09-10-AH	0.7699860000000001	1	3	3	105	death
09-10-ATH	0.7699860000000001	2	3	37	80	death
09-10-ATT	0.7699860000000001	2	3	37	94	death
09-11-A	0.305613	0	2	0	106	death
09-11-B	0.39690000000000003	0	2	0	83	death
09-15-AHH	0.8612730000000001	2	4	11	104	death
09-15-AHT	0.8612730000000001	2	4	11	100	death
09-15-ATH	0.8612730000000001	2	4	15	100	death
09-15-ATT	0.8612730000000001	2	4	15	80	death
09-16-AH	0.7342650000000001	1	3	2	81	death
09-16-ATH	0.7342650000000001	2	3	11	73	death
09-16-ATT	0.7342650000000001	2	3	11	108	death
10-01-BHH	1.5121890000000002	2	4	10	97	death
10-01-BHT	1.5121890000000002	2	4	112	91	death
10-06-A	0.523908	0	2	0	98	censor
10-06-B	0.47231100000000004	0	2	0	99	censor
10-07-BH	1.365336	1	4	2	81	death
10-07-BTH	1.365336	2	4	15	97	death
10-07-BTT	1.365336	2	4	15	83	death
10-09-A	1.5796620000000001	0	1	0	24	death
10-13-B	0.539784	0	2	0	95	death
10-15-AH	1.198638	1	2	3	91	death
10-15-AT	1.198638	1	2	3	97	death
10-17-AH	0.8215830000000001	1	2	2	91	death
10-17-AT	0.8215830000000001	1	2	2	82	death
10-18-AH	1.1907	1	2	1	105	censor
10-18-AT	1.1907	1	2	1	96	death
11-03-AH	1.059723	1	2	4	99	death
11-03-AT	1.059723	1	2	4	70	death
11-04-AH	1.166886	1	4	8	55	death
11-04-AT	1.166886	1	4	8	22	death
11-04-BH	0.9922500000000001	1	4	5	66	death
11-04-BT	0.9922500000000001	1	4	5	107	death
11-06-AH	0.44055900000000003	1	2	5	87	death
11-06-BT	0.46437300000000004	1	2	31	82	death
11-08-A	0.571536	0	5	0	108	censor
11-08-BH	0.670761	1	5	16	83	death
11-08-BT	0.670761	1	5	16	101	death
11-08-CH	0.666792	1	5	2	74	death
11-08-CT	0.666792	1	5	2	104	death
11-10-AH	1.4685300000000001	1	3	4	100	death
11-10-ATH	1.4685300000000001	2	3	13	101	death
11-10-ATT	1.4685300000000001	2	3	13	82	death
11-11-AH	1.27008	1	2	5	90	death
11-11-AT	1.27008	1	2	5	95	death
11-15-AH	0.512001	1	4	9	82	death
11-15-AT	0.512001	1	4	9	83	death
11-15-BH	0.535815	1	4	9	110	censor
11-15-BT	0.535815	1	4	9	111	censor
11-16-AH	1.5876000000000001	1	2	4	99	death
11-16-AT	1.5876000000000001	1	2	4	24	death
11-18-AH	0.9922500000000001	1	3	2	49	death
11-18-ATH	0.9922500000000001	2	3	13	58	death
11-18-ATT	0.9922500000000001	2	3	13	86	death
12-01-AH	0.9446220000000001	1	4	4	73	death
12-01-AT	0.9446220000000001	1	4	4	83	death
12-01-BH	0.583443	1	4	4	107	censor
12-01-BT	0.583443	1	4	4	103	death
12-03-AH	1.2581730000000002	1	3	1	100	censor
12-03-ATH	1.2581730000000002	2	3	26	74	death
12-03-ATT	1.2581730000000002	2	3	26	69	death
12-05-AH	0.579474	1	2	5	82	death
12-05-AT	0.579474	1	2	5	69	death
12-08-AH	1.262142	1	2	1	104	death
12-08-AT	1.262142	1	2	1	109	censor
12-14-BH	1.5637860000000001	1	3	1	95	censor
12-14-BT	1.5637860000000001	1	3	1	102	death
12-18-AH	1.1946690000000002	1	2	3	114	censor
12-18-AT	1.1946690000000002	1	2	3	111	censor
13-01-AH	1.964655	1	2	4	79	censor
13-01-AT	1.964655	1	2	4	95	death
13-02-AH	0.535815	1	3	5	98	death
13-02-AT	0.535815	1	3	5	86	death
13-03-AHH	1.424871	2	1	6	76	death
13-11-AH	1.6114140000000001	1	3	1	79	death
13-11-ATH	1.6114140000000001	2	3	9	84	death
13-11-ATT	1.6114140000000001	2	3	9	77	death
13-13-AH	1.6391970000000002	1	4	1	84	censor
13-13-AT	1.6391970000000002	1	4	1	75	death
13-13-BH	0.9485910000000001	1	4	5	49	death
13-13-BT	0.9485910000000001	1	4	5	102	death
13-16-BHH	1.075599	2	3	6	84	death
13-16-BHT	1.075599	2	3	6	76	death
14-02-AH	0.7818930000000001	1	4	10	100	censor
14-02-AT	0.7818930000000001	1	4	10	86	death
14-02-BH	0.9128700000000001	1	4	9	84	death
14-02-BT	0.9128700000000001	1	4	9	62	death
14-03-AH	0.9724050000000001	1	3	6	103	censor
14-03-AT	0.9724050000000001	1	3	6	101	death
14-03-BH	1.313739	1	3	41	93	death
14-04-AH	1.6590420000000001	1	5	1	49	death
14-04-ATH	1.6590420000000001	2	5	9	103	death
14-04-ATT	1.6590420000000001	2	5	9	84	death
14-04-BHH	1.4685300000000001	2	5	96	103	death
14-04-BHT	1.4685300000000001	2	5	27	108	death
14-05-AH	0.9565290000000001	1	2	1	103	death
14-05-AT	0.9565290000000001	1	2	1	92	death
14-06-AH	0.710451	1	4	16	91	death
14-06-AT	0.710451	1	4	16	84	death
14-06-BH	1.4764680000000001	1	4	2	94	death
14-06-BT	1.4764680000000001	1	4	2	15	death
14-09-AH	0.8533350000000001	1	4	9	30	death
14-09-AT	0.8533350000000001	1	4	9	72	death
14-12-AH	0.9525600000000001	1	5	1	88	censor
14-12-AT	0.9525600000000001	1	5	1	68	death
14-12-BH	0.9644670000000001	1	5	1	93	censor
14-12-BTH	0.9644670000000001	2	5	23	101	death
14-12-BTT	0.9644670000000001	2	5	23	65	death
14-14-AH	0.9406530000000001	1	4	1	70	death
14-14-AT	0.9406530000000001	1	4	1	96	censor
14-14-BH	0.55566	1	4	5	109	censor
14-14-BT	0.55566	1	4	5	93	death
14-17-AH	0.9366840000000001	1	2	1	98	death
14-17-AT	0.9366840000000001	1	2	1	77	death
15-01-A	1.504251	0	1	0	31	death
15-04-AH	0.9168390000000001	1	3	1	104	death
15-04-ATH	0.9168390000000001	2	3	28	90	death
15-04-ATT	0.9168390000000001	2	3	28	77	death
15-05-BHH	0.9287460000000001	2	4	7	79	death
15-05-BHT	0.9287460000000001	2	4	7	103	death
15-05-BTHH	0.9287460000000001	3	4	31	74	death
15-06-AH	1.8971820000000001	1	3	1	70	death
15-06-ATH	1.8971820000000001	2	3	5	107	death
15-06-ATT	1.8971820000000001	2	3	5	50	death
15-08-AH	1.0200330000000002	1	2	1	101	death
15-08-AT	1.0200330000000002	1	2	1	94	death
15-09-AH	1.059723	1	2	7	94	death
15-09-AT	1.059723	1	2	7	103	death
15-15-AH	1.345491	1	2	4	26	death
15-15-AT	1.345491	1	2	4	69	death
15-16-AH	0.694575	1	5	4	100	censor
15-16-AT	0.694575	1	5	4	101	death
15-16-BH	0.9128700000000001	1	5	2	65	death
15-16-BTH	0.9128700000000001	2	5	12	65	death
15-16-BTT	0.9128700000000001	2	5	12	74	death
15-18-AH	1.222452	1	2	2	78	death
15-18-AT	1.222452	1	2	2	89	death
16-01-AH	1.012095	1	2	6	88	death
16-01-AT	1.012095	1	2	6	86	death
16-04-AH	0.9128700000000001	1	4	18	89	death
16-04-AT	0.9128700000000001	1	4	18	91	death
16-04-BH	0.9604980000000001	1	4	8	108	death
16-04-BT	0.9604980000000001	1	4	8	104	censor
16-06-AH	1.174824	1	4	3	102	death
16-06-AT	1.174824	1	4	3	104	death
16-06-BH	1.174824	1	4	1	86	death
16-06-BT	1.174824	1	4	1	90	death
16-07-AH	1.063692	1	2	1	102	death
16-07-AT	1.063692	1	2	1	102	death
16-08-AH	0.8533350000000001	1	2	2	74	death
16-08-AT	0.8533350000000001	1	2	2	85	death
16-09-BH	1.238328	1	3	2	85	death
16-12-AH	0.8215830000000001	1	4	4	78	death
16-12-AT	0.8215830000000001	1	4	4	45	death
16-12-BH	0.9287460000000001	1	4	1	96	death
16-12-BTH	0.9287460000000001	2	4	47	84	death
16-13-BHH	1.0994130000000002	2	2	9	67	death
16-16-AH	0.9009630000000001	1	4	2	91	death
16-16-AT	0.9009630000000001	1	4	2	46	death
16-16-BH	0.7898310000000001	1	4	2	97	death
16-16-BT	0.7898310000000001	1	4	2	88	death
17-01-AH	0.9882810000000001	1	2	1	95	death
17-01-AT	0.9882810000000001	1	2	1	102	death
17-02-AH	0.8811180000000001	1	3	2	103	death
17-02-AT	0.8811180000000001	1	3	2	97	death
17-04-AH	0.9128700000000001	1	2	1	93	censor
17-04-AT	0.9128700000000001	1	2	1	99	death
17-06-BH	1.059723	1	3	1	102	death
17-06-BT	1.059723	1	3	1	94	death
17-07-AH	1.1907	1	2	7	106	censor
17-07-AT	1.1907	1	2	7	103	death
17-08-AH	0.7779240000000001	1	3	2	101	death
17-08-ATH	0.7779240000000001	2	3	26	87	death
17-08-ATT	0.7779240000000001	2	3	26	69	death
17-10-AHH	1.694763	2	4	7	102	death
17-10-AHT	1.694763	2	4	7	78	death
17-10-ATH	1.694763	2	4	7	61	death
17-10-ATT	1.694763	2	4	7	79	death
17-18-AH	1.0359090000000002	1	2	9	79	death
17-18-AT	1.0359090000000002	1	2	9	69	death
18-01-AH	1.0359090000000002	1	5	2	115	censor
18-01-AT	1.0359090000000002	1	5	2	103	censor
18-01-BH	1.38915	1	5	2	103	censor
18-01-BTH	1.38915	2	5	16	105	death
18-01-BTT	1.38915	2	5	16	105	censor
18-06-BH	1.297863	1	4	4	88	death
18-06-BTH	1.297863	2	4	11	62	death
18-07-BH	1.393119	1	4	1	97	death
18-07-BTH	1.393119	2	4	11	92	censor
18-07-BTT	1.393119	2	4	11	102	censor
18-11-AH	1.281987	1	2	1	99	censor
18-11-AT	1.281987	1	2	1	102	death
18-14-AH	0.7580790000000001	1	4	3	110	censor
18-14-AT	0.7580790000000001	1	4	3	88	death
18-14-BH	1.0676610000000002	1	4	1	77	censor
18-14-BTH	1.0676610000000002	2	4	11	61	death
18-16-AH	0.9724050000000001	1	2	2	111	censor
18-16-AT	0.9724050000000001	1	2	2	69	death
18-17-AH	0.8096760000000001	1	4	3	106	censor
18-17-AT	0.8096760000000001	1	4	3	105	censor
18-17-BH	1.198638	1	4	12	76	death
18-17-BT	1.198638	1	4	12	72	death
19-01-AH	1.095444	1	2	38	93	death
19-01-AT	1.095444	1	2	38	99	death
19-04-AH	1.043847	1	3	1	105	censor
19-04-AT	1.043847	1	3	1	102	censor
19-07-AH	0.603288	1	5	2	103	censor
19-07-AT	0.603288	1	5	2	102	death
19-07-BHH	0.718389	2	5	19	104	death
19-07-BHT	0.718389	2	5	19	86	death
19-07-BTH	0.718389	2	5	11	91	death
19-11-AH	1.436778	1	2	4	95	censor
19-11-AT	1.436778	1	2	4	82	death
19-17-BH	1.234359	1	4	2	85	death
19-17-BTH	1.234359	2	4	41	77	death
19-18-BH	0.8731800000000001	1	3	36	77	death
19-18-BT	0.8731800000000001	1	3	36	67	death
20-01-AH	0.9327150000000001	1	4	1	100	death
20-01-AT	0.9327150000000001	1	4	1	95	death
20-01-BH	0.9922500000000001	1	4	2	104	censor
20-01-BTH	0.9922500000000001	2	4	44	103	death
20-02-AH	2.032128	1	2	6	71	death
20-02-AT	2.032128	1	2	6	48	death
20-05-AH	0.71442	1	4	4	101	death
20-05-AT	0.71442	1	4	4	95	censor
20-05-BH	0.7302960000000001	1	4	6	107	death
20-05-BT	0.7302960000000001	1	4	6	98	death
20-07-AHH	1.063692	2	2	32	99	death
20-07-AHT	1.063692	2	2	12	70	death
20-08-A	1.7781120000000001	0	3	0	6	death
20-08-BH	1.075599	1	3	1	105	death
20-08-BT	1.075599	1	3	1	53	death
20-10-AH	1.024002	1	2	2	94	death
20-10-AT	1.024002	1	2	2	101	death
20-14-AH	0.46437300000000004	1	4	5	103	censor
20-14-AT	0.46437300000000004	1	4	5	81	death
20-14-BHH	0.551691	2	4	9	68	death
20-14-BHT	0.551691	2	4	9	79	death
20-16-AH	1.107351	1	2	1	95	death
20-16-AT	1.107351	1	2	1	42	death
20-18-AH	0.8176140000000001	1	5	2	109	censor
20-18-AT	0.8176140000000001	1	5	2	111	death
20-18-BHH	1.436778	2	5	7	107	death
20-18-BHT	1.436778	2	5	7	64	death
20-18-BT	1.436778	1	5	1	93	death
21-04-A	0.9049320000000001	0	3	0	103	death
21-04-BH	1.119258	1	3	13	88	death
21-04-BT	1.119258	1	3	13	95	censor
21-06-AH	1.297863	1	2	4	38	death
21-06-AT	1.297863	1	2	4	98	death
21-10-AH	0.7699860000000001	1	4	4	90	censor
21-10-AT	0.7699860000000001	1	4	4	109	censor
21-10-BH	0.7223580000000001	1	4	4	65	censor
21-10-BT	0.7223580000000001	1	4	4	72	death
21-11-A	1.393119	0	3	0	33	death
21-15-A	0.48024900000000004	0	4	0	97	censor
21-15-BH	0.46437300000000004	1	4	11	93	censor
21-15-BT	0.46437300000000004	1	4	11	67	death
21-15-CH	0.353241	1	4	83	102	death
21-16-AH	0.519939	1	4	9	105	censor
21-16-AT	0.519939	1	4	9	102	death
21-16-BH	0.43262100000000003	1	4	9	70	death
21-16-BT	0.43262100000000003	1	4	9	57	death
21-18-A	0.7342650000000001	0	4	0	108	censor
21-18-BH	0.563598	1	4	6	98	death
21-18-BT	0.563598	1	4	6	96	censor
21-18-CHH	0.7382340000000001	2	4	31	35	death
22-01-AH	1.043847	1	2	2	93	death
22-01-AT	1.043847	1	2	2	107	censor
22-02-AH	0.9763740000000001	1	4	2	104	death
22-02-AT	0.9763740000000001	1	4	2	93	death
22-02-BHH	1.23039	2	4	39	60	death
22-02-BHT	1.23039	2	4	16	54	death
22-03-AH	0.7699860000000001	1	4	4	91	death
22-03-AT	0.7699860000000001	1	4	4	92	death
22-03-BH	0.8334900000000001	1	4	4	92	censor
22-03-BT	0.8334900000000001	1	4	4	103	death
22-04-A	0.8850870000000001	0	1	0	89	death
22-05-AH	0.535815	1	4	3	97	death
22-05-AT	0.535815	1	4	3	90	death
22-11-BH	0.523908	1	4	4	94	death
22-11-BT	0.523908	1	4	4	52	death
22-14-AH	0.9089010000000001	1	3	1	72	death
22-14-ATH	0.9089010000000001	2	3	10	86	death
22-14-ATT	0.9089010000000001	2	3	10	84	death
22-17-AHH	1.4804370000000002	2	3	14	65	death
22-17-AHT	1.4804370000000002	2	3	14	71	death
22-17-AT	1.4804370000000002	1	3	1	79	death
22-18-BH	0.8692110000000001	1	4	14	61	death
22-18-BT	0.8692110000000001	1	4	14	54	death
23-01-AH	0.7739550000000001	1	4	2	102	censor
23-01-AT	0.7739550000000001	1	4	2	68	death
23-01-BH	0.646947	1	4	7	93	death
23-01-BT	0.646947	1	4	7	103	death
23-05-AH	0.710451	1	3	20	27	death
23-07-AH	0.8017380000000001	1	3	2	104	death
23-07-ATH	0.8017380000000001	2	3	39	78	death
23-07-ATT	0.8017380000000001	2	3	39	63	death
23-08-AH	0.8096760000000001	1	3	2	79	death
23-08-AT	0.8096760000000001	1	3	2	93	death
23-09-AH	0.8850870000000001	1	3	14	80	death
23-09-AT	0.8850870000000001	1	3	14	96	death
23-11-AH	0.603288	1	2	1	70	death
23-11-ATH	0.603288	2	2	44	70	death
23-13-A	0.611226	0	2	0	80	death
23-13-B	0.631071	0	2	0	73	death
23-15-AH	0.678699	1	5	3	85	death
23-15-AT	0.678699	1	5	3	84	death
23-15-BH	0.698544	1	5	12	98	censor
23-15-BT	0.698544	1	5	12	80	death
23-15-CH	0.508032	1	5	3	95	censor
23-16-A	0.607257	0	3	0	107	censor
23-16-BH	0.631071	1	3	4	97	death
23-16-BT	0.631071	1	3	4	76	death
23-17-AH	0.8731800000000001	1	2	1	111	death
23-17-AT	0.8731800000000001	1	2	1	101	death
24-01-AH	0.9128700000000001	1	3	9	93	death
24-01-AT	0.9128700000000001	1	3	9	83	death
24-01-BH	2.016252	1	3	4	72	death
24-02-AHH	1.250235	2	4	11	99	death
24-02-AHT	1.250235	2	4	11	112	censor
24-02-ATH	1.250235	2	4	10	40	death
24-02-ATT	1.250235	2	4	10	67	death
24-05-A	1.8733680000000001	0	1	0	30	death
24-11-A	0.8414280000000001	0	2	0	109	censor
24-11-B	0.8731800000000001	0	2	0	15	death
24-12-AH	0.7620480000000001	1	4	1	101	censor
24-12-AT	0.7620480000000001	1	4	1	103	death
24-13-AH	0.571536	1	4	10	95	censor
24-13-AT	0.571536	1	4	10	97	censor
24-13-BHH	0.599319	2	4	31	54	death
24-13-BHT	0.599319	2	4	42	75	death
24-15-AH	0.9644670000000001	1	3	1	89	death
24-15-ATH	0.9644670000000001	2	3	8	42	death
24-15-ATT	0.9644670000000001	2	3	8	65	death
24-16-AH	0.8692110000000001	1	5	1	99	censor
24-16-AT	0.8692110000000001	1	5	1	108	censor
24-16-B	0.301644	0	5	0	102	censor
24-16-CH	0.38499300000000003	1	5	8	98	censor
24-16-CT	0.38499300000000003	1	5	8	85	death
24-17-A	0.9089010000000001	0	5	0	70	death
24-17-B	1.166886	0	5	0	17	death
24-17-CH	1.246266	1	5	2	81	death
24-17-CTH	1.246266	2	5	26	32	death
24-17-CTT	1.246266	2	5	26	54	death
25-01-AH	0.8692110000000001	1	2	7	99	death
25-01-AT	0.8692110000000001	1	2	7	79	death
25-02-BHH	0.9962190000000001	2	5	31	66	death
25-02-BHT	0.9962190000000001	2	5	31	52	death
25-02-BTH	0.9962190000000001	2	5	13	57	death
25-02-BTT	0.9962190000000001	2	5	13	85	death
25-03-A	0.563598	0	4	0	107	censor
25-03-B	0.583443	0	4	0	99	death
25-03-CH	0.8811180000000001	1	4	1	102	censor
25-03-CTH	0.8811180000000001	2	4	29	73	death
25-05-AH	1.087506	1	3	2	105	death
25-05-ATH	1.087506	2	3	17	103	death
25-05-ATT	1.087506	2	3	17	83	death
25-07-AH	1.2264210000000002	1	4	1	97	death
25-07-ATHH	1.2264210000000002	3	4	36	61	death
25-07-ATHT	1.2264210000000002	3	4	36	58	death
25-07-ATT	1.2264210000000002	2	4	9	65	death
25-13-AH	0.718389	1	6	2	46	death
25-13-AT	0.718389	1	6	2	107	censor
25-13-BH	0.38896200000000003	1	6	28	61	death
25-13-BT	0.38896200000000003	1	6	28	61	death
25-13-CH	0.44452800000000003	1	6	10	83	death
25-13-CT	0.44452800000000003	1	6	10	79	death
25-17-AH	1.222452	1	2	7	81	death
25-17-AT	1.222452	1	2	7	106	death
26-01-AH	1.3534290000000002	1	2	4	115	death
26-01-AT	1.3534290000000002	1	2	4	107	death
26-02-AH	1.2105450000000002	1	2	4	77	death
26-02-AT	1.2105450000000002	1	2	4	76	death
26-03-A	0.333396	0	4	0	108	death
26-03-B	0.40086900000000003	0	4	0	103	death
26-03-CH	1.1152890000000002	1	4	1	98	death
26-03-CT	1.1152890000000002	1	4	1	92	death
26-04-AH	0.7223580000000001	1	5	1	110	death
26-04-AT	0.7223580000000001	1	5	1	107	censor
26-04-BH	1.182762	1	5	1	79	death
26-04-BTH	1.182762	2	5	12	86	death
26-04-BTT	1.182762	2	5	12	61	death
26-05-A	0.543753	0	4	0	55	death
26-05-B	0.325458	0	4	0	97	death
26-05-CH	0.281799	1	4	10	94	death
26-05-CT	0.281799	1	4	10	103	death
26-06-AH	0.698544	1	4	5	81	death
26-06-AT	0.698544	1	4	5	60	death
26-06-BH	1.039878	1	4	1	67	death
26-06-BTH	1.039878	2	4	7	88	death
26-08-B	0.603288	0	1	0	77	death
26-09-A	0.500094	0	4	0	106	death
26-09-B	0.41674500000000003	0	4	0	110	censor
26-13-AHH	1.047816	2	3	15	77	death
26-13-AHT	1.047816	2	3	15	69	death
26-13-AT	1.047816	1	3	1	53	death
26-16-AH	1.5161580000000001	1	2	1	95	censor
26-16-AT	1.5161580000000001	1	2	1	96	death
26-18-A	0.508032	0	3	0	106	death
26-18-BH	0.43659000000000003	1	3	7	101	death
26-18-BT	0.43659000000000003	1	3	7	101	death
27-02-AH	0.611226	1	5	5	104	death
27-02-AT	0.611226	1	5	5	94	death
27-02-BH	0.627102	1	5	7	75	death
27-02-BTH	0.627102	2	5	36	61	death
27-02-BTT	0.627102	2	5	36	78	death
27-03-AH	0.9287460000000001	1	4	3	106	death
27-03-AT	0.9287460000000001	1	4	3	100	death
27-03-BH	0.9962190000000001	1	4	9	82	death
27-03-BT	0.9962190000000001	1	4	9	60	death
27-05-A	0.7858620000000001	0	3	0	66	death
27-05-BH	0.8096760000000001	1	3	4	90	death
27-05-BT	0.8096760000000001	1	3	4	68	death
27-06-AH	0.9565290000000001	1	2	1	104	censor
27-06-AT	0.9565290000000001	1	2	1	80	death
27-07-AH	1.23039	1	4	1	105	censor
27-07-AT	1.23039	1	4	1	37	death
27-07-BHH	0.7660170000000001	2	4	15	75	death
27-07-BHT	0.7660170000000001	2	4	12	58	death
27-08-A	0.48818700000000004	0	4	0	109	censor
27-08-B	0.591381	0	4	0	101	death
27-08-CHH	1.000188	2	4	49	51	death
27-08-CHT	1.000188	2	4	43	45	death
27-17-AH	0.579474	1	5	3	109	death
27-17-AT	0.579474	1	5	3	96	death
27-17-BH	0.547722	1	5	26	63	death
27-17-BT	0.547722	1	5	26	33	death
27-17-CH	0.559629	1	5	10	70	death
27-18-AH	1.0676610000000002	1	2	1	58	death
27-18-AT	1.0676610000000002	1	2	1	50	death
28-01-AH	0.8850870000000001	1	4	11	63	death
28-01-AT	0.8850870000000001	1	4	11	73	death
28-01-BH	1.0359090000000002	1	4	4	100	death
28-01-BT	1.0359090000000002	1	4	4	89	death
28-02-AHH	0.7342650000000001	2	2	29	46	death
28-02-AHT	0.7342650000000001	2	2	29	48	death
28-04-A	0.8017380000000001	0	3	0	108	death
28-04-BH	1.281987	1	3	4	55	death
28-04-BTH	1.281987	2	3	57	77	death
28-08-AH	1.0359090000000002	1	5	4	92	censor
28-08-AT	1.0359090000000002	1	5	4	103	death
28-08-BH	0.591381	1	5	9	94	death
28-08-BT	0.591381	1	5	9	85	death
28-08-CH	0.575505	1	5	13	74	death
28-09-AH	1.059723	1	3	2	71	death
28-09-ATH	1.059723	2	3	22	98	death
28-09-ATT	1.059723	2	3	22	59	death
28-12-AHH	1.4328090000000002	2	4	27	41	death
28-12-AHT	1.4328090000000002	2	4	27	40	death
28-12-ATH	1.4328090000000002	2	4	12	77	death
28-12-ATT	1.4328090000000002	2	4	12	74	death
28-14-AH	1.2422970000000002	1	2	1	108	censor
28-14-AT	1.2422970000000002	1	2	1	82	death
28-15-A	0.265923	0	3	0	94	death
28-15-BH	0.257985	1	3	26	72	death
28-15-BT	0.257985	1	3	26	78	death
28-17-AH	0.7898310000000001	1	3	2	78	death
28-17-ATH	0.7898310000000001	2	3	19	79	death
28-17-ATT	0.7898310000000001	2	3	19	77	death
28-18-AH	0.63504	1	2	2	90	death
28-18-AT	0.63504	1	2	2	75	death
29-01-AH	0.615195	1	4	9	88	death
29-01-AT	0.615195	1	4	9	82	death
29-01-BH	0.587412	1	4	7	82	death
29-01-BT	0.587412	1	4	7	82	death
29-02-AH	0.8969940000000001	1	2	1	59	death
29-02-AT	0.8969940000000001	1	2	1	100	death
29-03-AH	1.1787930000000002	1	4	1	106	censor
29-03-AT	1.1787930000000002	1	4	1	104	death
29-03-BH	1.063692	1	4	3	76	death
29-03-BT	1.063692	1	4	3	69	death
29-08-AH	0.7382340000000001	1	2	1	91	death
29-08-AT	0.7382340000000001	1	2	1	44	death
29-09-AHH	1.166886	2	4	19	53	death
29-09-AHT	1.166886	2	4	19	82	death
29-09-ATH	1.166886	2	4	7	64	death
29-09-ATT	1.166886	2	4	7	59	death
29-12-AH	0.627102	1	2	3	64	death
29-12-AT	0.627102	1	2	3	49	death
29-13-AH	0.7699860000000001	1	4	2	99	death
29-13-AT	0.7699860000000001	1	4	2	93	death
29-13-BH	0.7699860000000001	1	4	3	94	death
29-13-BT	0.7699860000000001	1	4	3	66	death
29-15-AH	0.7501410000000001	1	3	3	106	death
29-15-AT	0.7501410000000001	1	3	3	100	death
29-17-AH	0.7898310000000001	1	4	6	38	death
29-17-AT	0.7898310000000001	1	4	6	100	death
