# Supplementary material for: Damage dynamics and the role of chance in the timing of E. coli cell death
Source: Nat Commun. 2023 Apr 18;14:2209. doi: 10.1038/s41467-023-37930-x (PMC10113371; doi:10.1038/s41467-023-37930-x)
Supplement: Supplementary file 7 — Source data [file 41467_2023_37930_MOESM7_ESM.zip › Source data/Statistical figure source data/Figure 3a-e stats.csv]

	Age (h)	Mean	Mean S.E.	S.D.	S.D. S.E.	C.V.	C.V. S.E.	Skewness	Skewness S.E.	Autocorrelation (Δt=7h)	Autocorrelation S.E.
0	24.5	1.2855645012482342	0.09140652933860313	2.0656019508755614	0.2786339122999138	1.6067664818606462	0.1181950546365829	5.2912025038831505	0.4846309228790379	0.31986174282327995	0.051459906009761754
1	31.5	1.508252129460968	0.12413950170088352	2.70961098483245	0.4568321420680738	1.7965238914005934	0.1790684613724182	6.409774134827944	0.8450847660282176	0.34975248638581263	0.04959676124090551
2	38.5	1.5031866172097408	0.12394736822394889	2.542280792412254	0.28289458206949414	1.6912609274897021	0.09159578239723716	4.1661417337285656	0.3767693605921276	0.36043015128714545	0.04761611588469303
3	45.5	2.261299464632022	0.15456139394624815	3.8135659579612398	0.5685704344240309	1.6864488837535794	0.1614516175427164	5.79122004011121	0.919309204468947	0.43794934441104494	0.037941131442711024
4	52.5	2.6111965654264897	0.17446105938508633	3.802922533649309	0.3099153141439913	1.4563907535732274	0.06515329222018368	3.0261266426034643	0.2856669272640386	0.4468341378321799	0.041408248622352525
5	59.5	3.7385014591969625	0.2151881009827373	4.759042835136827	0.3153713716322628	1.2729814036662377	0.04975682804908302	2.377949009012024	0.22428702929859945	0.5325873815094466	0.03235963315116287
6	66.5	5.73407170394055	0.2786599279611073	6.211721777937355	0.3264207351136781	1.0833003315372836	0.03927469322010449	1.7142329594749353	0.15542602076530299	0.6094826851311339	0.03288323768888658
7	73.5	7.995771071833289	0.35294831320550096	7.442925021766387	0.5298690031865091	0.9308576940109736	0.04583238283975175	2.0919368286301547	0.2694942808242638
