# Supplementary material for: Damage dynamics and the role of chance in the timing of E. coli cell death
Source: Nat Commun. 2023 Apr 18;14:2209. doi: 10.1038/s41467-023-37930-x (PMC10113371; doi:10.1038/s41467-023-37930-x)
Supplement: Supplementary file 7 — Source data [file 41467_2023_37930_MOESM7_ESM.zip › Source data/Statistical figure source data/Figure S4 logpvalues.csv]

	24.5h	31.5h	38.5h	45.5h	52.5h	59.5h	66.5h	73.5h	80.5h
burr	-0.9742873766439345	-1.3518962347692314	-0.38665424877974974	-0.7586763292096755	-1.7792196424143445	-0.9131759297184127	-1.5631576065402333	-0.12666577105974683	-0.5390033311343435
burr12	-1.7234205939336626	-2.4725408596325797	-0.7750503952808047	-0.7916169039783273	-1.9103713407411884	-0.35185680410800707	-0.9628884308658766	-0.18787713703345482	-1.0782103668723433
fisk	-1.6033459534366294	-2.865358990223853	-1.2602306850220055	-0.7700095473744242	-1.9091772522564292	-1.214064037343625	-2.0653307738959636	-1.7338618504796701	-1.2296329091076081
exponentiated weibull	-4.25737762057307	-8.672629554991241	-2.6046223161994098	-2.888601827475056	-6.607899289709288	-0.3064630986043523	-0.5729012523084352	-0.2924746760091033	-2.048891391732095
generalised gamma	-4.64586470691604	-9.07213698802674	-2.7100539755760726	-4.093850654692099	-8.04835076145498	-0.27970303300625016	-0.4984159193205244	-0.3313661432035805	-2.1631017694768153
lognormal	-7.790365032923699	-10.07463997701412	-3.100344178158551	-4.092152931532332	-6.960968332323578	-1.8095519729772447	-2.0566983377616563	-5.096921880718387	-8.426608618780165
half generalised normal	-9.383390901598771	-13.815510557964274	-5.391392961971605	-6.981416639252802	-13.520279646670199	-0.2830180029172875	-0.7170242653900879	-1.2587671126006887	-6.344814501538695
generalised pareto	-10.942987024149568	-13.349428349933621	-1.9982548090454577	-5.23030331789183	-13.815510557964274	-1.6648864465302553	-0.9208502746532894	-1.1808946379546021	-10.33152748711835
weibull	-9.767316366108757	-13.815510557964274	-7.669510743275602	-10.541611492431487	-13.815510557964274	-0.6432107891823252	-1.9195330037600122	-1.5491296104162242	-2.6951718653402508
gamma	-12.280474285994721	-13.815510557964274	-13.815510557964274	-13.815510557964274	-13.815510557964274	-2.7358239944018816	-4.317383387832069	-1.491694036970542	-1.9975325308032776
beta	-13.815510557964274	-13.815510557964274	-13.815510557964274	-13.815510557964274	-13.815510557964274	-2.735086294434294	-4.102492127275726	-1.4808129049225947	-1.9938684136632674
inverse weibull	-13.815510557964274	-13.815510557964274	-13.371454483235928	-13.815510557964274	-13.815510557964274	-11.809838108544426	-9.685501506908885	-13.815510557964274	-13.815510557964274
inverse gamma	-13.815510557964274	-13.815510557964274	-13.815510557964274	-13.815510557964274	-13.815510557964274	-13.815510557964274	-13.815510557964274	-13.815510557964274	-13.815510557964274
inverse gaussian	-13.815510557964274	-13.815510557964274	-13.815510557964274	-13.815510557964274	-13.815510557964274	-13.815510557964274	-13.815510557964274	-13.815510557964274	-13.815510557964274
generalised extreme	-13.815510557964274	-13.815510557964274	-13.815510557964274	-13.815510557964274	-13.815510557964274	-13.815510557964274	-13.815510557964274	-13.815510557964274	-13.815510557964274
