# Supplementary material for: Damage dynamics and the role of chance in the timing of E. coli cell death
Source: Nat Commun. 2023 Apr 18;14:2209. doi: 10.1038/s41467-023-37930-x (PMC10113371; doi:10.1038/s41467-023-37930-x)
Supplement: Supplementary file 7 — Source data [file 41467_2023_37930_MOESM7_ESM.zip › Source data/Statistical figure source data/Figure 4d-g simulation stats.csv]

	age (h)	Mean	Mean S.E.	S.D.	S.D. S.E.	C.V.	C.V. S.E.	Skewness	Skewness S.E.
0	23.5	1.4262779329581572	0.11100819836227763	2.1972538188170248	0.373341942923908	1.5298658222166304	0.1819837277469311	4.823768387137135	1.2566472304405956
1	24.5	1.4154663128543943	0.10880062496747	2.120050863406824	0.40072988251129177	1.4988835228811244	0.23133647468492197	4.56054311140342	1.9404756236517053
2	25.5	1.4074165234870506	0.10428510211365558	2.06621228846133	0.2867458818948439	1.4605226506542348	0.12986676941136022	4.009238668512384	0.8340013078062013
3	26.5	1.4324144642360224	0.11376400395166886	2.2028471870581336	0.4702996345480802	1.5385061885060634	0.24199895813452488	4.68830012197418	2.1008659980402955
4	27.5	1.4572533462847974	0.12019310582301473	2.3728207757017645	0.37850936605577945	1.6239017594798693	0.17961688233333822	4.641339237388607	1.2372370240192787
5	28.5	1.4716128928478687	0.11917597407514254	2.388580714729015	0.4556441262035166	1.6182373049978065	0.21253923542666842	4.843462257284745	1.67390427655885
6	29.5	1.497013997469234	0.12742441709377442	2.4895943754416994	0.42589829408708274	1.6595195662731745	0.18485523622999492	4.78015741881848	1.3594755213269327
7	30.5	1.5247495836567337	0.11927857262322612	2.495473229512848	0.3794183347899624	1.6238856608160017	0.16708207008136294	4.425627844578799	1.1741439649953178
8	31.5	1.5614932378676631	0.1330412276148665	2.597797972713842	0.4456186187813426	1.6525641924656007	0.20162709468798498	4.639202235552771	1.3367948911100358
9	32.5	1.5792167819075444	0.13363284582434817	2.64971150093967	0.5246014834426391	1.6652945893014761	0.2365460993546236	5.035684222328891	1.6659232097521064
10	33.5	1.6287448485564509	0.13768375090570267	2.7221949968644354	0.47249921027477676	1.6520519048576108	0.2127655190951687	4.813808273546634	1.437808033847584
11	34.5	1.6995964674670914	0.14382368396064657	2.803605809155802	0.5233651824686658	1.6516102853084962	0.23504526918085616	4.835231719500021	1.8081818266762757
12	35.5	1.7614709866141012	0.14921989308117803	2.977982825207067	0.47654760203738183	1.676968084997933	0.17583633324419976	4.804631912705246	1.0644878594131237
13	36.5	1.8094090594703625	0.14487783414401034	2.9180766668196925	0.40340512471616286	1.6132484391518709	0.13896336803716638	4.1386489744504456	0.7778778492039546
14	37.5	1.8429691810498043	0.1541536356709425	3.03949581662857	0.43119565445287855	1.6306384905624376	0.14279176169731433	4.211112488252668	0.8280013455869852
15	38.5	1.9469330696077594	0.16996978804519025	3.2127415820002323	0.4819672704185291	1.6448982692920109	0.16461715604971425	4.333503998517677	1.07103803598429
16	39.5	1.9508571648097044	0.15420030081053865	3.079666882649822	0.35810038837622993	1.5779325078489777	0.10696228257286608	3.7308239487512216	0.5447953631953419
17	40.5	2.060190149327274	0.17056407898546125	3.296163328570973	0.4127376508568459	1.613113369404191	0.13163044494020124	3.916435730351765	0.6875212534659093
18	41.5	2.120114525949096	0.17078898607617718	3.3708885665498793	0.43197647641127146	1.5862443348143012	0.11945046441200922	3.8635867280739875	0.6860853223268989
19	42.5	2.2353397713286816	0.19188651522789682	3.55002387970982	0.4257490836053944	1.5794011938949402	0.11547143989387482	3.777254200777309	0.6113546949059262
20	43.5	2.2979541216401302	0.19018996281627779	3.7110888504662927	0.4525532606034361	1.6126829567891308	0.1257442422437335	3.951611582223817	0.6591153522061856
21	44.5	2.2861170643653557	0.1809352634840999	3.537373436680884	0.4360443160944541	1.5409847386303155	0.11109078761222031	3.714648903181352	0.666014721093749
22	45.5	2.374336642504332	0.1780682595750049	3.5517013846681142	0.3691122807069186	1.4905101569611678	0.09156888208077812	3.3839171856977064	0.44782124957146957
23	46.5	2.499052526957452	0.19404785721240772	3.802463043283226	0.49550953575988244	1.5220500120177984	0.12472223230888849	3.7528796473841703	0.7265162814226391
24	47.5	2.59133652356156	0.1961705520582816	3.9382771467295665	0.4303924957912453	1.5064834876705195	0.09870190835882771	3.4749852712567146	0.4727704991679222
25	48.5	2.7330691332181587	0.21139112667268775	4.1733757621080745	0.4719966595350216	1.530450021417446	0.09994961330247505	3.521993767962753	0.5534054875525574
26	49.5	2.76406838042162	0.2132933857498835	4.165390545031586	0.4891927085214028	1.4965570595169846	0.10665251762583196	3.6022409830958884	0.553526577230613
27	50.5	2.9555933089679693	0.23911833908667557	4.69154484068913	0.601065479992951	1.5771951514257532	0.11984618857357579	3.9000588753925935	0.5781292789750242
28	51.5	3.029274503486211	0.23811990701544966	4.656446075710074	0.5424466003450105	1.5217443256184324	0.09991611815987357	3.5533684357401585	0.4811870794494428
29	52.5	3.1257845660302968	0.2367515980030194	4.656171459768853	0.5630202187016673	1.496393012767457	0.10734697327398382	3.6316958350546122	0.577859377519496
30	53.5	3.2126692850354277	0.22643943511451228	4.580095207984572	0.5138937287235755	1.4245746720193289	0.09645538573931842	3.4142115310636134	0.5045082040191372
31	54.5	3.363801384846248	0.23931533306788177	4.6931753479181815	0.49982970868544585	1.4048252273800832	0.08926352061308962	3.223727834554041	0.4559485700536141
32	55.5	3.485173881227601	0.24774235637852726	4.8292194163799005	0.500838970747638	1.3918951855890862	0.08340316045332614	3.086160240257575	0.435683624503365
33	56.5	3.631105958837761	0.2506734014795945	5.075293518314305	0.4928335882097381	1.3863907778016669	0.07869293815133693	3.0976943751650725	0.3437705546135128
34	57.5	3.7561619668099	0.26760344038200873	5.228371066262331	0.5492817503759425	1.3774783652412366	0.08215582184581924	3.132067877033326	0.4033897239388264
35	58.5	3.908880181236775	0.2754370891170966	5.334527084264853	0.5580577632826579	1.3651720608961078	0.08863564450156393	3.185029963976763	0.47141734147375064
36	59.5	4.1010638878939085	0.28874769074158796	5.449429111817045	0.4927215222360745	1.3312230561911627	0.07110285717072085	2.80416605582819	0.31752775329598243
37	60.5	4.280527008306599	0.2965832967244307	5.662154239527348	0.5299094817464834	1.3163927833234335	0.07336799481927007	2.787251185517991	0.38368995532921496
38	61.5	4.5115796885210315	0.29509271422763494	5.955167639262729	0.5172697293012462	1.3166547533126145	0.06940834334197306	2.7977969804181066	0.32518486882077635
39	62.5	4.737457485168089	0.33046741435264	6.20799419818444	0.5672598448468131	1.31573490165221	0.07276514749684383	2.8034744416479516	0.3111601744094029
40	63.5	4.7638676024729625	0.3117595789117532	6.027353915668301	0.5287792926176684	1.2643137243920168	0.0649308251805682	2.693704998361949	0.31526273202663896
41	64.5	4.877325657314646	0.3156351575132521	6.066505836278928	0.5229165676727289	1.2404991923427044	0.06602880135474114	2.5609475403802935	0.32303071234602065
42	65.5	5.197101549214833	0.3378880541900072	6.399404353650069	0.5452729340079097	1.2384915580328957	0.06387451901310028	2.545947144454245	0.3032155044439688
43	66.5	5.429589256919223	0.342454706484122	6.56044974619682	0.49138698298102607	1.2089848524494873	0.051471169142896685	2.273120107303589	0.22453298958184226
44	67.5	5.473656115085099	0.3375729494754535	6.449998144527919	0.49164679249241444	1.1804294997096654	0.053871515943642735	2.314210623080174	0.2305953815484364
45	68.5	5.732724802764087	0.3537668310827542	6.7681957545766105	0.5417351626418084	1.1777244531834181	0.05640387707311339	2.397189023795021	0.26355009462749707
46	69.5	5.978780057570755	0.37453490484236673	6.897902846484689	0.54131490704727	1.1544790234200273	0.05286673961945553	2.211930885924218	0.2419292567988278
47	70.5	6.260121631924324	0.385278457834118	7.173634312181622	0.535736114015058	1.1412495912582559	0.04984330680380391	2.1849249004574296	0.20603728598293655
48	71.5	6.387510377026274	0.3915924593069289	7.164461516807327	0.5456080967514026	1.1288989320692084	0.05519549477300024	2.184584314201785	0.24113505581426106
49	72.5	6.631223233726201	0.3945723263196171	7.300195376994678	0.5299898866617712	1.106231177047632	0.04879661771195239	2.068168099545871	0.21677923418297046
50	73.5	6.932484648064055	0.42585100674299553	7.610086646519139	0.5345623320096303	1.1050673213554747	0.04714998457991715	1.9834543177951747	0.20155703994689167
51	74.5	7.237174297753923	0.42705434884637467	7.956902004998337	0.5271160641503964	1.1029518236260065	0.045533875912806394	1.8864438304685751	0.18448591839012388
52	75.5	7.365466709864253	0.4441878172066356	8.039056103774335	0.5570089625062121	1.0927685390045165	0.04476479119477929	1.8970256714331686	0.18761976989905094
53	76.5	7.4254386403689425	0.4727924286576849	8.030909421209927	0.5738486341145935	1.082075291147913	0.04920770169417936	1.9570177334994039	0.21083686804552162
54	77.5	7.690950365384289	0.48289039415292406	8.229738934429703	0.5812579435438568	1.0712121953730498	0.04885027996384786	1.9282628904558505	0.18736519710130345
55	78.5	7.698171432936577	0.4779548107198219	8.109798213283693	0.5968853087725868	1.054454946969574	0.04915070049031178	1.946056991713689	0.20312959353233642
56	79.5	7.937266722147868	0.4856478734887266	8.326174034876523	0.6152661203021602	1.0403489688387597	0.04668110823798679	1.9066860277010538	0.19768121289507531
57	80.5	8.084851914223059	0.4800237447510905	8.206647795924328	0.5573380917770543	1.0191962233430851	0.044921642966769273	1.7620188245576829	0.1832922350128427
