# Supplementary material for: Damage dynamics and the role of chance in the timing of E. coli cell death
Source: Nat Commun. 2023 Apr 18;14:2209. doi: 10.1038/s41467-023-37930-x (PMC10113371; doi:10.1038/s41467-023-37930-x)
Supplement: Supplementary file 7 — Source data [file 41467_2023_37930_MOESM7_ESM.zip › Source data/Statistical figure source data/Figure 5e-h stats rpoS.csv]

	Age (h)	Mean	Mean S.E.	S.D.	S.D. S.E.	C.V.	C.V. S.E.	Skewness	Skewness S.E.
0	17.5	5.41299788244861	0.63997507840929	7.382184461380556	1.3132387556291352	1.363788536721387	0.13381421364019908	3.6360488601066048	0.6006002173969508
1	22.5	8.246205282167818	1.6344386918475384	10.755377982463028	1.7120732246377204	1.304282104851455	0.1716041179637837	1.5794204831413905	0.4131646653390933
2	27.5	6.907109652792134	0.9631399843165732	9.649417097122292	1.4320967438762506	1.3970267712807491	0.13324200306359238	2.4036984520173976	0.4204159403894628
3	32.5	14.91752235122631	1.4422956283351958	14.244102295029883	0.9928621935201407	0.954857110963801	0.07046477240684687	0.8822070127013463	0.17177179431209286
4	37.5	15.618286283708617	1.4918975590532693	13.168333531616923	1.0808918427508274	0.8431356227189131	0.0690240470248322	0.8457820780593497	0.1845401494805816
5	42.5	23.80138269867649	1.8326276943976085	13.691407471773994	1.154151293683059	0.5752358022685515	0.06094947683657587	0.11957193398187232	0.18441228746295876
