# Supplementary material for: Damage dynamics and the role of chance in the timing of E. coli cell death
Source: Nat Commun. 2023 Apr 18;14:2209. doi: 10.1038/s41467-023-37930-x (PMC10113371; doi:10.1038/s41467-023-37930-x)
Supplement: Supplementary file 7 — Source data [file 41467_2023_37930_MOESM7_ESM.zip › Source data/Statistical figure source data/Figure 3g time-to-die.csv]

	name	X	mortality	time-to-die	age	Age
0	01-06-BH	1.1938643642877798	90	65.5	24.5	24.5h
1	01-08-AT	4.735626824079337	63	38.5	24.5	24.5h
2	01-08-BH	2.3578110067211915	99	74.5	24.5	24.5h
3	01-08-BT	0.5356527284599598	99	74.5	24.5	24.5h
4	01-12-AT	1.171543912236977	89	64.5	24.5	24.5h
5	01-12-BH	0.9935827946519776	110	85.5	24.5	24.5h
6	01-13-AH	0.4193114968372926	104	79.5	24.5	24.5h
7	02-07-AH	0.1781621158948983	80	55.5	24.5	24.5h
8	02-07-BH	1.9979548011470512	69	44.5	24.5	24.5h
9	02-14-AH	0.5715935918452989	92	67.5	24.5	24.5h
10	02-15-AH	0.682906024660747	90	65.5	24.5	24.5h
11	02-15-AT	0.2152992368889137	92	67.5	24.5	24.5h
12	02-15-BHH	0.553826748594768	94	69.5	24.5	24.5h
13	02-16-BH	0.6027724046444473	94	69.5	24.5	24.5h
14	02-16-BT	1.189037017295001	101	76.5	24.5	24.5h
15	03-01-AH	1.5715753242439277	92	67.5	24.5	24.5h
16	03-03-AH	1.9882880677468964	108	83.5	24.5	24.5h
17	03-03-AT	1.987314954216178	97	72.5	24.5	24.5h
18	03-04-AH	0.837806212075334	104	79.5	24.5	24.5h
19	03-05-AHH	0.778415328773497	69	44.5	24.5	24.5h
20	03-05-ATH	1.6179230073730535	82	57.5	24.5	24.5h
21	03-05-ATTH	1.0500146881236934	87	62.5	24.5	24.5h
22	03-07-AH	2.973030348703175	80	55.5	24.5	24.5h
23	03-07-ATH	0.4554132310370094	70	45.5	24.5	24.5h
24	03-07-ATT	0.6428664860184924	106	81.5	24.5	24.5h
25	03-08-BH	1.027523161876438	83	58.5	24.5	24.5h
26	03-08-BT	0.683848692473248	106	81.5	24.5	24.5h
27	03-09-A	1.994287224148841	96	71.5	24.5	24.5h
28	03-09-C	0.5748905967218368	92	67.5	24.5	24.5h
29	03-10-AH	3.814520001203816	83	58.5	24.5	24.5h
30	03-11-A	0.7331888327545335	77	52.5	24.5	24.5h
31	03-11-BT	1.3299714440914772	99	74.5	24.5	24.5h
32	04-03-A	13.890121560820072	33	8.5	24.5	24.5h
33	04-08-BH	1.9293064249478715	87	62.5	24.5	24.5h
34	04-08-BTH	0.2535988941999749	95	70.5	24.5	24.5h
35	04-09-A	2.232609684058348	80	55.5	24.5	24.5h
36	04-09-BT	0.0293902150550882	87	62.5	24.5	24.5h
37	04-10-A	0.3466740309494603	113	88.5	24.5	24.5h
38	04-10-B	0.2439467850414794	111	86.5	24.5	24.5h
39	04-12-A	0.2468636531955899	104	79.5	24.5	24.5h
40	04-12-BH	0.3106820547346629	77	52.5	24.5	24.5h
41	04-12-BT	0.5053794793100516	80	55.5	24.5	24.5h
42	04-15-AHT	0.8178479896016239	94	69.5	24.5	24.5h
43	04-15-ATH	0.7765508701035206	90	65.5	24.5	24.5h
44	04-18-BH	0.5473778881261069	87	62.5	24.5	24.5h
45	05-01-AH	1.9662298886920144	92	67.5	24.5	24.5h
46	05-02-AHT	0.4478115291469372	80	55.5	24.5	24.5h
47	05-04-AH	0.1027410856899599	92	67.5	24.5	24.5h
48	05-04-AT	0.5201906764681798	81	56.5	24.5	24.5h
49	05-04-BH	1.0265751269355277	93	68.5	24.5	24.5h
50	05-05-AH	1.014007626119426	84	59.5	24.5	24.5h
51	05-05-AT	2.741872113173456	85	60.5	24.5	24.5h
52	05-06-AH	0.7054755232408835	99	74.5	24.5	24.5h
53	05-06-AT	0.1914287328383883	103	78.5	24.5	24.5h
54	05-11-AH	1.7175988714898265	85	60.5	24.5	24.5h
55	05-13-AH	0.1502982859821014	86	61.5	24.5	24.5h
56	05-13-AT	0.4781110303580152	81	56.5	24.5	24.5h
57	06-02-AHT	0.4764516397873725	92	67.5	24.5	24.5h
58	06-02-ATT	1.8324884233106828	96	71.5	24.5	24.5h
59	06-03-AHH	1.5177325235566947	75	50.5	24.5	24.5h
60	06-03-AHT	0.9512036291485894	93	68.5	24.5	24.5h
61	06-03-ATH	1.6423232534237726	90	65.5	24.5	24.5h
62	06-04-B	13.214225731082283	49	24.5	24.5	24.5h
63	06-05-AH	1.905754893674744	103	78.5	24.5	24.5h
64	06-05-ATH	1.3073035580327983	82	57.5	24.5	24.5h
65	06-09-A	1.882920604435743	62	37.5	24.5	24.5h
66	06-09-BH	0.9340698494491516	102	77.5	24.5	24.5h
67	06-10-AT	0.582891011885444	84	59.5	24.5	24.5h
68	06-17-A	0.6083549153085767	76	51.5	24.5	24.5h
69	06-17-BT	1.0349136286608906	87	62.5	24.5	24.5h
70	06-17-C	1.2523015507605004	75	50.5	24.5	24.5h
71	07-01-AH	0.8399453388216345	103	78.5	24.5	24.5h
72	07-01-BH	0.2077324607030443	103	78.5	24.5	24.5h
73	07-01-BTH	0.667905911573078	79	54.5	24.5	24.5h
74	07-01-BTT	0.738707826813191	103	78.5	24.5	24.5h
75	07-05-AH	2.966474430074582	69	44.5	24.5	24.5h
76	07-08-AH	1.352860115474644	92	67.5	24.5	24.5h
77	07-09-AH	0.6144826906231616	50	25.5	24.5	24.5h
78	07-09-AT	0.5171646575331686	93	68.5	24.5	24.5h
79	07-10-AHTH	0.5541508569535168	84	59.5	24.5	24.5h
80	07-10-ATH	1.1038646922612354	105	80.5	24.5	24.5h
81	07-12-AH	0.4678699155040957	91	66.5	24.5	24.5h
82	07-13-AH	0.3715554802355119	99	74.5	24.5	24.5h
83	07-13-AT	0.7706886610989528	99	74.5	24.5	24.5h
84	07-14-A	0.7808448119045174	101	76.5	24.5	24.5h
85	07-14-BT	0.6644339735680862	87	62.5	24.5	24.5h
86	07-17-AH	0.2807215112733582	103	78.5	24.5	24.5h
87	07-17-AT	0.0445625677192439	97	72.5	24.5	24.5h
88	07-17-B	0.7139110336434729	97	72.5	24.5	24.5h
89	08-01-AHH	0.9339666737290006	86	61.5	24.5	24.5h
90	08-01-AHT	1.2398306014395186	96	71.5	24.5	24.5h
91	08-01-ATH	0.8651999055378378	93	68.5	24.5	24.5h
92	08-01-ATT	0.6503085987423289	102	77.5	24.5	24.5h
93	08-03-AHTH	0.7496061159224169	66	41.5	24.5	24.5h
94	08-04-AH	0.6249805412051838	88	63.5	24.5	24.5h
95	08-04-ATH	0.9487060168404396	79	54.5	24.5	24.5h
96	08-06-AH	0.0288438234184042	97	72.5	24.5	24.5h
97	08-13-AHH	0.2010131486734322	87	62.5	24.5	24.5h
98	08-13-ATH	0.1110195456511019	101	76.5	24.5	24.5h
99	08-15-ATH	1.140606211117004	102	77.5	24.5	24.5h
100	09-01-AH	0.0375753369981751	108	83.5	24.5	24.5h
101	09-01-ATH	0.4055084710805431	69	44.5	24.5	24.5h
102	09-01-ATT	0.7905806678795329	91	66.5	24.5	24.5h
103	09-02-AH	1.307718735847597	89	64.5	24.5	24.5h
104	09-02-AT	1.4026166405144076	92	67.5	24.5	24.5h
105	09-10-AH	0.5688285933115772	105	80.5	24.5	24.5h
106	09-10-ATH	0.1404861813757451	80	55.5	24.5	24.5h
107	09-11-A	0.0839849313732248	106	81.5	24.5	24.5h
108	09-11-B	0.6708399135287175	83	58.5	24.5	24.5h
109	09-15-AHH	0.5703797764986056	104	79.5	24.5	24.5h
110	09-15-AHT	0.5748296907797354	100	75.5	24.5	24.5h
111	10-01-BHH	0.4089615896218481	97	72.5	24.5	24.5h
112	10-07-BH	0.0871182281600815	81	56.5	24.5	24.5h
113	10-17-AH	0.3643933031366526	91	66.5	24.5	24.5h
114	10-18-AT	0.5130757612979334	96	71.5	24.5	24.5h
115	11-03-AH	0.6262034231462029	99	74.5	24.5	24.5h
116	11-03-AT	0.2894459058455998	70	45.5	24.5	24.5h
117	11-04-AH	7.540425407753641	55	30.5	24.5	24.5h
118	11-04-BT	0.0562108627933013	107	82.5	24.5	24.5h
119	11-06-BT	1.6847054753998203	82	57.5	24.5	24.5h
120	11-08-BH	0.0713964341183261	83	58.5	24.5	24.5h
121	11-08-BT	0.208924048979584	101	76.5	24.5	24.5h
122	11-08-CT	0.1157418678749465	104	79.5	24.5	24.5h
123	11-10-AH	0.7331025277307142	100	75.5	24.5	24.5h
124	11-10-ATT	0.0800803780987522	82	57.5	24.5	24.5h
125	11-11-AH	0.0832135141202521	90	65.5	24.5	24.5h
126	11-16-AH	3.1741544678249367	99	74.5	24.5	24.5h
127	11-18-AH	0.5826221327000608	49	24.5	24.5	24.5h
128	12-01-AH	0.9363140671340664	73	48.5	24.5	24.5h
129	12-01-AT	0.1012968225339641	83	58.5	24.5	24.5h
130	12-03-ATT	0.3940148333905504	69	44.5	24.5	24.5h
131	13-02-AT	1.0072934454733862	86	61.5	24.5	24.5h
132	13-03-AHH	0.147179775813942	76	51.5	24.5	24.5h
133	13-11-AH	0.4525734817376992	79	54.5	24.5	24.5h
134	13-11-ATT	0.5752698330572236	77	52.5	24.5	24.5h
135	13-13-AT	0.18497765382399	75	50.5	24.5	24.5h
136	14-02-AT	2.2579903950354443	86	61.5	24.5	24.5h
137	14-02-BH	0.4480539607106887	84	59.5	24.5	24.5h
138	14-02-BT	0.2030881096151332	62	37.5	24.5	24.5h
139	14-03-AT	0.026205882578616	101	76.5	24.5	24.5h
140	14-03-BH	0.6478947521182895	93	68.5	24.5	24.5h
141	14-04-AH	0.5108757529911998	49	24.5	24.5	24.5h
142	14-04-ATH	0.0074407619183	103	78.5	24.5	24.5h
143	14-04-ATT	0.469184977937675	84	59.5	24.5	24.5h
144	14-04-BHH	0.3009985342475454	103	78.5	24.5	24.5h
145	14-05-AH	0.809254581390738	103	78.5	24.5	24.5h
146	14-05-AT	1.102347015621365	92	67.5	24.5	24.5h
147	14-06-AT	0.4682031401384733	84	59.5	24.5	24.5h
148	14-09-AT	0.1298997467990032	72	47.5	24.5	24.5h
149	14-12-BTT	0.3118012711972074	65	40.5	24.5	24.5h
150	14-14-BT	1.0317263217074355	93	68.5	24.5	24.5h
151	14-17-AH	0.0306347939689731	98	73.5	24.5	24.5h
152	14-17-AT	0.3858298609242248	77	52.5	24.5	24.5h
153	15-01-A	14.674772011777732	31	6.5	24.5	24.5h
154	15-04-AH	0.6752173717807014	104	79.5	24.5	24.5h
155	15-05-BHH	0.2013219757690924	79	54.5	24.5	24.5h
156	15-05-BHT	0.2765148327358335	103	78.5	24.5	24.5h
157	15-05-BTHH	1.107143231509896	74	49.5	24.5	24.5h
158	15-06-AH	1.2343555545181166	70	45.5	24.5	24.5h
159	15-06-ATT	1.0204317452136489	50	25.5	24.5	24.5h
160	15-08-AT	0.719795626864068	94	69.5	24.5	24.5h
161	15-15-AT	2.42130733458678	69	44.5	24.5	24.5h
162	15-16-BTH	1.485493334629031	65	40.5	24.5	24.5h
163	15-18-AH	0.2813910997079216	78	53.5	24.5	24.5h
164	15-18-AT	0.0359697005940932	89	64.5	24.5	24.5h
165	16-01-AH	2.506387279025762	88	63.5	24.5	24.5h
166	16-01-AT	0.8790882044939685	86	61.5	24.5	24.5h
167	16-04-AH	0.5113300369722251	89	64.5	24.5	24.5h
168	16-04-AT	1.2501543526947974	91	66.5	24.5	24.5h
169	16-04-BH	1.1238070715137436	108	83.5	24.5	24.5h
170	16-06-AH	2.193827918852188	102	77.5	24.5	24.5h
171	16-06-AT	1.883450482164009	104	79.5	24.5	24.5h
172	16-06-BH	0.362606719088432	86	61.5	24.5	24.5h
173	16-06-BT	0.3633401229927316	90	65.5	24.5	24.5h
174	16-07-AT	0.8408073479889526	102	77.5	24.5	24.5h
175	16-08-AH	0.4599577895881181	74	49.5	24.5	24.5h
176	16-08-AT	0.6104246843446032	85	60.5	24.5	24.5h
177	16-09-BH	0.6935958974069797	85	60.5	24.5	24.5h
178	16-12-AH	0.3744877200068858	78	53.5	24.5	24.5h
179	16-12-AT	9.5789984830121	45	20.5	24.5	24.5h
180	16-12-BH	2.834232804675953	96	71.5	24.5	24.5h
181	16-12-BTH	0.1137275559471679	84	59.5	24.5	24.5h
182	16-13-BHH	0.275323886735959	67	42.5	24.5	24.5h
183	16-16-AH	2.48652809330158	91	66.5	24.5	24.5h
184	16-16-AT	4.787075855127474	46	21.5	24.5	24.5h
185	16-16-BH	2.094616215218271	97	72.5	24.5	24.5h
186	16-16-BT	1.4052820445670684	88	63.5	24.5	24.5h
187	17-01-AH	0.5819838439526974	95	70.5	24.5	24.5h
188	17-01-AT	0.1364769800015678	102	77.5	24.5	24.5h
189	17-02-AH	0.938391594585402	103	78.5	24.5	24.5h
190	17-02-AT	0.0611806244132823	97	72.5	24.5	24.5h
191	17-04-AT	0.2052667110267515	99	74.5	24.5	24.5h
192	17-06-BH	1.041552728090121	102	77.5	24.5	24.5h
193	17-06-BT	0.3485137270566933	94	69.5	24.5	24.5h
194	17-07-AT	0.570352859551178	103	78.5	24.5	24.5h
195	17-08-AH	0.1660562299268896	101	76.5	24.5	24.5h
196	17-08-ATH	0.4772942632296512	87	62.5	24.5	24.5h
197	17-08-ATT	0.7711458995275025	69	44.5	24.5	24.5h
198	17-10-AHH	2.977924247082676	102	77.5	24.5	24.5h
199	17-10-ATH	0.1981615975289508	61	36.5	24.5	24.5h
200	17-10-ATT	0.5012379877835985	79	54.5	24.5	24.5h
201	17-18-AH	1.0791869065499873	79	54.5	24.5	24.5h
202	17-18-AT	0.2371046342738952	69	44.5	24.5	24.5h
203	18-01-BTH	0.4184813709518417	105	80.5	24.5	24.5h
204	18-06-BH	0.605823736112466	88	63.5	24.5	24.5h
205	18-06-BTH	0.1860123706830201	62	37.5	24.5	24.5h
206	18-07-BH	0.085990035052651	97	72.5	24.5	24.5h
207	18-11-AT	0.2711355507900106	102	77.5	24.5	24.5h
208	18-16-AT	1.0647700658919586	69	44.5	24.5	24.5h
209	19-07-AT	0.5840361543408686	102	77.5	24.5	24.5h
210	19-07-BTH	0.3919308175944477	91	66.5	24.5	24.5h
211	19-11-AT	1.9316315905387087	82	57.5	24.5	24.5h
212	19-17-BH	0.1411114708861508	85	60.5	24.5	24.5h
213	20-01-AH	1.0344894482642162	100	75.5	24.5	24.5h
214	20-01-AT	3.616967707779548	95	70.5	24.5	24.5h
215	20-02-AT	3.311261348990437	48	23.5	24.5	24.5h
216	20-05-AH	0.4763259468138338	101	76.5	24.5	24.5h
217	20-05-BH	0.0640770585048064	107	82.5	24.5	24.5h
218	20-07-AHH	0.491628261166019	99	74.5	24.5	24.5h
219	20-07-AHT	0.4661745705299781	70	45.5	24.5	24.5h
220	20-08-BH	0.9435236676477567	105	80.5	24.5	24.5h
221	20-08-BT	1.1356548233074857	53	28.5	24.5	24.5h
222	20-10-AH	0.5476055977844468	94	69.5	24.5	24.5h
223	20-10-AT	1.0262767396554024	101	76.5	24.5	24.5h
224	20-14-AT	1.0662645190804043	81	56.5	24.5	24.5h
225	20-14-BHH	0.1382883689687868	68	43.5	24.5	24.5h
226	20-14-BHT	0.5390685712489527	79	54.5	24.5	24.5h
227	20-16-AH	0.6191768515649135	95	70.5	24.5	24.5h
228	20-16-AT	0.7969503944523224	42	17.5	24.5	24.5h
229	20-18-BHT	0.5506655201583275	64	39.5	24.5	24.5h
230	20-18-BT	0.0454251425493498	93	68.5	24.5	24.5h
231	21-06-AH	0.2500691520754287	38	13.5	24.5	24.5h
232	21-10-BT	0.3141729251597978	72	47.5	24.5	24.5h
233	21-11-A	13.594223070889916	33	8.5	24.5	24.5h
234	21-15-BT	0.6992702682812464	67	42.5	24.5	24.5h
235	21-16-AT	0.036117890977075	102	77.5	24.5	24.5h
236	21-16-BT	0.6890044551430653	57	32.5	24.5	24.5h
237	21-18-BH	0.5716450677705113	98	73.5	24.5	24.5h
238	21-18-CHH	0.5928119010336624	35	10.5	24.5	24.5h
239	22-01-AH	0.7715855321133678	93	68.5	24.5	24.5h
240	22-02-AT	0.3719499919764382	93	68.5	24.5	24.5h
241	22-02-BHH	0.8243838575751969	60	35.5	24.5	24.5h
242	22-02-BHT	0.7272367496214364	54	29.5	24.5	24.5h
243	22-03-AH	0.9454788394726392	91	66.5	24.5	24.5h
244	22-03-AT	0.9291542898481944	92	67.5	24.5	24.5h
245	22-03-BT	2.410322850266711	103	78.5	24.5	24.5h
246	22-04-A	1.4621497550120894	89	64.5	24.5	24.5h
247	22-05-AH	1.877197453811921	97	72.5	24.5	24.5h
248	22-05-AT	2.113677823500013	90	65.5	24.5	24.5h
249	22-11-BH	1.5016520670726703	94	69.5	24.5	24.5h
250	22-11-BT	0.977430963983532	52	27.5	24.5	24.5h
251	22-14-AH	0.8974420203778489	72	47.5	24.5	24.5h
252	22-14-ATH	2.014087912212261	86	61.5	24.5	24.5h
253	22-14-ATT	1.2315941984281906	84	59.5	24.5	24.5h
254	22-17-AHH	0.2311010364542376	65	40.5	24.5	24.5h
255	22-17-AHT	0.498042309129719	71	46.5	24.5	24.5h
256	22-17-AT	1.20252362849133	79	54.5	24.5	24.5h
257	22-18-BH	2.411910093235691	61	36.5	24.5	24.5h
258	22-18-BT	0.8160149233897872	54	29.5	24.5	24.5h
259	23-01-AT	0.5548588820109766	68	43.5	24.5	24.5h
260	23-01-BH	1.502858122452345	93	68.5	24.5	24.5h
261	23-01-BT	0.2097385846682119	103	78.5	24.5	24.5h
262	23-07-AH	0.0769752904638434	104	79.5	24.5	24.5h
263	23-07-ATH	1.1207474618051594	78	53.5	24.5	24.5h
264	23-08-AT	1.2042572584255469	93	68.5	24.5	24.5h
265	23-09-AH	1.9254201656288463	80	55.5	24.5	24.5h
266	23-09-AT	0.1648129934592877	96	71.5	24.5	24.5h
267	23-11-AH	0.0858543397613149	70	45.5	24.5	24.5h
268	23-11-ATH	0.7536056747019876	70	45.5	24.5	24.5h
269	23-13-A	0.6351427054584465	80	55.5	24.5	24.5h
270	23-13-B	1.077594641841322	73	48.5	24.5	24.5h
271	23-15-AH	2.150456242897965	85	60.5	24.5	24.5h
272	23-15-AT	0.1161418727397979	84	59.5	24.5	24.5h
273	23-15-BT	0.4154424955313255	80	55.5	24.5	24.5h
274	23-16-BH	0.3845883858667905	97	72.5	24.5	24.5h
275	23-16-BT	1.1479207759639616	76	51.5	24.5	24.5h
276	23-17-AH	0.0815530085628058	111	86.5	24.5	24.5h
277	23-17-AT	1.0323614281520146	101	76.5	24.5	24.5h
278	24-01-AH	0.2250603728956559	93	68.5	24.5	24.5h
279	24-01-AT	0.6523009376731658	83	58.5	24.5	24.5h
280	24-01-BH	0.5116220807952367	72	47.5	24.5	24.5h
281	24-02-AHH	0.6105254087819612	99	74.5	24.5	24.5h
282	24-02-ATH	4.851485868404445	40	15.5	24.5	24.5h
283	24-05-A	16.14973622153902	30	5.5	24.5	24.5h
284	24-12-AT	0.4767651468681713	103	78.5	24.5	24.5h
285	24-13-BHT	0.7435097328804032	75	50.5	24.5	24.5h
286	24-15-AH	0.8646102165162501	89	64.5	24.5	24.5h
287	24-15-ATH	3.099250181406387	42	17.5	24.5	24.5h
288	24-15-ATT	0.8963961765024179	65	40.5	24.5	24.5h
289	24-16-CT	1.00821835722399	85	60.5	24.5	24.5h
290	24-17-A	0.6970788984110997	70	45.5	24.5	24.5h
291	24-17-CH	0.4865911579808894	81	56.5	24.5	24.5h
292	24-17-CTT	0.9439498370468896	54	29.5	24.5	24.5h
293	25-01-AH	0.1631893736969258	99	74.5	24.5	24.5h
294	25-01-AT	0.3429466754475145	79	54.5	24.5	24.5h
295	25-02-BHH	2.138486450140016	66	41.5	24.5	24.5h
296	25-02-BTH	0.9840077037303532	57	32.5	24.5	24.5h
297	25-02-BTT	0.1994160939852436	85	60.5	24.5	24.5h
298	25-03-B	0.7687043868030373	99	74.5	24.5	24.5h
299	25-03-CTH	0.4129819870311887	73	48.5	24.5	24.5h
300	25-05-AH	0.7754210701347514	105	80.5	24.5	24.5h
301	25-05-ATH	0.9050297935002204	103	78.5	24.5	24.5h
302	25-07-AH	1.0046831580622384	97	72.5	24.5	24.5h
303	25-07-ATHH	2.3432015521780536	61	36.5	24.5	24.5h
304	25-07-ATT	0.6931400671559278	65	40.5	24.5	24.5h
305	25-13-AH	13.863784193174382	46	21.5	24.5	24.5h
306	25-13-BH	0.8473083216359508	61	36.5	24.5	24.5h
307	25-13-CH	0.9582551416569168	83	58.5	24.5	24.5h
308	25-17-AH	0.9194371803726806	81	56.5	24.5	24.5h
309	25-17-AT	1.3001237919764477	106	81.5	24.5	24.5h
310	26-01-AH	0.4697761266818401	115	90.5	24.5	24.5h
311	26-01-AT	2.243088131990964	107	82.5	24.5	24.5h
312	26-02-AH	1.4540104678975148	77	52.5	24.5	24.5h
313	26-02-AT	0.430933209928374	76	51.5	24.5	24.5h
314	26-03-A	0.4851127028185003	108	83.5	24.5	24.5h
315	26-03-B	0.9115683252541474	103	78.5	24.5	24.5h
316	26-03-CH	1.448199262944255	98	73.5	24.5	24.5h
317	26-03-CT	1.174188213925663	92	67.5	24.5	24.5h
318	26-04-AH	0.9816848826093892	110	85.5	24.5	24.5h
319	26-04-BH	1.337139880212754	79	54.5	24.5	24.5h
320	26-04-BTH	0.8411661078819773	86	61.5	24.5	24.5h
321	26-04-BTT	0.3043047488333769	61	36.5	24.5	24.5h
322	26-05-A	1.922747088365931	55	30.5	24.5	24.5h
323	26-05-B	1.0522294556805647	97	72.5	24.5	24.5h
324	26-05-CH	0.8272607656230426	94	69.5	24.5	24.5h
325	26-05-CT	0.590287250237767	103	78.5	24.5	24.5h
326	26-06-AT	1.6936224053061184	60	35.5	24.5	24.5h
327	26-06-BH	1.0353041232280449	67	42.5	24.5	24.5h
328	26-06-BTH	0.6173138783403206	88	63.5	24.5	24.5h
329	26-08-B	1.30050960168289	77	52.5	24.5	24.5h
330	26-09-A	0.6713379669331069	106	81.5	24.5	24.5h
331	26-13-AHH	1.290105251620232	77	52.5	24.5	24.5h
332	26-13-AHT	1.2446659603984458	69	44.5	24.5	24.5h
333	26-13-AT	3.614800563476574	53	28.5	24.5	24.5h
334	26-16-AT	1.2884179058026697	96	71.5	24.5	24.5h
335	26-18-A	1.1214987780067276	106	81.5	24.5	24.5h
336	26-18-BH	0.5968976120821669	101	76.5	24.5	24.5h
337	26-18-BT	1.1712144211356823	101	76.5	24.5	24.5h
338	27-02-AT	0.8598153044991427	94	69.5	24.5	24.5h
339	27-02-BH	0.9293873196560026	75	50.5	24.5	24.5h
340	27-02-BTH	4.745413093666183	61	36.5	24.5	24.5h
341	27-03-AH	1.0158421454207496	106	81.5	24.5	24.5h
342	27-03-AT	2.34517421825625	100	75.5	24.5	24.5h
343	27-03-BH	0.0662979016645946	82	57.5	24.5	24.5h
344	27-05-A	1.4435803844342836	66	41.5	24.5	24.5h
345	27-05-BH	0.5600053514282471	90	65.5	24.5	24.5h
346	27-05-BT	0.7938987470859072	68	43.5	24.5	24.5h
347	27-06-AT	0.8356943530240062	80	55.5	24.5	24.5h
348	27-07-AT	16.021663783719887	37	12.5	24.5	24.5h
349	27-07-BHH	1.1017443847587418	75	50.5	24.5	24.5h
350	27-07-BHT	1.0484342808192282	58	33.5	24.5	24.5h
351	27-08-B	0.0151107385718782	101	76.5	24.5	24.5h
352	27-17-AH	0.3362141717604143	109	84.5	24.5	24.5h
353	27-17-AT	0.6603893055538621	96	71.5	24.5	24.5h
354	27-17-BH	1.957520975752504	63	38.5	24.5	24.5h
355	27-17-CH	0.356024931996203	70	45.5	24.5	24.5h
356	27-18-AH	0.5148509561558452	58	33.5	24.5	24.5h
357	27-18-AT	0.3183270131171228	50	25.5	24.5	24.5h
358	28-01-AH	2.9882345434907736	63	38.5	24.5	24.5h
359	28-01-AT	2.823049407759064	73	48.5	24.5	24.5h
360	28-01-BH	0.6838319796709408	100	75.5	24.5	24.5h
361	28-01-BT	1.160393151437764	89	64.5	24.5	24.5h
362	28-02-AHH	0.3576788623605627	46	21.5	24.5	24.5h
363	28-04-A	0.9002747159854266	108	83.5	24.5	24.5h
364	28-04-BH	1.0438249671101156	55	30.5	24.5	24.5h
365	28-04-BTH	0.7060987776511617	77	52.5	24.5	24.5h
366	28-08-AT	1.301001103532277	103	78.5	24.5	24.5h
367	28-08-BH	1.0128113466898412	94	69.5	24.5	24.5h
368	28-08-BT	0.7354786397247929	85	60.5	24.5	24.5h
369	28-08-CH	0.0056995085454536	74	49.5	24.5	24.5h
370	28-09-AH	0.6317201272663421	71	46.5	24.5	24.5h
371	28-09-ATH	0.1973031485862047	98	73.5	24.5	24.5h
372	28-09-ATT	1.0300242677179383	59	34.5	24.5	24.5h
373	28-12-AHH	2.03408821988575	41	16.5	24.5	24.5h
374	28-12-AHT	2.036090856286444	40	15.5	24.5	24.5h
375	28-12-ATT	0.4150041494095147	74	49.5	24.5	24.5h
376	28-14-AT	0.5877203884031779	82	57.5	24.5	24.5h
377	28-15-A	2.111446399534576	94	69.5	24.5	24.5h
378	28-15-BH	1.1251591041048232	72	47.5	24.5	24.5h
379	28-15-BT	1.389700233194438	78	53.5	24.5	24.5h
380	28-17-AH	1.444218469667264	78	53.5	24.5	24.5h
381	28-17-ATH	0.598212500867147	79	54.5	24.5	24.5h
382	28-17-ATT	0.6150683590732543	77	52.5	24.5	24.5h
383	28-18-AH	1.2032406208400177	90	65.5	24.5	24.5h
384	28-18-AT	1.3660405309443924	75	50.5	24.5	24.5h
385	29-01-AH	1.8058600132617897	88	63.5	24.5	24.5h
386	29-01-AT	0.721827715580639	82	57.5	24.5	24.5h
387	29-01-BH	0.2963198034841882	82	57.5	24.5	24.5h
388	29-01-BT	0.7254542447566785	82	57.5	24.5	24.5h
389	29-02-AH	1.0520252636572502	59	34.5	24.5	24.5h
390	29-03-AT	0.3801949345304286	104	79.5	24.5	24.5h
391	29-03-BH	0.6870017313217931	76	51.5	24.5	24.5h
392	29-03-BT	0.3406053185824336	69	44.5	24.5	24.5h
393	29-08-AH	0.2853236477817193	91	66.5	24.5	24.5h
394	29-08-AT	0.3547364198055429	44	19.5	24.5	24.5h
395	29-09-AHT	0.2062112133352864	82	57.5	24.5	24.5h
396	29-09-ATT	0.6571254151353456	59	34.5	24.5	24.5h
397	29-12-AH	1.0441535878692758	64	39.5	24.5	24.5h
398	29-13-AH	0.5325695700781637	99	74.5	24.5	24.5h
399	29-13-AT	0.3879803103816941	93	68.5	24.5	24.5h
400	29-13-BH	0.2652560058938217	94	69.5	24.5	24.5h
401	29-13-BT	0.1903907476543961	66	41.5	24.5	24.5h
402	29-17-AH	2.174202338771522	38	13.5	24.5	24.5h
403	29-17-AT	0.300929282563916	100	75.5	24.5	24.5h
0	01-06-BH	0.0537894363932239	90	58.5	31.5	31.5h
1	01-08-AT	4.014613616602015	63	31.5	31.5	31.5h
2	01-08-BH	2.0328651182041337	99	67.5	31.5	31.5h
3	01-08-BT	0.2092380324764969	99	67.5	31.5	31.5h
4	01-12-AT	0.2187368731508904	89	57.5	31.5	31.5h
5	01-12-BH	0.6133450317001437	110	78.5	31.5	31.5h
6	01-15-AT	1.50441823653e-05	96	64.5	31.5	31.5h
7	02-07-BH	0.5498628471151397	69	37.5	31.5	31.5h
8	02-15-AT	0.5971975351469591	92	60.5	31.5	31.5h
9	02-16-BH	0.1104919902324334	94	62.5	31.5	31.5h
10	02-16-BT	0.2299294359522175	101	69.5	31.5	31.5h
11	03-03-AH	1.1303595312273162	108	76.5	31.5	31.5h
12	03-04-AH	0.1082710680411796	104	72.5	31.5	31.5h
13	03-05-AHH	0.0465667584621388	69	37.5	31.5	31.5h
14	03-05-ATH	0.7657741023199843	82	50.5	31.5	31.5h
15	03-07-AH	1.02368621464245	80	48.5	31.5	31.5h
16	03-07-ATT	0.3383161735912927	106	74.5	31.5	31.5h
17	03-08-BT	1.4814762277254954	106	74.5	31.5	31.5h
18	03-09-A	0.7072684242007831	96	64.5	31.5	31.5h
19	03-09-C	0.4803467619662532	92	60.5	31.5	31.5h
20	03-10-AH	1.351169893503556	83	51.5	31.5	31.5h
21	04-03-A	22.94621995994763	33	1.5	31.5	31.5h
22	04-08-BH	1.5019845287284213	87	55.5	31.5	31.5h
23	04-09-A	0.6758935247468305	80	48.5	31.5	31.5h
24	04-09-BH	0.5473767858653803	107	75.5	31.5	31.5h
25	04-09-BT	0.4398361730283511	87	55.5	31.5	31.5h
26	04-10-B	0.0538813310509531	111	79.5	31.5	31.5h
27	04-12-A	0.8346115528539719	104	72.5	31.5	31.5h
28	04-12-BH	0.1231854038565116	77	45.5	31.5	31.5h
29	04-12-BT	0.3659074205225982	80	48.5	31.5	31.5h
30	05-01-AH	0.9171682837670104	92	60.5	31.5	31.5h
31	05-02-AHH	0.0850594520537359	93	61.5	31.5	31.5h
32	05-05-AH	1.5188006615788343	84	52.5	31.5	31.5h
33	05-11-AH	0.7494792884091254	85	53.5	31.5	31.5h
34	05-13-AH	0.4604458144514365	86	54.5	31.5	31.5h
35	05-13-AT	0.4841561968718725	81	49.5	31.5	31.5h
36	05-13-BH	0.0889170106346355	97	65.5	31.5	31.5h
37	06-02-AHT	0.7168949711123427	92	60.5	31.5	31.5h
38	06-04-B	6.536581260184186	49	17.5	31.5	31.5h
39	06-09-A	1.470085256345107	62	30.5	31.5	31.5h
40	06-17-C	0.1550549650761539	75	43.5	31.5	31.5h
41	07-01-BH	0.6544421228307227	103	71.5	31.5	31.5h
42	07-01-BTH	0.3640318578267612	79	47.5	31.5	31.5h
43	07-08-AH	0.3835180908542848	92	60.5	31.5	31.5h
44	07-09-AH	0.720682324075803	50	18.5	31.5	31.5h
45	07-09-AT	0.1125431196385738	93	61.5	31.5	31.5h
46	07-14-A	0.192425400897843	101	69.5	31.5	31.5h
47	08-01-AHH	0.2039196731395442	86	54.5	31.5	31.5h
48	08-01-AHT	0.4557668721192761	96	64.5	31.5	31.5h
49	08-01-ATH	0.9431329544893384	93	61.5	31.5	31.5h
50	08-01-ATT	0.7094215800320457	102	70.5	31.5	31.5h
51	08-03-AHTH	1.0745132443845833	66	34.5	31.5	31.5h
52	08-04-AH	0.6978379470429635	88	56.5	31.5	31.5h
53	08-04-ATH	1.0444782034905	79	47.5	31.5	31.5h
54	08-06-AH	0.7287596380961743	97	65.5	31.5	31.5h
55	08-13-AHH	1.98713195596272	87	55.5	31.5	31.5h
56	08-13-AHT	0.5912641667982366	102	70.5	31.5	31.5h
57	08-15-ATH	2.5921435872941965	102	70.5	31.5	31.5h
58	09-01-AH	0.0705646967695754	108	76.5	31.5	31.5h
59	09-01-ATH	0.402566732179026	69	37.5	31.5	31.5h
60	09-01-ATT	0.9447094153137882	91	59.5	31.5	31.5h
61	09-02-AH	0.4488139861795794	89	57.5	31.5	31.5h
62	09-02-AT	0.8133959298518756	92	60.5	31.5	31.5h
63	09-10-AH	0.6128077926071316	105	73.5	31.5	31.5h
64	09-11-B	1.083450014571318	83	51.5	31.5	31.5h
65	09-15-AHT	0.6617128081236247	100	68.5	31.5	31.5h
66	09-15-ATH	0.7119458507500099	100	68.5	31.5	31.5h
67	09-15-ATT	1.126603453214219	80	48.5	31.5	31.5h
68	09-16-AH	0.4078760886923688	81	49.5	31.5	31.5h
69	09-16-ATH	0.2251683972229705	73	41.5	31.5	31.5h
70	09-16-ATT	0.3479660237980033	108	76.5	31.5	31.5h
71	10-01-BHH	1.0020686351961887	97	65.5	31.5	31.5h
72	10-01-BHT	0.4421468992682963	91	59.5	31.5	31.5h
73	10-07-BH	0.8698056243920874	81	49.5	31.5	31.5h
74	10-07-BTT	0.1356927685447022	83	51.5	31.5	31.5h
75	10-13-B	0.6145695067652673	95	63.5	31.5	31.5h
76	10-15-AH	0.5401113968518514	91	59.5	31.5	31.5h
77	10-15-AT	0.6631669634027832	97	65.5	31.5	31.5h
78	10-17-AH	0.8449316688388321	91	59.5	31.5	31.5h
79	10-17-AT	0.906092518702488	82	50.5	31.5	31.5h
80	10-18-AT	0.3781371002092081	96	64.5	31.5	31.5h
81	11-03-AH	0.3385302680500707	99	67.5	31.5	31.5h
82	11-03-AT	1.3246116666825318	70	38.5	31.5	31.5h
83	11-04-AH	0.1857546542531069	55	23.5	31.5	31.5h
84	11-04-BH	5.71659726164787	66	34.5	31.5	31.5h
85	11-04-BT	0.3995014568770642	107	75.5	31.5	31.5h
86	11-06-BT	2.376680982881377	82	50.5	31.5	31.5h
87	11-08-BH	0.9944210975868978	83	51.5	31.5	31.5h
88	11-08-BT	0.0881623626264707	101	69.5	31.5	31.5h
89	11-08-CH	0.5814228924403683	74	42.5	31.5	31.5h
90	11-08-CT	1.041321768631062	104	72.5	31.5	31.5h
91	11-10-AH	0.8051520922759259	100	68.5	31.5	31.5h
92	11-10-ATH	0.7109823854105531	101	69.5	31.5	31.5h
93	11-10-ATT	0.5734743949866967	82	50.5	31.5	31.5h
94	11-11-AT	0.2081743749311888	95	63.5	31.5	31.5h
95	11-15-AH	1.4186484161715196	82	50.5	31.5	31.5h
96	11-15-AT	0.5692163100118872	83	51.5	31.5	31.5h
97	11-18-AH	4.977972256162906	49	17.5	31.5	31.5h
98	11-18-ATH	0.6954622979811802	58	26.5	31.5	31.5h
99	11-18-ATT	0.2129566123680655	86	54.5	31.5	31.5h
100	12-01-AH	2.4721751467682034	73	41.5	31.5	31.5h
101	12-01-AT	0.9015394657259386	83	51.5	31.5	31.5h
102	12-01-BT	0.9323866168980918	103	71.5	31.5	31.5h
103	12-03-ATH	1.4373873589086326	74	42.5	31.5	31.5h
104	12-03-ATT	0.756180891186421	69	37.5	31.5	31.5h
105	12-05-AH	0.5447632944103932	82	50.5	31.5	31.5h
106	12-05-AT	0.9758169205688796	69	37.5	31.5	31.5h
107	12-08-AH	0.5203133235597153	104	72.5	31.5	31.5h
108	12-14-BT	0.4597959420346776	102	70.5	31.5	31.5h
109	13-01-AT	0.4344287845742403	95	63.5	31.5	31.5h
110	13-02-AH	1.4000923785356305	98	66.5	31.5	31.5h
111	13-02-AT	1.4432731985403418	86	54.5	31.5	31.5h
112	13-03-AHH	1.2226380488455308	76	44.5	31.5	31.5h
113	13-11-AH	1.0402925871436282	79	47.5	31.5	31.5h
114	13-11-ATH	1.0820147553505597	84	52.5	31.5	31.5h
115	13-11-ATT	1.9472130883899563	77	45.5	31.5	31.5h
116	13-13-AT	1.060751168433011	75	43.5	31.5	31.5h
117	13-13-BH	12.953217365228712	49	17.5	31.5	31.5h
118	13-13-BT	0.3928915731579975	102	70.5	31.5	31.5h
119	13-16-BHH	0.3729766579547796	84	52.5	31.5	31.5h
120	13-16-BHT	1.815759641807534	76	44.5	31.5	31.5h
121	14-02-AT	1.874918924017158	86	54.5	31.5	31.5h
122	14-02-BH	1.5987710564473754	84	52.5	31.5	31.5h
123	14-02-BT	0.2232965784827246	62	30.5	31.5	31.5h
124	14-03-AT	0.7233516149875409	101	69.5	31.5	31.5h
125	14-03-BH	1.2828770112806722	93	61.5	31.5	31.5h
126	14-04-AH	0.774719764323793	49	17.5	31.5	31.5h
127	14-04-ATH	0.5879753049952473	103	71.5	31.5	31.5h
128	14-04-ATT	1.3648913185377671	84	52.5	31.5	31.5h
129	14-05-AH	0.9066335720285356	103	71.5	31.5	31.5h
130	14-05-AT	0.9593882534984954	92	60.5	31.5	31.5h
131	14-06-AH	0.4141634976387643	91	59.5	31.5	31.5h
132	14-06-AT	1.3075114883149546	84	52.5	31.5	31.5h
133	14-09-AT	3.1991980803803224	72	40.5	31.5	31.5h
134	14-12-AT	1.658723083076452	68	36.5	31.5	31.5h
135	14-12-BTH	0.9182807288914666	101	69.5	31.5	31.5h
136	14-14-BT	1.5752497632982552	93	61.5	31.5	31.5h
137	14-17-AH	0.80691239885319	98	66.5	31.5	31.5h
138	14-17-AT	0.7637669038359066	77	45.5	31.5	31.5h
139	15-01-A	25.22636855436248	31	-0.5	31.5	31.5h
140	15-04-ATT	0.2346518870261857	77	45.5	31.5	31.5h
141	15-05-BHH	0.7798636962554437	79	47.5	31.5	31.5h
142	15-06-AH	0.9583061842353748	70	38.5	31.5	31.5h
143	15-06-ATT	1.3176447298114096	50	18.5	31.5	31.5h
144	15-08-AH	0.0016461073527909	101	69.5	31.5	31.5h
145	15-08-AT	0.3628658533779514	94	62.5	31.5	31.5h
146	15-09-AT	0.081773000578617	103	71.5	31.5	31.5h
147	15-15-AT	0.637145683508273	69	37.5	31.5	31.5h
148	15-16-AT	0.1844075469090426	101	69.5	31.5	31.5h
149	15-16-BTH	2.4010294449727123	65	33.5	31.5	31.5h
150	15-18-AH	0.621606946674959	78	46.5	31.5	31.5h
151	15-18-AT	0.9028114613475507	89	57.5	31.5	31.5h
152	16-01-AH	0.886941173697009	88	56.5	31.5	31.5h
153	16-01-AT	0.7908565416675115	86	54.5	31.5	31.5h
154	16-04-AT	2.634551972500668	91	59.5	31.5	31.5h
155	16-04-BH	0.2964872163078955	108	76.5	31.5	31.5h
156	16-06-AH	0.5375781703575916	102	70.5	31.5	31.5h
157	16-06-AT	2.736182810133375	104	72.5	31.5	31.5h
158	16-06-BH	0.1040237486133648	86	54.5	31.5	31.5h
159	16-06-BT	0.4155651772722836	90	58.5	31.5	31.5h
160	16-07-AT	0.7415336724560098	102	70.5	31.5	31.5h
161	16-08-AH	0.6448725440544288	74	42.5	31.5	31.5h
162	16-08-AT	0.9326844641096528	85	53.5	31.5	31.5h
163	16-09-BH	0.4924931291050472	85	53.5	31.5	31.5h
164	16-12-AH	0.1987937765558226	78	46.5	31.5	31.5h
165	16-12-AT	11.707858296196788	45	13.5	31.5	31.5h
166	16-12-BH	0.7646505180435168	96	64.5	31.5	31.5h
167	16-13-BHH	0.7965210778541553	67	35.5	31.5	31.5h
168	16-16-AH	2.408661525192492	91	59.5	31.5	31.5h
169	16-16-AT	10.012050235227678	46	14.5	31.5	31.5h
170	16-16-BH	0.7813823650004734	97	65.5	31.5	31.5h
171	16-16-BT	0.6982212835971234	88	56.5	31.5	31.5h
172	17-01-AH	1.2502489556487495	95	63.5	31.5	31.5h
173	17-02-AH	0.1775814789400417	103	71.5	31.5	31.5h
174	17-02-AT	0.2695127214738098	97	65.5	31.5	31.5h
175	17-04-AT	1.1834707429135125	99	67.5	31.5	31.5h
176	17-06-BH	1.9460559408370857	102	70.5	31.5	31.5h
177	17-06-BT	1.3417845547334628	94	62.5	31.5	31.5h
178	17-07-AT	0.0487313512441038	103	71.5	31.5	31.5h
179	17-08-AH	0.3378116876597528	101	69.5	31.5	31.5h
180	17-10-AHT	0.3125441048349128	78	46.5	31.5	31.5h
181	17-18-AH	0.5633023189022015	79	47.5	31.5	31.5h
182	17-18-AT	0.081454174772128	69	37.5	31.5	31.5h
183	18-01-BTH	0.4185348699254458	105	73.5	31.5	31.5h
184	18-06-BH	1.123605872336294	88	56.5	31.5	31.5h
185	18-06-BTH	1.2114514739896378	62	30.5	31.5	31.5h
186	18-11-AT	0.3998564755445183	102	70.5	31.5	31.5h
187	18-14-AT	0.2928377146415304	88	56.5	31.5	31.5h
188	18-14-BTH	0.611222890122417	61	29.5	31.5	31.5h
189	18-16-AT	0.649526536173888	69	37.5	31.5	31.5h
190	18-17-BT	0.6723772275989357	72	40.5	31.5	31.5h
191	19-01-AH	0.0033149444426534	93	61.5	31.5	31.5h
192	19-07-AT	1.444181045955446	102	70.5	31.5	31.5h
193	19-07-BHH	0.9152252423952086	104	72.5	31.5	31.5h
194	19-07-BHT	1.1395726249966236	86	54.5	31.5	31.5h
195	19-07-BTH	0.3384372471595969	91	59.5	31.5	31.5h
196	19-11-AT	0.5548494036706446	82	50.5	31.5	31.5h
197	19-17-BH	0.7140029849481523	85	53.5	31.5	31.5h
198	19-17-BTH	0.5721088598586861	77	45.5	31.5	31.5h
199	19-18-BH	0.545053578824579	77	45.5	31.5	31.5h
200	20-01-AH	1.708032903877274	100	68.5	31.5	31.5h
201	20-01-AT	1.3257503336525345	95	63.5	31.5	31.5h
202	20-01-BTH	1.1280213944869066	103	71.5	31.5	31.5h
203	20-02-AH	1.1402237151945285	71	39.5	31.5	31.5h
204	20-02-AT	10.40113662369963	48	16.5	31.5	31.5h
205	20-05-AH	1.52965545937524	101	69.5	31.5	31.5h
206	20-05-BH	2.503290266500955	107	75.5	31.5	31.5h
207	20-05-BT	0.3192619026217824	98	66.5	31.5	31.5h
208	20-07-AHH	1.1003001899168483	99	67.5	31.5	31.5h
209	20-07-AHT	1.6685355335671648	70	38.5	31.5	31.5h
210	20-08-BH	0.1549276859873433	105	73.5	31.5	31.5h
211	20-08-BT	2.812974930981753	53	21.5	31.5	31.5h
212	20-10-AH	0.9000200159952194	94	62.5	31.5	31.5h
213	20-10-AT	1.8575277618706332	101	69.5	31.5	31.5h
214	20-14-AT	0.5309196870301869	81	49.5	31.5	31.5h
215	20-14-BHH	0.4583776385467947	68	36.5	31.5	31.5h
216	20-16-AH	0.6285104176406351	95	63.5	31.5	31.5h
217	20-16-AT	1.4534288834643252	42	10.5	31.5	31.5h
218	20-18-AT	0.7182837825714634	111	79.5	31.5	31.5h
219	20-18-BHH	0.4258862173411263	107	75.5	31.5	31.5h
220	20-18-BHT	0.534873761258313	64	32.5	31.5	31.5h
221	20-18-BT	2.029232192271978	93	61.5	31.5	31.5h
222	21-04-A	0.4199804817990523	103	71.5	31.5	31.5h
223	21-04-BH	0.6142588970117928	88	56.5	31.5	31.5h
224	21-06-AH	0.6870840724671015	38	6.5	31.5	31.5h
225	21-06-AT	0.2723671873052011	98	66.5	31.5	31.5h
226	21-10-BT	1.110061584477116	72	40.5	31.5	31.5h
227	21-11-A	11.535663529632805	33	1.5	31.5	31.5h
228	21-15-BT	0.208593652629018	67	35.5	31.5	31.5h
229	21-15-CH	0.4872908411107863	102	70.5	31.5	31.5h
230	21-16-AT	0.5233678000995148	102	70.5	31.5	31.5h
231	21-16-BH	0.3728414790008542	70	38.5	31.5	31.5h
232	21-16-BT	0.7013870134818633	57	25.5	31.5	31.5h
233	21-18-BH	0.4251320696314672	98	66.5	31.5	31.5h
234	21-18-CHH	3.197901549990116	35	3.5	31.5	31.5h
235	22-01-AH	1.3618406809324304	93	61.5	31.5	31.5h
236	22-02-AH	0.7972005668027715	104	72.5	31.5	31.5h
237	22-02-BHH	1.287009658694371	60	28.5	31.5	31.5h
238	22-02-BHT	0.3771246906499655	54	22.5	31.5	31.5h
239	22-03-AH	1.9785157904848063	91	59.5	31.5	31.5h
240	22-03-AT	2.166842425580141	92	60.5	31.5	31.5h
241	22-03-BT	0.4834064865790362	103	71.5	31.5	31.5h
242	22-04-A	0.90138598734827	89	57.5	31.5	31.5h
243	22-05-AH	0.917050886860364	97	65.5	31.5	31.5h
244	22-05-AT	1.6748872041291074	90	58.5	31.5	31.5h
245	22-11-BH	1.2928122404383626	94	62.5	31.5	31.5h
246	22-11-BT	12.44129053680602	52	20.5	31.5	31.5h
247	22-14-AH	0.3179992424178568	72	40.5	31.5	31.5h
248	22-14-ATH	0.2931681989204816	86	54.5	31.5	31.5h
249	22-14-ATT	0.3265478966424065	84	52.5	31.5	31.5h
250	22-17-AHT	0.2113416074285593	71	39.5	31.5	31.5h
251	22-17-AT	1.4671256705038545	79	47.5	31.5	31.5h
252	22-18-BH	2.050117145379313	61	29.5	31.5	31.5h
253	22-18-BT	0.4359656336836759	54	22.5	31.5	31.5h
254	23-01-AT	0.8776985590319786	68	36.5	31.5	31.5h
255	23-01-BH	0.86737098095773	93	61.5	31.5	31.5h
256	23-01-BT	1.5347966672425757	103	71.5	31.5	31.5h
257	23-07-AH	1.2277323701641798	104	72.5	31.5	31.5h
258	23-07-ATH	0.4468025416659048	78	46.5	31.5	31.5h
259	23-08-AH	1.0725668772591288	79	47.5	31.5	31.5h
260	23-08-AT	1.4773526053902768	93	61.5	31.5	31.5h
261	23-09-AH	2.3615923198297057	80	48.5	31.5	31.5h
262	23-09-AT	0.6468928289036318	96	64.5	31.5	31.5h
263	23-13-A	0.7873640502293204	80	48.5	31.5	31.5h
264	23-13-B	1.1615622393881924	73	41.5	31.5	31.5h
265	23-15-BT	0.5224769987146409	80	48.5	31.5	31.5h
266	23-16-BH	0.0347506428027224	97	65.5	31.5	31.5h
267	23-16-BT	1.7101261416983802	76	44.5	31.5	31.5h
268	23-17-AH	0.4464276072757432	111	79.5	31.5	31.5h
269	23-17-AT	0.5194948514335669	101	69.5	31.5	31.5h
270	24-01-AH	0.6207759293301729	93	61.5	31.5	31.5h
271	24-01-AT	0.8242173681678199	83	51.5	31.5	31.5h
272	24-01-BH	1.8975433613624049	72	40.5	31.5	31.5h
273	24-02-AHH	1.703927245585748	99	67.5	31.5	31.5h
274	24-02-ATH	25.477336466783616	40	8.5	31.5	31.5h
275	24-02-ATT	1.4058011507992567	67	35.5	31.5	31.5h
276	24-05-A	55.77569724959036	30	-1.5	31.5	31.5h
277	24-12-AT	1.3471234271429096	103	71.5	31.5	31.5h
278	24-13-BHH	1.4035494182083696	54	22.5	31.5	31.5h
279	24-13-BHT	1.4460684749211783	75	43.5	31.5	31.5h
280	24-15-AH	1.313229044224802	89	57.5	31.5	31.5h
281	24-15-ATH	17.06931771962454	42	10.5	31.5	31.5h
282	24-15-ATT	1.2364873597634254	65	33.5	31.5	31.5h
283	24-16-CT	1.785787367649061	85	53.5	31.5	31.5h
284	24-17-A	2.0524563426037017	70	38.5	31.5	31.5h
285	24-17-CH	1.6576888500374485	81	49.5	31.5	31.5h
286	24-17-CTT	27.262503471613638	54	22.5	31.5	31.5h
287	25-01-AH	0.7074673040280051	99	67.5	31.5	31.5h
288	25-01-AT	0.8053068692468014	79	47.5	31.5	31.5h
289	25-02-BHH	5.574361308718428	66	34.5	31.5	31.5h
290	25-02-BHT	1.9420844161608888	52	20.5	31.5	31.5h
291	25-02-BTH	3.458577402721445	57	25.5	31.5	31.5h
292	25-02-BTT	0.9553754852539136	85	53.5	31.5	31.5h
293	25-03-B	1.6987539254046025	99	67.5	31.5	31.5h
294	25-03-CTH	0.7822275956362401	73	41.5	31.5	31.5h
295	25-05-AH	0.2704084387079355	105	73.5	31.5	31.5h
296	25-05-ATH	1.0846830160751952	103	71.5	31.5	31.5h
297	25-05-ATT	0.7709254375408375	83	51.5	31.5	31.5h
298	25-07-AH	0.6626540481173769	97	65.5	31.5	31.5h
299	25-07-ATHH	2.9585968184571163	61	29.5	31.5	31.5h
300	25-07-ATT	1.1200238101565374	65	33.5	31.5	31.5h
301	25-13-AH	10.674621700434	46	14.5	31.5	31.5h
302	25-13-BH	0.235362114056942	61	29.5	31.5	31.5h
303	25-13-BT	1.132138979728244	61	29.5	31.5	31.5h
304	25-13-CH	0.3069825650516844	83	51.5	31.5	31.5h
305	25-17-AH	0.8228377396334647	81	49.5	31.5	31.5h
306	26-01-AH	1.6499489949240218	115	83.5	31.5	31.5h
307	26-01-AT	0.8661118709149642	107	75.5	31.5	31.5h
308	26-02-AH	1.2768846244282046	77	45.5	31.5	31.5h
309	26-02-AT	0.1558731968194815	76	44.5	31.5	31.5h
310	26-03-A	0.5722108759475005	108	76.5	31.5	31.5h
311	26-03-B	1.4386206161080364	103	71.5	31.5	31.5h
312	26-03-CH	1.7961321884548709	98	66.5	31.5	31.5h
313	26-03-CT	0.8823152093142078	92	60.5	31.5	31.5h
314	26-04-AH	0.3257770738825883	110	78.5	31.5	31.5h
315	26-04-BH	0.2629667019247004	79	47.5	31.5	31.5h
316	26-04-BTH	0.2187538405598454	86	54.5	31.5	31.5h
317	26-04-BTT	1.043728087230544	61	29.5	31.5	31.5h
318	26-05-A	0.5423608804508904	55	23.5	31.5	31.5h
319	26-05-B	0.8779713293455437	97	65.5	31.5	31.5h
320	26-05-CH	0.5773593270569295	94	62.5	31.5	31.5h
321	26-05-CT	0.6514910883010248	103	71.5	31.5	31.5h
322	26-06-AH	1.194590106696036	81	49.5	31.5	31.5h
323	26-06-AT	0.4302723243535185	60	28.5	31.5	31.5h
324	26-06-BH	1.7949087617637125	67	35.5	31.5	31.5h
325	26-06-BTH	1.2925553565381838	88	56.5	31.5	31.5h
326	26-08-B	0.6317324844555656	77	45.5	31.5	31.5h
327	26-09-A	0.1625723717456498	106	74.5	31.5	31.5h
328	26-13-AHH	1.4321225181441624	77	45.5	31.5	31.5h
329	26-13-AHT	1.2139729513909407	69	37.5	31.5	31.5h
330	26-13-AT	3.096597708293394	53	21.5	31.5	31.5h
331	26-16-AT	0.5905424759350066	96	64.5	31.5	31.5h
332	26-18-A	1.7913788546979297	106	74.5	31.5	31.5h
333	26-18-BH	1.721898538917519	101	69.5	31.5	31.5h
334	26-18-BT	1.240847278701351	101	69.5	31.5	31.5h
335	27-02-AH	1.148647000906575	104	72.5	31.5	31.5h
336	27-02-AT	0.3998102368990774	94	62.5	31.5	31.5h
337	27-02-BH	1.9503866394682008	75	43.5	31.5	31.5h
338	27-03-AH	0.9898988753403832	106	74.5	31.5	31.5h
339	27-03-AT	2.057264575351136	100	68.5	31.5	31.5h
340	27-03-BH	0.774069082746551	82	50.5	31.5	31.5h
341	27-03-BT	0.8595218190690013	60	28.5	31.5	31.5h
342	27-05-A	0.2991332868824252	66	34.5	31.5	31.5h
343	27-05-BH	0.6316390895820161	90	58.5	31.5	31.5h
344	27-05-BT	1.0429655212958493	68	36.5	31.5	31.5h
345	27-06-AT	1.0739791483891916	80	48.5	31.5	31.5h
346	27-07-AT	13.370275697223	37	5.5	31.5	31.5h
347	27-07-BHH	0.2747873497560553	75	43.5	31.5	31.5h
348	27-07-BHT	0.7866214228135028	58	26.5	31.5	31.5h
349	27-08-B	1.9098824665399812	101	69.5	31.5	31.5h
350	27-08-CHH	0.2775154227348365	51	19.5	31.5	31.5h
351	27-08-CHT	0.9034351368517382	45	13.5	31.5	31.5h
352	27-17-AH	0.2133523998242499	109	77.5	31.5	31.5h
353	27-17-BH	5.297609785226083	63	31.5	31.5	31.5h
354	27-17-CH	0.4975136552797198	70	38.5	31.5	31.5h
355	27-18-AH	1.1626798816711326	58	26.5	31.5	31.5h
356	27-18-AT	0.9798680083376042	50	18.5	31.5	31.5h
357	28-01-AH	4.2529161703355	63	31.5	31.5	31.5h
358	28-01-AT	4.499633085330003	73	41.5	31.5	31.5h
359	28-01-BH	1.4694120577420122	100	68.5	31.5	31.5h
360	28-01-BT	0.9643229093980786	89	57.5	31.5	31.5h
361	28-02-AHH	0.3751937498129046	46	14.5	31.5	31.5h
362	28-04-A	1.3381325377900202	108	76.5	31.5	31.5h
363	28-04-BH	1.007572244450988	55	23.5	31.5	31.5h
364	28-04-BTH	2.148241134816399	77	45.5	31.5	31.5h
365	28-08-AT	0.4945063699373422	103	71.5	31.5	31.5h
366	28-08-BH	0.7174917569301643	94	62.5	31.5	31.5h
367	28-08-BT	0.5216133531930125	85	53.5	31.5	31.5h
368	28-08-CH	1.8560870105593488	74	42.5	31.5	31.5h
369	28-09-AH	1.5123404886955432	71	39.5	31.5	31.5h
370	28-09-ATH	1.2821101245930668	98	66.5	31.5	31.5h
371	28-09-ATT	1.9779262655825307	59	27.5	31.5	31.5h
372	28-12-AHH	1.7805136355936029	41	9.5	31.5	31.5h
373	28-12-AHT	3.3755528688194105	40	8.5	31.5	31.5h
374	28-12-ATH	1.2660864487081671	77	45.5	31.5	31.5h
375	28-12-ATT	0.3334088784421643	74	42.5	31.5	31.5h
376	28-14-AT	0.4103088002692328	82	50.5	31.5	31.5h
377	28-15-A	0.9303595103594372	94	62.5	31.5	31.5h
378	28-15-BH	2.486811080333569	72	40.5	31.5	31.5h
379	28-15-BT	1.956496277831755	78	46.5	31.5	31.5h
380	28-17-AH	1.2641870294316715	78	46.5	31.5	31.5h
381	28-17-ATH	1.4151607168339897	79	47.5	31.5	31.5h
382	28-17-ATT	0.382495730620885	77	45.5	31.5	31.5h
383	28-18-AH	0.9446429761185338	90	58.5	31.5	31.5h
384	28-18-AT	2.3304025958565906	75	43.5	31.5	31.5h
385	29-01-AH	1.7945658537050766	88	56.5	31.5	31.5h
386	29-01-AT	1.3416963670254871	82	50.5	31.5	31.5h
387	29-01-BT	1.5330821723788084	82	50.5	31.5	31.5h
388	29-02-AH	1.4665076433636013	59	27.5	31.5	31.5h
389	29-02-AT	0.94553401964869	100	68.5	31.5	31.5h
390	29-03-AT	0.4925617119896252	104	72.5	31.5	31.5h
391	29-03-BH	0.9318235565905036	76	44.5	31.5	31.5h
392	29-03-BT	0.9152421499653208	69	37.5	31.5	31.5h
393	29-08-AH	1.4475920015656305	91	59.5	31.5	31.5h
394	29-08-AT	0.4913390048225418	44	12.5	31.5	31.5h
395	29-09-AHH	3.034869968701212	53	21.5	31.5	31.5h
396	29-09-AHT	1.0438005865683329	82	50.5	31.5	31.5h
397	29-09-ATH	0.5298249513658563	64	32.5	31.5	31.5h
398	29-09-ATT	1.9034600179335173	59	27.5	31.5	31.5h
399	29-12-AH	0.2812988299154494	64	32.5	31.5	31.5h
400	29-12-AT	0.4567231897041259	49	17.5	31.5	31.5h
401	29-13-AH	0.9701245884003712	99	67.5	31.5	31.5h
402	29-13-AT	0.943056636703586	93	61.5	31.5	31.5h
403	29-13-BH	0.7259242508789191	94	62.5	31.5	31.5h
404	29-13-BT	1.0351177932767344	66	34.5	31.5	31.5h
405	29-15-AH	0.5076071657020779	106	74.5	31.5	31.5h
406	29-15-AT	0.5182567229720795	100	68.5	31.5	31.5h
407	29-17-AH	23.787148061284896	38	6.5	31.5	31.5h
408	29-17-AT	1.221278003256498	100	68.5	31.5	31.5h
0	01-06-BH	0.9098515730211588	90	51.5	38.5	38.5h
1	01-08-AT	4.0161047110374	63	24.5	38.5	38.5h
2	01-08-BH	1.7158359586741765	99	60.5	38.5	38.5h
3	01-08-BT	1.35976824700668	99	60.5	38.5	38.5h
4	01-11-B	0.6538895155355484	100	61.5	38.5	38.5h
5	01-12-AT	1.4168111190965142	89	50.5	38.5	38.5h
6	01-12-BH	1.72786532650922	110	71.5	38.5	38.5h
7	01-13-AH	0.551613252407758	104	65.5	38.5	38.5h
8	01-15-AT	1.121537201981054	96	57.5	38.5	38.5h
9	01-18-AH	0.1364728658810014	75	36.5	38.5	38.5h
10	02-07-AH	0.0264673946068173	80	41.5	38.5	38.5h
11	02-07-BH	4.816244652694456	69	30.5	38.5	38.5h
12	02-14-AH	1.0550470449147238	92	53.5	38.5	38.5h
13	02-15-AH	0.7822812419474767	90	51.5	38.5	38.5h
14	02-15-AT	0.1769258184034308	92	53.5	38.5	38.5h
15	02-15-BHH	0.7110910688085964	94	55.5	38.5	38.5h
16	02-16-BH	1.4900587993128958	94	55.5	38.5	38.5h
17	02-16-BT	0.5775697457161852	101	62.5	38.5	38.5h
18	03-01-AH	0.995532515731964	92	53.5	38.5	38.5h
19	03-01-AT	1.8876860031314056	63	24.5	38.5	38.5h
20	03-03-AH	1.8593547824819467	108	69.5	38.5	38.5h
21	03-03-AT	1.4370546951998733	97	58.5	38.5	38.5h
22	03-04-AH	0.6689511488716651	104	65.5	38.5	38.5h
23	03-05-AHH	1.5701814378262189	69	30.5	38.5	38.5h
24	03-05-ATH	1.0311116869071717	82	43.5	38.5	38.5h
25	03-07-AH	2.701221576624376	80	41.5	38.5	38.5h
26	03-07-ATH	0.1347956814593514	70	31.5	38.5	38.5h
27	03-07-ATT	0.7896574185034495	106	67.5	38.5	38.5h
28	03-08-BH	0.0254694763023456	83	44.5	38.5	38.5h
29	03-08-BT	1.2424239647920885	106	67.5	38.5	38.5h
30	03-09-A	1.213045639509832	96	57.5	38.5	38.5h
31	03-10-AH	0.9538988892271002	83	44.5	38.5	38.5h
32	03-11-A	0.072601635866435	77	38.5	38.5	38.5h
33	03-11-BT	1.866959168474645	99	60.5	38.5	38.5h
34	04-08-BH	1.2327319651172213	87	48.5	38.5	38.5h
35	04-08-BTH	0.05534517654174	95	56.5	38.5	38.5h
36	04-09-A	1.429671606778477	80	41.5	38.5	38.5h
37	04-09-BH	1.2418808940131234	107	68.5	38.5	38.5h
38	04-09-BT	0.1489523040357674	87	48.5	38.5	38.5h
39	04-10-B	0.0757910292902741	111	72.5	38.5	38.5h
40	04-12-A	1.0599244219167208	104	65.5	38.5	38.5h
41	04-12-BH	1.2163831333801802	77	38.5	38.5	38.5h
42	04-12-BT	0.6514192235629596	80	41.5	38.5	38.5h
43	04-15-AHT	0.9067364535733188	94	55.5	38.5	38.5h
44	04-15-ATH	0.1331617027734034	90	51.5	38.5	38.5h
45	04-18-BH	0.0881889534247347	87	48.5	38.5	38.5h
46	05-01-AH	1.6707250215329763	92	53.5	38.5	38.5h
47	05-02-AHH	0.1996665496501994	93	54.5	38.5	38.5h
48	05-04-AT	0.2197841340564406	81	42.5	38.5	38.5h
49	05-04-BH	0.1025060613018499	93	54.5	38.5	38.5h
50	05-05-AH	0.3521285439777809	84	45.5	38.5	38.5h
51	05-11-AH	4.5663039003228265	85	46.5	38.5	38.5h
52	05-11-BH	0.1228135793161319	92	53.5	38.5	38.5h
53	05-13-AH	1.164215547778555	86	47.5	38.5	38.5h
54	05-13-AT	2.807494315227172	81	42.5	38.5	38.5h
55	05-13-BH	0.8188181056345414	97	58.5	38.5	38.5h
56	06-02-AHT	1.623821145851226	92	53.5	38.5	38.5h
57	06-02-ATT	1.2574608000298249	96	57.5	38.5	38.5h
58	06-03-AHH	2.2478487426209197	75	36.5	38.5	38.5h
59	06-03-AHT	1.6832260581013163	93	54.5	38.5	38.5h
60	06-03-ATH	0.0272091791918458	90	51.5	38.5	38.5h
61	06-03-ATT	0.3886920422396647	88	49.5	38.5	38.5h
62	06-04-B	9.319827819096668	49	10.5	38.5	38.5h
63	06-05-AH	2.2988461824740134	103	64.5	38.5	38.5h
64	06-05-ATH	1.6253212518476368	82	43.5	38.5	38.5h
65	06-09-A	1.2833301587441912	62	23.5	38.5	38.5h
66	06-09-BH	1.4156030514369098	102	63.5	38.5	38.5h
67	06-10-AT	0.2475110741862117	84	45.5	38.5	38.5h
68	06-17-A	1.7914564083758382	76	37.5	38.5	38.5h
69	06-17-BT	1.948642566634932	87	48.5	38.5	38.5h
70	06-17-C	1.3978880989014386	75	36.5	38.5	38.5h
71	07-01-BH	1.4139528998558144	103	64.5	38.5	38.5h
72	07-05-AH	2.0263677312154766	69	30.5	38.5	38.5h
73	07-08-AH	0.0824496142005782	92	53.5	38.5	38.5h
74	07-09-AH	10.136028379306408	50	11.5	38.5	38.5h
75	07-09-AT	0.8943578737522409	93	54.5	38.5	38.5h
76	07-10-AHTH	0.1809970354221925	84	45.5	38.5	38.5h
77	07-10-ATH	0.0287142512342606	105	66.5	38.5	38.5h
78	07-12-AH	0.019537983624743	91	52.5	38.5	38.5h
79	07-14-BH	0.5805999051336257	81	42.5	38.5	38.5h
80	07-14-BT	0.2200902640848846	87	48.5	38.5	38.5h
81	07-17-AH	0.2283378442102237	103	64.5	38.5	38.5h
82	07-17-AT	0.5520769305068374	97	58.5	38.5	38.5h
83	07-17-B	0.3519398178969748	97	58.5	38.5	38.5h
84	08-01-ATH	0.9452050787527988	93	54.5	38.5	38.5h
85	08-03-AHTH	1.0060195316536396	66	27.5	38.5	38.5h
86	08-04-AH	0.4011909720255485	88	49.5	38.5	38.5h
87	08-13-AHH	2.0028084409846203	87	48.5	38.5	38.5h
88	08-13-ATH	0.2482697076990626	101	62.5	38.5	38.5h
89	08-15-ATH	1.3921592899191648	102	63.5	38.5	38.5h
90	09-01-AH	0.0655426996747849	108	69.5	38.5	38.5h
91	09-01-ATH	0.0163692451402812	69	30.5	38.5	38.5h
92	09-01-ATT	0.9469409786316528	91	52.5	38.5	38.5h
93	09-02-AH	1.575870029535703	89	50.5	38.5	38.5h
94	09-10-AH	0.6107127518093524	105	66.5	38.5	38.5h
95	09-10-ATH	0.3812472769987683	80	41.5	38.5	38.5h
96	09-10-ATT	0.2237048824703905	94	55.5	38.5	38.5h
97	09-11-A	0.2351626667319297	106	67.5	38.5	38.5h
98	09-11-B	0.8364286480220582	83	44.5	38.5	38.5h
99	09-15-AHH	1.3684512500176975	104	65.5	38.5	38.5h
100	09-15-AHT	0.1060893181901579	100	61.5	38.5	38.5h
101	09-15-ATH	0.0730555238596883	100	61.5	38.5	38.5h
102	09-16-AH	0.3270140130236152	81	42.5	38.5	38.5h
103	10-07-BH	0.4934791598710274	81	42.5	38.5	38.5h
104	10-13-B	0.0713093106855347	95	56.5	38.5	38.5h
105	10-15-AT	0.1187444326737161	97	58.5	38.5	38.5h
106	10-17-AH	0.6387826671569772	91	52.5	38.5	38.5h
107	11-03-AH	0.1739754396147926	99	60.5	38.5	38.5h
108	11-03-AT	0.4466266718539688	70	31.5	38.5	38.5h
109	11-04-BH	2.3404073516672907	66	27.5	38.5	38.5h
110	11-08-BH	0.1201135125628426	83	44.5	38.5	38.5h
111	11-08-CT	0.1255752736818563	104	65.5	38.5	38.5h
112	11-10-AH	0.3819294204877491	100	61.5	38.5	38.5h
113	11-10-ATT	0.7815116039521337	82	43.5	38.5	38.5h
114	11-15-AT	0.0398641583101999	83	44.5	38.5	38.5h
115	11-18-AH	15.007802994421462	49	10.5	38.5	38.5h
116	11-18-ATH	0.5899676467567059	58	19.5	38.5	38.5h
117	12-01-AH	0.4349982668963233	73	34.5	38.5	38.5h
118	12-01-AT	0.4980657191209746	83	44.5	38.5	38.5h
119	12-03-ATH	0.4966156755229177	74	35.5	38.5	38.5h
120	12-05-AH	0.0285399101962226	82	43.5	38.5	38.5h
121	12-05-AT	0.2588060356352117	69	30.5	38.5	38.5h
122	12-08-AH	0.1775245366501119	104	65.5	38.5	38.5h
123	13-11-AH	0.2332159102658774	79	40.5	38.5	38.5h
124	13-11-ATH	0.0431876165455305	84	45.5	38.5	38.5h
125	13-13-BH	9.90726910886474	49	10.5	38.5	38.5h
126	13-16-BHH	0.2412173495804782	84	45.5	38.5	38.5h
127	14-02-BH	1.038199051413591	84	45.5	38.5	38.5h
128	14-04-AH	0.1298760504404925	49	10.5	38.5	38.5h
129	14-05-AH	0.5806162150845039	103	64.5	38.5	38.5h
130	14-05-AT	0.6028758748929537	92	53.5	38.5	38.5h
131	14-06-AT	4.124534491958135	84	45.5	38.5	38.5h
132	14-12-AT	1.3924399223319224	68	29.5	38.5	38.5h
133	14-14-BT	1.3423597660696849	93	54.5	38.5	38.5h
134	14-17-AH	0.4318648973490177	98	59.5	38.5	38.5h
135	14-17-AT	0.1102627974401541	77	38.5	38.5	38.5h
136	15-04-AH	1.3882587647878322	104	65.5	38.5	38.5h
137	15-04-ATH	0.2750173990174925	90	51.5	38.5	38.5h
138	15-05-BHH	0.7945434490416501	79	40.5	38.5	38.5h
139	15-05-BHT	0.9307215541947604	103	64.5	38.5	38.5h
140	15-05-BTHH	0.7654356616743615	74	35.5	38.5	38.5h
141	15-06-AH	0.6820241842243921	70	31.5	38.5	38.5h
142	15-06-ATH	1.6418309707808856	107	68.5	38.5	38.5h
143	15-06-ATT	0.5231614165427857	50	11.5	38.5	38.5h
144	15-08-AH	0.1193114399779879	101	62.5	38.5	38.5h
145	15-08-AT	0.5476912578082952	94	55.5	38.5	38.5h
146	15-09-AH	0.1877119958410093	94	55.5	38.5	38.5h
147	15-09-AT	0.2811119291414325	103	64.5	38.5	38.5h
148	15-15-AT	0.0860261920872671	69	30.5	38.5	38.5h
149	15-16-AT	0.3633699465118144	101	62.5	38.5	38.5h
150	15-16-BH	0.23700887188443	65	26.5	38.5	38.5h
151	15-16-BTH	1.013416938581175	65	26.5	38.5	38.5h
152	15-18-AT	0.9526086902879763	89	50.5	38.5	38.5h
153	16-01-AH	0.2770938720851283	88	49.5	38.5	38.5h
154	16-01-AT	1.1325665462213907	86	47.5	38.5	38.5h
155	16-04-AT	0.5501365368863625	91	52.5	38.5	38.5h
156	16-06-AH	0.2943250489359498	102	63.5	38.5	38.5h
157	16-06-BH	3.113363381331921	86	47.5	38.5	38.5h
158	16-08-AH	0.4064817901058772	74	35.5	38.5	38.5h
159	16-08-AT	0.3720812266165364	85	46.5	38.5	38.5h
160	16-12-AT	10.35341725334417	45	6.5	38.5	38.5h
161	16-12-BH	1.1018001879414443	96	57.5	38.5	38.5h
162	16-12-BTH	0.6516778506707814	84	45.5	38.5	38.5h
163	16-13-BHH	0.7620409950932691	67	28.5	38.5	38.5h
164	16-16-AH	0.680207845680784	91	52.5	38.5	38.5h
165	16-16-AT	14.725884526120389	46	7.5	38.5	38.5h
166	16-16-BH	0.8152943090677098	97	58.5	38.5	38.5h
167	17-01-AH	1.0208507022410276	95	56.5	38.5	38.5h
168	17-01-AT	0.8267470227922693	102	63.5	38.5	38.5h
169	17-02-AH	0.1968443548693832	103	64.5	38.5	38.5h
170	17-02-AT	0.7170264676283137	97	58.5	38.5	38.5h
171	17-04-AT	0.9354254779552374	99	60.5	38.5	38.5h
172	17-06-BH	1.4391520818051304	102	63.5	38.5	38.5h
173	17-06-BT	1.57472521237561	94	55.5	38.5	38.5h
174	17-08-AH	0.3232199328294076	101	62.5	38.5	38.5h
175	17-08-ATT	0.4934672683886231	69	30.5	38.5	38.5h
176	17-10-AHH	0.1661076317948117	102	63.5	38.5	38.5h
177	17-10-AHT	0.0939503524602716	78	39.5	38.5	38.5h
178	17-10-ATH	2.139844940828389	61	22.5	38.5	38.5h
179	17-10-ATT	0.1104304555996107	79	40.5	38.5	38.5h
180	17-18-AH	0.5097189138560477	79	40.5	38.5	38.5h
181	17-18-AT	0.5129539669259431	69	30.5	38.5	38.5h
182	18-01-BTH	1.174708750929274	105	66.5	38.5	38.5h
183	18-06-BH	0.0107502905540265	88	49.5	38.5	38.5h
184	18-06-BTH	0.9475998557344024	62	23.5	38.5	38.5h
185	18-07-BH	0.5373139096219011	97	58.5	38.5	38.5h
186	18-11-AT	0.0183301709397936	102	63.5	38.5	38.5h
187	18-14-BTH	1.4611043131517951	61	22.5	38.5	38.5h
188	18-16-AT	0.2488574163420998	69	30.5	38.5	38.5h
189	18-17-BT	4.101230494655024	72	33.5	38.5	38.5h
190	19-01-AT	0.323018470571605	99	60.5	38.5	38.5h
191	19-07-AT	1.1134708783679956	102	63.5	38.5	38.5h
192	19-07-BHH	0.0033835854979224	104	65.5	38.5	38.5h
193	19-07-BHT	0.1041220815826387	86	47.5	38.5	38.5h
194	19-07-BTH	0.9545637774818008	91	52.5	38.5	38.5h
195	19-17-BH	0.4637334288646117	85	46.5	38.5	38.5h
196	19-18-BH	1.5791742176887946	77	38.5	38.5	38.5h
197	19-18-BT	2.3136638095579003	67	28.5	38.5	38.5h
198	20-01-AH	3.1274782163406565	100	61.5	38.5	38.5h
199	20-01-AT	3.732536522586313	95	56.5	38.5	38.5h
200	20-01-BTH	1.1220039711045302	103	64.5	38.5	38.5h
201	20-02-AH	0.3736387599679419	71	32.5	38.5	38.5h
202	20-02-AT	11.132514057278208	48	9.5	38.5	38.5h
203	20-05-AH	0.725832448178084	101	62.5	38.5	38.5h
204	20-05-BH	0.4197052718561033	107	68.5	38.5	38.5h
205	20-05-BT	0.1154016481491535	98	59.5	38.5	38.5h
206	20-07-AHT	0.9428343688173798	70	31.5	38.5	38.5h
207	20-08-BH	0.8065360021252731	105	66.5	38.5	38.5h
208	20-08-BT	5.706523937076096	53	14.5	38.5	38.5h
209	20-10-AH	1.0338561132251385	94	55.5	38.5	38.5h
210	20-14-AT	0.1547623513037917	81	42.5	38.5	38.5h
211	20-16-AH	0.0543073047263418	95	56.5	38.5	38.5h
212	20-16-AT	18.721206517860782	42	3.5	38.5	38.5h
213	20-18-AT	0.3506326079837701	111	72.5	38.5	38.5h
214	20-18-BHT	0.607945619510983	64	25.5	38.5	38.5h
215	20-18-BT	0.5470087665613705	93	54.5	38.5	38.5h
216	21-06-AT	1.1893215978061935	98	59.5	38.5	38.5h
217	21-10-BT	0.9962718007680604	72	33.5	38.5	38.5h
218	21-11-A	7.2771809291966845	33	-5.5	38.5	38.5h
219	21-15-CH	0.2783570049716656	102	63.5	38.5	38.5h
220	21-16-AT	0.1043830034345735	102	63.5	38.5	38.5h
221	21-16-BH	0.6750350968803323	70	31.5	38.5	38.5h
222	21-18-BH	0.1980106863949728	98	59.5	38.5	38.5h
223	22-01-AH	1.152412573780584	93	54.5	38.5	38.5h
224	22-02-AH	0.2251034085318223	104	65.5	38.5	38.5h
225	22-03-AH	0.2864849855433306	91	52.5	38.5	38.5h
226	22-03-AT	2.0494210379837874	92	53.5	38.5	38.5h
227	22-03-BT	0.2887881585737571	103	64.5	38.5	38.5h
228	22-05-AH	0.6593317118708868	97	58.5	38.5	38.5h
229	22-11-BH	1.0358849585139995	94	55.5	38.5	38.5h
230	22-11-BT	13.304340213436705	52	13.5	38.5	38.5h
231	22-14-ATH	0.2947306573327456	86	47.5	38.5	38.5h
232	22-14-ATT	0.4210513941267478	84	45.5	38.5	38.5h
233	23-01-AT	0.2689166026817439	68	29.5	38.5	38.5h
234	23-01-BT	0.5577615641317392	103	64.5	38.5	38.5h
235	23-07-AH	1.31737920425575	104	65.5	38.5	38.5h
236	23-07-ATT	0.4098917616910317	63	24.5	38.5	38.5h
237	23-09-AH	2.225102761528007	80	41.5	38.5	38.5h
238	23-09-AT	0.5219876688027738	96	57.5	38.5	38.5h
239	23-13-A	0.4398064856953051	80	41.5	38.5	38.5h
240	23-13-B	0.6469501950864153	73	34.5	38.5	38.5h
241	23-15-AH	0.2328718133328632	85	46.5	38.5	38.5h
242	23-15-BT	0.0451935141752989	80	41.5	38.5	38.5h
243	23-16-BH	1.007503431925552	97	58.5	38.5	38.5h
244	23-16-BT	2.1587091173747828	76	37.5	38.5	38.5h
245	23-17-AH	0.5895834945162132	111	72.5	38.5	38.5h
246	23-17-AT	0.251767074446805	101	62.5	38.5	38.5h
247	24-01-AH	0.211621543195357	93	54.5	38.5	38.5h
248	24-01-AT	0.0656747619355138	83	44.5	38.5	38.5h
249	24-01-BH	2.459508404001869	72	33.5	38.5	38.5h
250	24-02-ATT	0.1825714404333036	67	28.5	38.5	38.5h
251	24-12-AT	0.5024633382571134	103	64.5	38.5	38.5h
252	24-13-BHH	0.951740996927337	54	15.5	38.5	38.5h
253	24-13-BHT	0.2169099960155167	75	36.5	38.5	38.5h
254	24-15-AH	0.6357233264308081	89	50.5	38.5	38.5h
255	24-15-ATH	16.067460643364807	42	3.5	38.5	38.5h
256	24-15-ATT	1.5000042588700708	65	26.5	38.5	38.5h
257	24-16-CT	1.991699422709016	85	46.5	38.5	38.5h
258	24-17-A	0.4976420309561432	70	31.5	38.5	38.5h
259	24-17-CH	0.0273718553406199	81	42.5	38.5	38.5h
260	25-01-AT	0.6672344873527216	79	40.5	38.5	38.5h
261	25-02-BHH	0.5131376493319986	66	27.5	38.5	38.5h
262	25-02-BHT	3.3629245710706748	52	13.5	38.5	38.5h
263	25-02-BTH	16.03794100946951	57	18.5	38.5	38.5h
264	25-02-BTT	0.9486965612998038	85	46.5	38.5	38.5h
265	25-05-AH	0.4110194603562677	105	66.5	38.5	38.5h
266	25-05-ATH	1.5396156262676293	103	64.5	38.5	38.5h
267	25-05-ATT	0.072412338533149	83	44.5	38.5	38.5h
268	25-07-AH	0.1845977558941791	97	58.5	38.5	38.5h
269	25-07-ATHT	2.33135164936512	58	19.5	38.5	38.5h
270	25-13-AH	4.6212734499264165	46	7.5	38.5	38.5h
271	25-13-BH	0.3595051209083009	61	22.5	38.5	38.5h
272	25-13-BT	0.9947196212199602	61	22.5	38.5	38.5h
273	25-13-CH	1.2999970580108533	83	44.5	38.5	38.5h
274	25-13-CT	0.3643501886821732	79	40.5	38.5	38.5h
275	25-17-AH	1.4921416306022386	81	42.5	38.5	38.5h
276	25-17-AT	0.6963618432463031	106	67.5	38.5	38.5h
277	26-01-AH	0.367656676128295	115	76.5	38.5	38.5h
278	26-02-AH	0.1535679537442567	77	38.5	38.5	38.5h
279	26-02-AT	0.9401608864065008	76	37.5	38.5	38.5h
280	26-03-B	0.4394535646644519	103	64.5	38.5	38.5h
281	26-03-CH	1.271890031685861	98	59.5	38.5	38.5h
282	26-04-BH	0.2720570164794352	79	40.5	38.5	38.5h
283	26-04-BTH	1.1211017868833115	86	47.5	38.5	38.5h
284	26-04-BTT	0.5219707781958381	61	22.5	38.5	38.5h
285	26-05-A	6.152308487757302	55	16.5	38.5	38.5h
286	26-05-B	0.1949433758465215	97	58.5	38.5	38.5h
287	26-06-AH	0.8045419857177215	81	42.5	38.5	38.5h
288	26-06-AT	0.7032270722736071	60	21.5	38.5	38.5h
289	26-06-BH	0.8545458231427502	67	28.5	38.5	38.5h
290	26-06-BTH	0.6677302659406451	88	49.5	38.5	38.5h
291	26-13-AHH	0.4920089797499213	77	38.5	38.5	38.5h
292	26-13-AHT	1.3974985441026218	69	30.5	38.5	38.5h
293	26-13-AT	1.1591466729159203	53	14.5	38.5	38.5h
294	26-16-AT	1.2406367582207734	96	57.5	38.5	38.5h
295	26-18-A	0.6876666693582307	106	67.5	38.5	38.5h
296	26-18-BH	0.2188550711575386	101	62.5	38.5	38.5h
297	26-18-BT	0.8595008509224732	101	62.5	38.5	38.5h
298	27-02-AH	2.174704449820788	104	65.5	38.5	38.5h
299	27-02-AT	1.368841942099519	94	55.5	38.5	38.5h
300	27-02-BH	2.280603622425808	75	36.5	38.5	38.5h
301	27-03-AH	2.463483848622157	106	67.5	38.5	38.5h
302	27-03-AT	2.043620059485352	100	61.5	38.5	38.5h
303	27-03-BH	8.771012804523874	82	43.5	38.5	38.5h
304	27-03-BT	1.5644448326397	60	21.5	38.5	38.5h
305	27-05-A	0.9231570831467484	66	27.5	38.5	38.5h
306	27-05-BH	0.1510330599080533	90	51.5	38.5	38.5h
307	27-05-BT	2.081787915861173	68	29.5	38.5	38.5h
308	27-06-AT	1.5524780721601978	80	41.5	38.5	38.5h
309	27-07-AT	12.645143713770093	37	-1.5	38.5	38.5h
310	27-07-BHH	0.3443033024349931	75	36.5	38.5	38.5h
311	27-07-BHT	0.5944946689333118	58	19.5	38.5	38.5h
312	27-08-B	1.9933076640576703	101	62.5	38.5	38.5h
313	27-08-CHH	2.569126870561292	51	12.5	38.5	38.5h
314	27-08-CHT	3.754496179707562	45	6.5	38.5	38.5h
315	27-17-AH	0.2943012356851736	109	70.5	38.5	38.5h
316	27-17-AT	0.2023258704192258	96	57.5	38.5	38.5h
317	27-17-BH	1.0095834728123778	63	24.5	38.5	38.5h
318	27-18-AH	1.72611056557876	58	19.5	38.5	38.5h
319	27-18-AT	3.4680482689910197	50	11.5	38.5	38.5h
320	28-01-AH	0.5308588808756659	63	24.5	38.5	38.5h
321	28-01-AT	2.0169701110817466	73	34.5	38.5	38.5h
322	28-01-BT	0.1525739916650192	89	50.5	38.5	38.5h
323	28-04-A	0.0804449169489525	108	69.5	38.5	38.5h
324	28-04-BH	0.1222154735163748	55	16.5	38.5	38.5h
325	28-04-BTH	1.114450043471003	77	38.5	38.5	38.5h
326	28-08-AT	0.0514874678872748	103	64.5	38.5	38.5h
327	28-08-BH	0.3823289800790722	94	55.5	38.5	38.5h
328	28-08-BT	0.2660838339277384	85	46.5	38.5	38.5h
329	28-08-CH	1.2080227645661643	74	35.5	38.5	38.5h
330	28-09-AH	0.4531358886491261	71	32.5	38.5	38.5h
331	28-09-ATT	1.4947683822574376	59	20.5	38.5	38.5h
332	28-12-AHH	104.45990877638808	41	2.5	38.5	38.5h
333	28-12-AHT	125.75669688581011	40	1.5	38.5	38.5h
334	28-12-ATH	2.0625069160867997	77	38.5	38.5	38.5h
335	28-12-ATT	0.6917051735625382	74	35.5	38.5	38.5h
336	28-15-A	0.9271802423960488	94	55.5	38.5	38.5h
337	28-15-BH	0.4194805732609782	72	33.5	38.5	38.5h
338	28-17-AH	0.5319367642640435	78	39.5	38.5	38.5h
339	28-17-ATH	0.3743472253547318	79	40.5	38.5	38.5h
340	28-18-AH	1.6537057094984295	90	51.5	38.5	38.5h
341	28-18-AT	1.7589216522746771	75	36.5	38.5	38.5h
342	29-01-AH	0.9837224411588724	88	49.5	38.5	38.5h
343	29-01-AT	1.6416993879753046	82	43.5	38.5	38.5h
344	29-01-BT	0.7894310637579394	82	43.5	38.5	38.5h
345	29-02-AH	1.2563171944223948	59	20.5	38.5	38.5h
346	29-03-AT	1.1221096853495165	104	65.5	38.5	38.5h
347	29-03-BH	0.4244305716135651	76	37.5	38.5	38.5h
348	29-03-BT	0.6111547443748065	69	30.5	38.5	38.5h
349	29-08-AH	0.5507784548868377	91	52.5	38.5	38.5h
350	29-08-AT	1.410870762590975	44	5.5	38.5	38.5h
351	29-09-AHH	13.748163503598256	53	14.5	38.5	38.5h
352	29-09-AHT	0.4595172872956053	82	43.5	38.5	38.5h
353	29-09-ATH	1.2243706837660815	64	25.5	38.5	38.5h
354	29-09-ATT	1.2604199451157811	59	20.5	38.5	38.5h
355	29-12-AH	0.8294980308959726	64	25.5	38.5	38.5h
356	29-12-AT	2.090322392428756	49	10.5	38.5	38.5h
357	29-13-AH	0.8176385973692434	99	60.5	38.5	38.5h
358	29-13-AT	0.5588382427125718	93	54.5	38.5	38.5h
359	29-13-BH	0.0977874578289549	94	55.5	38.5	38.5h
360	29-13-BT	4.402337996090651	66	27.5	38.5	38.5h
361	29-15-AH	0.5692108268207317	106	67.5	38.5	38.5h
362	29-15-AT	0.6164706543785727	100	61.5	38.5	38.5h
363	29-17-AT	1.08751648383436	100	61.5	38.5	38.5h
0	01-06-BH	0.7517643473610341	90	44.5	45.5	45.5h
1	01-08-AT	0.8844820977896811	63	17.5	45.5	45.5h
2	02-07-AH	0.0394245787701542	80	34.5	45.5	45.5h
3	02-07-BH	2.080322824532586	69	23.5	45.5	45.5h
4	02-14-AH	0.2396348634995701	92	46.5	45.5	45.5h
5	02-15-AH	0.4107638183094281	90	44.5	45.5	45.5h
6	02-15-AT	0.2878971524842817	92	46.5	45.5	45.5h
7	02-16-BH	0.7675881293201525	94	48.5	45.5	45.5h
8	02-16-BT	0.173474032635215	101	55.5	45.5	45.5h
9	03-01-AH	0.3969085176950325	92	46.5	45.5	45.5h
10	03-01-AT	0.920844133821122	63	17.5	45.5	45.5h
11	03-03-AH	0.9538906130011916	108	62.5	45.5	45.5h
12	03-03-AT	0.3786377177995563	97	51.5	45.5	45.5h
13	03-05-ATTH	1.4178195019494877	87	41.5	45.5	45.5h
14	03-07-AH	0.188338548148328	80	34.5	45.5	45.5h
15	03-07-ATH	2.572597531083617	70	24.5	45.5	45.5h
16	03-07-ATT	0.0643147669475165	106	60.5	45.5	45.5h
17	03-09-A	0.2033128498248257	96	50.5	45.5	45.5h
18	03-10-AH	3.011650845624385	83	37.5	45.5	45.5h
19	03-11-BT	0.0736789774473771	99	53.5	45.5	45.5h
20	04-08-BH	1.6825886087653277	87	41.5	45.5	45.5h
21	04-08-BTH	0.6530472811665833	95	49.5	45.5	45.5h
22	04-09-A	0.4525797599214691	80	34.5	45.5	45.5h
23	04-09-BH	1.1654433512785882	107	61.5	45.5	45.5h
24	04-09-BT	0.6579844436091574	87	41.5	45.5	45.5h
25	04-10-A	0.0695433446900901	113	67.5	45.5	45.5h
26	04-10-B	0.700281801674959	111	65.5	45.5	45.5h
27	04-12-BH	1.3790565352589108	77	31.5	45.5	45.5h
28	04-12-BT	2.531335648634073	80	34.5	45.5	45.5h
29	04-15-AHH	0.0494498002628451	91	45.5	45.5	45.5h
30	04-18-BH	0.1566939203409655	87	41.5	45.5	45.5h
31	05-01-AH	0.3823496762345083	92	46.5	45.5	45.5h
32	05-04-AH	0.4913349701651715	92	46.5	45.5	45.5h
33	05-05-AH	0.6548298814692389	84	38.5	45.5	45.5h
34	05-06-AH	0.955028207326483	99	53.5	45.5	45.5h
35	05-06-AT	0.4395937748216079	103	57.5	45.5	45.5h
36	05-11-AH	2.2490736028729126	85	39.5	45.5	45.5h
37	05-11-BH	1.7439108846155245	92	46.5	45.5	45.5h
38	05-13-AH	2.253412920275093	86	40.5	45.5	45.5h
39	05-13-AT	0.6420400454477879	81	35.5	45.5	45.5h
40	06-02-AHT	1.7873763087224357	92	46.5	45.5	45.5h
41	06-02-ATT	0.5232974022743191	96	50.5	45.5	45.5h
42	06-03-AHH	1.1582017878144906	75	29.5	45.5	45.5h
43	06-03-ATH	0.3286987102303317	90	44.5	45.5	45.5h
44	06-03-ATT	0.3191740492667682	88	42.5	45.5	45.5h
45	06-04-B	14.395598904403704	49	3.5	45.5	45.5h
46	06-05-ATH	0.0730604434736923	82	36.5	45.5	45.5h
47	06-09-A	7.045812887573874	62	16.5	45.5	45.5h
48	06-09-BH	1.0596707057678283	102	56.5	45.5	45.5h
49	06-17-A	3.200897786238411	76	30.5	45.5	45.5h
50	06-17-C	0.5439859349605416	75	29.5	45.5	45.5h
51	07-01-BH	1.53653385408724	103	57.5	45.5	45.5h
52	07-01-BTH	0.6784276522688752	79	33.5	45.5	45.5h
53	07-05-AH	10.08439133317468	69	23.5	45.5	45.5h
54	07-08-AH	0.5521796918659981	92	46.5	45.5	45.5h
55	07-08-ATH	0.6280894229925992	92	46.5	45.5	45.5h
56	07-09-AH	25.708783752269305	50	4.5	45.5	45.5h
57	07-09-AT	1.0471324125640638	93	47.5	45.5	45.5h
58	07-10-AHTH	5.049583646662317	84	38.5	45.5	45.5h
59	07-10-ATH	2.402583551191367	105	59.5	45.5	45.5h
60	07-12-AH	0.4588221112560214	91	45.5	45.5	45.5h
61	07-13-AH	0.0764315538651001	99	53.5	45.5	45.5h
62	07-13-AT	0.6421248173639267	99	53.5	45.5	45.5h
63	07-14-A	0.335642799678118	101	55.5	45.5	45.5h
64	07-14-BH	2.2053272243264	81	35.5	45.5	45.5h
65	07-14-BT	0.5814249688041646	87	41.5	45.5	45.5h
66	07-17-AH	0.6265880744934751	103	57.5	45.5	45.5h
67	07-17-AT	4.428960588076555	97	51.5	45.5	45.5h
68	07-17-B	1.5159504860435706	97	51.5	45.5	45.5h
69	08-01-AHH	0.5798091540917464	86	40.5	45.5	45.5h
70	08-01-AHT	0.6848043154447909	96	50.5	45.5	45.5h
71	08-01-ATH	0.0749483329169719	93	47.5	45.5	45.5h
72	08-01-ATT	1.1364810908137517	102	56.5	45.5	45.5h
73	08-03-AHTH	0.9775068474361917	66	20.5	45.5	45.5h
74	08-04-ATT	0.551539295507421	79	33.5	45.5	45.5h
75	08-06-AH	0.6897907966098588	97	51.5	45.5	45.5h
76	08-10-A	0.0235947093560602	97	51.5	45.5	45.5h
77	08-13-AHH	1.0124352834126351	87	41.5	45.5	45.5h
78	08-13-ATH	0.7332992733151331	101	55.5	45.5	45.5h
79	08-15-ATH	0.8225642460590277	102	56.5	45.5	45.5h
80	09-01-AH	1.0276676472998287	108	62.5	45.5	45.5h
81	09-01-ATH	1.1769096453594288	69	23.5	45.5	45.5h
82	09-01-ATT	2.419777432890125	91	45.5	45.5	45.5h
83	09-02-AH	3.277130912056439	89	43.5	45.5	45.5h
84	09-02-AT	2.092320474100053	92	46.5	45.5	45.5h
85	09-10-AH	2.151066265630975	105	59.5	45.5	45.5h
86	09-10-ATH	0.8174008863488255	80	34.5	45.5	45.5h
87	09-10-ATT	0.2228380301652702	94	48.5	45.5	45.5h
88	09-11-A	0.2133532129050363	106	60.5	45.5	45.5h
89	09-11-B	2.241125710125232	83	37.5	45.5	45.5h
90	09-15-AHH	1.235176835075669	104	58.5	45.5	45.5h
91	09-15-AHT	1.2104113400337564	100	54.5	45.5	45.5h
92	09-15-ATH	0.5785766738449318	100	54.5	45.5	45.5h
93	09-16-AH	0.635949988378068	81	35.5	45.5	45.5h
94	09-16-ATH	0.2204148859460601	73	27.5	45.5	45.5h
95	09-16-ATT	1.2129052515411425	108	62.5	45.5	45.5h
96	10-01-BHH	0.7692276472727831	97	51.5	45.5	45.5h
97	10-01-BHT	0.8523333596558212	91	45.5	45.5	45.5h
98	10-07-BH	2.9715300412138497	81	35.5	45.5	45.5h
99	10-07-BTH	2.101380210899247	97	51.5	45.5	45.5h
100	10-07-BTT	1.1464962949996793	83	37.5	45.5	45.5h
101	10-13-B	1.1880953221111503	95	49.5	45.5	45.5h
102	10-15-AH	0.9838498671384917	91	45.5	45.5	45.5h
103	10-15-AT	1.0986297951708677	97	51.5	45.5	45.5h
104	10-17-AH	1.8942827372451525	91	45.5	45.5	45.5h
105	10-17-AT	0.7918514903658606	82	36.5	45.5	45.5h
106	10-18-AT	0.5378331551508676	96	50.5	45.5	45.5h
107	11-03-AH	0.4883703651337098	99	53.5	45.5	45.5h
108	11-03-AT	0.8031417956823017	70	24.5	45.5	45.5h
109	11-04-AH	3.5371125033192534	55	9.5	45.5	45.5h
110	11-04-BH	5.789266877768139	66	20.5	45.5	45.5h
111	11-06-AH	0.1799321901699453	87	41.5	45.5	45.5h
112	11-06-BT	0.1418891955650878	82	36.5	45.5	45.5h
113	11-08-BH	0.7505558006006678	83	37.5	45.5	45.5h
114	11-08-BT	0.958169112112475	101	55.5	45.5	45.5h
115	11-08-CH	0.6724046779560215	74	28.5	45.5	45.5h
116	11-08-CT	1.6560500395283937	104	58.5	45.5	45.5h
117	11-10-ATT	1.6868674580979317	82	36.5	45.5	45.5h
118	11-11-AH	1.199741479455462	90	44.5	45.5	45.5h
119	11-11-AT	0.7013816966843591	95	49.5	45.5	45.5h
120	11-15-AH	0.9533607645209756	82	36.5	45.5	45.5h
121	11-15-AT	0.336583678978727	83	37.5	45.5	45.5h
122	11-16-AH	0.4148761170463914	99	53.5	45.5	45.5h
123	11-18-AH	34.706172714927646	49	3.5	45.5	45.5h
124	11-18-ATH	8.339603522455521	58	12.5	45.5	45.5h
125	11-18-ATT	0.3500047943040512	86	40.5	45.5	45.5h
126	12-01-AH	0.7278750701356607	73	27.5	45.5	45.5h
127	12-01-AT	1.2967087914366229	83	37.5	45.5	45.5h
128	12-01-BT	0.3812712933019874	103	57.5	45.5	45.5h
129	12-03-ATH	1.1241037699803424	74	28.5	45.5	45.5h
130	12-03-ATT	1.265308456210443	69	23.5	45.5	45.5h
131	12-05-AH	0.2855172415352001	82	36.5	45.5	45.5h
132	12-05-AT	0.8870063620934838	69	23.5	45.5	45.5h
133	13-01-AT	0.2509194646690276	95	49.5	45.5	45.5h
134	13-02-AH	0.6816893481667207	98	52.5	45.5	45.5h
135	13-02-AT	1.8159894912955148	86	40.5	45.5	45.5h
136	13-03-AHH	0.2091266101083803	76	30.5	45.5	45.5h
137	13-11-AH	0.1507475426032838	79	33.5	45.5	45.5h
138	13-11-ATH	1.0094449396971132	84	38.5	45.5	45.5h
139	13-11-ATT	0.7659773596262636	77	31.5	45.5	45.5h
140	13-13-AT	0.404633420232806	75	29.5	45.5	45.5h
141	13-13-BH	12.48846660782948	49	3.5	45.5	45.5h
142	13-13-BT	0.4772676491488505	102	56.5	45.5	45.5h
143	13-16-BHT	0.0446425672190354	76	30.5	45.5	45.5h
144	14-02-AT	0.9984143487268156	86	40.5	45.5	45.5h
145	14-02-BH	0.5320095817018196	84	38.5	45.5	45.5h
146	14-02-BT	1.1234676243592594	62	16.5	45.5	45.5h
147	14-03-AT	0.7243441430608849	101	55.5	45.5	45.5h
148	14-03-BH	3.758725414417527	93	47.5	45.5	45.5h
149	14-04-AH	43.10737639397245	49	3.5	45.5	45.5h
150	14-04-ATH	1.260077175043625	103	57.5	45.5	45.5h
151	14-04-ATT	2.013527288938577	84	38.5	45.5	45.5h
152	14-04-BHH	0.3001103722465891	103	57.5	45.5	45.5h
153	14-05-AH	1.073571554486856	103	57.5	45.5	45.5h
154	14-05-AT	1.8246277832126807	92	46.5	45.5	45.5h
155	14-06-AH	0.517737024592442	91	45.5	45.5	45.5h
156	14-06-AT	0.7058518229255745	84	38.5	45.5	45.5h
157	14-06-BH	0.4791644411185842	94	48.5	45.5	45.5h
158	14-09-AT	0.1022783989640954	72	26.5	45.5	45.5h
159	14-12-AT	1.477249691143018	68	22.5	45.5	45.5h
160	14-12-BTH	0.1277728125239113	101	55.5	45.5	45.5h
161	14-12-BTT	0.5050045967225683	65	19.5	45.5	45.5h
162	14-14-AH	0.19006865518788	70	24.5	45.5	45.5h
163	14-14-BT	1.903701525580116	93	47.5	45.5	45.5h
164	14-17-AT	0.5366891494726348	77	31.5	45.5	45.5h
165	15-04-AH	2.624004228607025	104	58.5	45.5	45.5h
166	15-04-ATT	0.5253780784621025	77	31.5	45.5	45.5h
167	15-05-BHH	1.9898124499506	79	33.5	45.5	45.5h
168	15-05-BHT	0.6675318482921125	103	57.5	45.5	45.5h
169	15-05-BTHH	1.4009959477645844	74	28.5	45.5	45.5h
170	15-06-AH	0.7856636213447813	70	24.5	45.5	45.5h
171	15-06-ATH	2.168649389241647	107	61.5	45.5	45.5h
172	15-06-ATT	3.68813591513138	50	4.5	45.5	45.5h
173	15-08-AH	0.295893496609759	101	55.5	45.5	45.5h
174	15-08-AT	0.3402926896607336	94	48.5	45.5	45.5h
175	15-09-AT	0.7086647300903745	103	57.5	45.5	45.5h
176	15-15-AT	0.2215144474455986	69	23.5	45.5	45.5h
177	15-16-AT	1.7858724626957214	101	55.5	45.5	45.5h
178	15-16-BH	0.620950037213432	65	19.5	45.5	45.5h
179	15-16-BTH	0.8118246515526436	65	19.5	45.5	45.5h
180	15-16-BTT	1.2178063552021798	74	28.5	45.5	45.5h
181	15-18-AH	0.2743750281527715	78	32.5	45.5	45.5h
182	16-01-AH	2.990978177187907	88	42.5	45.5	45.5h
183	16-01-AT	0.6755246460908455	86	40.5	45.5	45.5h
184	16-04-AH	1.2624953855201972	89	43.5	45.5	45.5h
185	16-06-AH	2.178307508243291	102	56.5	45.5	45.5h
186	16-06-AT	2.196574472479898	104	58.5	45.5	45.5h
187	16-06-BH	5.000354010532459	86	40.5	45.5	45.5h
188	16-07-AT	0.5110662062853057	102	56.5	45.5	45.5h
189	16-08-AH	3.5285811488802654	74	28.5	45.5	45.5h
190	16-08-AT	0.1875111972243705	85	39.5	45.5	45.5h
191	16-09-BH	1.0934052011259583	85	39.5	45.5	45.5h
192	16-12-AH	2.4286506028982364	78	32.5	45.5	45.5h
193	16-12-AT	18.933172018320903	45	-0.5	45.5	45.5h
194	16-12-BH	3.2674782448785336	96	50.5	45.5	45.5h
195	16-12-BTH	2.801878689495679	84	38.5	45.5	45.5h
196	16-13-BHH	5.101843600822148	67	21.5	45.5	45.5h
197	16-16-AH	0.3468896690694771	91	45.5	45.5	45.5h
198	16-16-AT	8.794352256093827	46	0.5	45.5	45.5h
199	16-16-BH	1.1935944787320651	97	51.5	45.5	45.5h
200	16-16-BT	0.5503794300884002	88	42.5	45.5	45.5h
201	17-01-AH	1.099101155166309	95	49.5	45.5	45.5h
202	17-01-AT	0.8841613250738959	102	56.5	45.5	45.5h
203	17-02-AH	1.6533611104698418	103	57.5	45.5	45.5h
204	17-02-AT	0.6382875583560063	97	51.5	45.5	45.5h
205	17-04-AT	1.1105624201403397	99	53.5	45.5	45.5h
206	17-06-BH	0.7026826754051537	102	56.5	45.5	45.5h
207	17-06-BT	0.6682780636798342	94	48.5	45.5	45.5h
208	17-07-AT	0.0916298495566908	103	57.5	45.5	45.5h
209	17-08-ATH	0.5229651659691916	87	41.5	45.5	45.5h
210	17-08-ATT	0.9210113362141664	69	23.5	45.5	45.5h
211	17-10-AHH	1.5029276991706926	102	56.5	45.5	45.5h
212	17-10-AHT	2.018137714258809	78	32.5	45.5	45.5h
213	17-10-ATH	15.50283396490135	61	15.5	45.5	45.5h
214	17-10-ATT	0.6687977140651012	79	33.5	45.5	45.5h
215	17-18-AH	0.5633749725827102	79	33.5	45.5	45.5h
216	17-18-AT	0.4401969689277339	69	23.5	45.5	45.5h
217	18-01-BTH	0.2752014207519711	105	59.5	45.5	45.5h
218	18-06-BH	0.4554326788205408	88	42.5	45.5	45.5h
219	18-06-BTH	7.217421735138267	62	16.5	45.5	45.5h
220	18-07-BH	1.7963910772562082	97	51.5	45.5	45.5h
221	18-11-AT	0.3160773559368405	102	56.5	45.5	45.5h
222	18-14-BTH	13.216336917076626	61	15.5	45.5	45.5h
223	18-16-AT	5.499627374933489	69	23.5	45.5	45.5h
224	18-17-BH	8.157658359012384	76	30.5	45.5	45.5h
225	18-17-BT	5.5455405927962	72	26.5	45.5	45.5h
226	19-01-AH	0.0809232349974191	93	47.5	45.5	45.5h
227	19-01-AT	0.0542710317038755	99	53.5	45.5	45.5h
228	19-07-AT	0.3879412954216317	102	56.5	45.5	45.5h
229	19-07-BHH	0.7069279843376314	104	58.5	45.5	45.5h
230	19-07-BHT	1.2120032339741649	86	40.5	45.5	45.5h
231	19-07-BTH	1.8932388477295308	91	45.5	45.5	45.5h
232	19-11-AT	1.1705389373316093	82	36.5	45.5	45.5h
233	19-17-BH	1.4032803851139728	85	39.5	45.5	45.5h
234	19-17-BTH	0.2847719268619675	77	31.5	45.5	45.5h
235	19-18-BH	1.5575747545778909	77	31.5	45.5	45.5h
236	19-18-BT	7.644435904249047	67	21.5	45.5	45.5h
237	20-01-AH	1.4050970068683024	100	54.5	45.5	45.5h
238	20-01-AT	1.6100763794717912	95	49.5	45.5	45.5h
239	20-01-BTH	0.5795195384098913	103	57.5	45.5	45.5h
240	20-02-AH	6.575309215643686	71	25.5	45.5	45.5h
241	20-02-AT	20.73462641320928	48	2.5	45.5	45.5h
242	20-05-BH	1.5603182358207537	107	61.5	45.5	45.5h
243	20-05-BT	0.4707192132461705	98	52.5	45.5	45.5h
244	20-07-AHH	0.9484537642206688	99	53.5	45.5	45.5h
245	20-07-AHT	1.0813472825199228	70	24.5	45.5	45.5h
246	20-08-BH	1.2518879793068556	105	59.5	45.5	45.5h
247	20-08-BT	26.259105359176363	53	7.5	45.5	45.5h
248	20-10-AH	1.2642720891740544	94	48.5	45.5	45.5h
249	20-10-AT	1.389339982476666	101	55.5	45.5	45.5h
250	20-14-AT	1.5106502800038242	81	35.5	45.5	45.5h
251	20-14-BHH	1.1105512848575034	68	22.5	45.5	45.5h
252	20-14-BHT	0.7627367183523099	79	33.5	45.5	45.5h
253	20-16-AH	1.4995404171802964	95	49.5	45.5	45.5h
254	20-18-AT	0.2341478986984248	111	65.5	45.5	45.5h
255	20-18-BHH	0.8169207473983665	107	61.5	45.5	45.5h
256	20-18-BHT	8.891482388446681	64	18.5	45.5	45.5h
257	20-18-BT	0.991729537709766	93	47.5	45.5	45.5h
258	21-04-A	0.6018560431283644	103	57.5	45.5	45.5h
259	21-04-BH	0.8256645968679364	88	42.5	45.5	45.5h
260	21-06-AT	0.4883835709011128	98	52.5	45.5	45.5h
261	21-10-BT	1.5721903001773	72	26.5	45.5	45.5h
262	21-11-A	6.790251727624367	33	-12.5	45.5	45.5h
263	21-15-BT	0.2518343790074439	67	21.5	45.5	45.5h
264	21-15-CH	0.2297569993812918	102	56.5	45.5	45.5h
265	21-16-AT	0.5628252174428698	102	56.5	45.5	45.5h
266	21-16-BH	1.727548325179202	70	24.5	45.5	45.5h
267	21-16-BT	0.7159556360647652	57	11.5	45.5	45.5h
268	22-01-AH	0.2919620919060937	93	47.5	45.5	45.5h
269	22-02-AH	0.6083937210360646	104	58.5	45.5	45.5h
270	22-02-AT	0.7315318668254318	93	47.5	45.5	45.5h
271	22-02-BHH	0.7641895841507456	60	14.5	45.5	45.5h
272	22-02-BHT	1.0141880538488397	54	8.5	45.5	45.5h
273	22-03-AH	1.856827360340915	91	45.5	45.5	45.5h
274	22-03-AT	3.451880074872624	92	46.5	45.5	45.5h
275	22-03-BT	2.1157149290137114	103	57.5	45.5	45.5h
276	22-04-A	1.6969608861893033	89	43.5	45.5	45.5h
277	22-05-AT	1.5996826958332837	90	44.5	45.5	45.5h
278	22-11-BT	14.57748922662854	52	6.5	45.5	45.5h
279	22-14-AH	0.3714163797947395	72	26.5	45.5	45.5h
280	22-14-ATH	0.3740774386059456	86	40.5	45.5	45.5h
281	22-14-ATT	1.2029924803322003	84	38.5	45.5	45.5h
282	22-17-AHH	6.502643288315596	65	19.5	45.5	45.5h
283	22-17-AHT	5.69651675046765	71	25.5	45.5	45.5h
284	22-17-AT	1.3068610031627157	79	33.5	45.5	45.5h
285	22-18-BH	2.1993642055133025	61	15.5	45.5	45.5h
286	22-18-BT	2.021933758133488	54	8.5	45.5	45.5h
287	23-01-AT	1.6053243400272967	68	22.5	45.5	45.5h
288	23-01-BH	1.3952660126373826	93	47.5	45.5	45.5h
289	23-01-BT	2.8865591954512464	103	57.5	45.5	45.5h
290	23-07-AH	1.003100285702704	104	58.5	45.5	45.5h
291	23-07-ATH	1.419765834641804	78	32.5	45.5	45.5h
292	23-07-ATT	2.590382250838845	63	17.5	45.5	45.5h
293	23-08-AH	0.7026122741132991	79	33.5	45.5	45.5h
294	23-08-AT	0.173187525674644	93	47.5	45.5	45.5h
295	23-09-AH	3.3190649857969072	80	34.5	45.5	45.5h
296	23-09-AT	1.3313801723715823	96	50.5	45.5	45.5h
297	23-11-AH	0.609461907054838	70	24.5	45.5	45.5h
298	23-11-ATH	5.068800701860528	70	24.5	45.5	45.5h
299	23-13-A	2.5144102114084923	80	34.5	45.5	45.5h
300	23-13-B	1.3982895579914931	73	27.5	45.5	45.5h
301	23-15-BT	1.2004918939073423	80	34.5	45.5	45.5h
302	23-16-BH	0.2646676168707136	97	51.5	45.5	45.5h
303	23-16-BT	0.6981022735883916	76	30.5	45.5	45.5h
304	23-17-AH	0.3945587122631638	111	65.5	45.5	45.5h
305	23-17-AT	0.89354521929567	101	55.5	45.5	45.5h
306	24-01-AH	0.0536796722939307	93	47.5	45.5	45.5h
307	24-01-AT	0.1770845588515426	83	37.5	45.5	45.5h
308	24-01-BH	1.1757128757557154	72	26.5	45.5	45.5h
309	24-02-ATT	1.0335457289533492	67	21.5	45.5	45.5h
310	24-12-AT	0.4125773577658703	103	57.5	45.5	45.5h
311	24-13-BHH	2.602768337723154	54	8.5	45.5	45.5h
312	24-13-BHT	0.4573468254162318	75	29.5	45.5	45.5h
313	24-15-AH	0.6454177089953822	89	43.5	45.5	45.5h
314	24-15-ATH	12.422424878272418	42	-3.5	45.5	45.5h
315	24-15-ATT	2.1657102129697727	65	19.5	45.5	45.5h
316	24-16-CT	0.9004807127626329	85	39.5	45.5	45.5h
317	24-17-A	1.4312050229194857	70	24.5	45.5	45.5h
318	25-01-AH	0.0507567767670266	99	53.5	45.5	45.5h
319	25-01-AT	0.0771799004185644	79	33.5	45.5	45.5h
320	25-02-BHH	0.1310775842581731	66	20.5	45.5	45.5h
321	25-02-BHT	23.018037408934056	52	6.5	45.5	45.5h
322	25-02-BTH	8.215819455414978	57	11.5	45.5	45.5h
323	25-02-BTT	0.3826356419428039	85	39.5	45.5	45.5h
324	25-03-B	0.3468973622465865	99	53.5	45.5	45.5h
325	25-03-CTH	0.398900534164842	73	27.5	45.5	45.5h
326	25-05-AH	0.3788087092025715	105	59.5	45.5	45.5h
327	25-05-ATH	0.9687844103967168	103	57.5	45.5	45.5h
328	25-05-ATT	0.2303595810039252	83	37.5	45.5	45.5h
329	25-07-AH	0.7960598965589161	97	51.5	45.5	45.5h
330	25-07-ATHH	3.315803071478725	61	15.5	45.5	45.5h
331	25-07-ATHT	1.961247272660932	58	12.5	45.5	45.5h
332	25-07-ATT	0.7184708172549283	65	19.5	45.5	45.5h
333	25-13-AH	7.551001873084616	46	0.5	45.5	45.5h
334	25-13-BH	10.5395447597694	61	15.5	45.5	45.5h
335	25-13-BT	2.776193212126831	61	15.5	45.5	45.5h
336	25-13-CH	0.9372880690152374	83	37.5	45.5	45.5h
337	25-13-CT	0.6968780335596276	79	33.5	45.5	45.5h
338	25-17-AH	1.2167808890114549	81	35.5	45.5	45.5h
339	26-02-AH	0.5240557317082651	77	31.5	45.5	45.5h
340	26-02-AT	0.5248174393236451	76	30.5	45.5	45.5h
341	26-03-B	0.6707258706089538	103	57.5	45.5	45.5h
342	26-03-CH	0.7821174031128962	98	52.5	45.5	45.5h
343	26-04-AH	0.0962283521447319	110	64.5	45.5	45.5h
344	26-04-BH	0.0769398704714792	79	33.5	45.5	45.5h
345	26-04-BTH	0.1275049710662192	86	40.5	45.5	45.5h
346	26-04-BTT	5.007046456278532	61	15.5	45.5	45.5h
347	26-05-A	14.127056786206484	55	9.5	45.5	45.5h
348	26-05-B	1.1636782292203898	97	51.5	45.5	45.5h
349	26-05-CT	0.3369944603561456	103	57.5	45.5	45.5h
350	26-06-AT	3.036354512702554	60	14.5	45.5	45.5h
351	26-06-BTH	0.4060965053963217	88	42.5	45.5	45.5h
352	26-08-B	0.1374170387218376	77	31.5	45.5	45.5h
353	26-13-AHH	0.3488010578500511	77	31.5	45.5	45.5h
354	26-13-AHT	1.4240157672605889	69	23.5	45.5	45.5h
355	26-13-AT	4.58302327412626	53	7.5	45.5	45.5h
356	26-18-BT	0.9515828332507889	101	55.5	45.5	45.5h
357	27-02-AH	1.2968743154423814	104	58.5	45.5	45.5h
358	27-02-AT	0.1555849873105189	94	48.5	45.5	45.5h
359	27-02-BH	1.0667844472617345	75	29.5	45.5	45.5h
360	27-02-BTH	0.134986041242677	61	15.5	45.5	45.5h
361	27-03-AH	2.4737443082762764	106	60.5	45.5	45.5h
362	27-03-AT	0.4912724260158386	100	54.5	45.5	45.5h
363	27-03-BH	12.42571376747147	82	36.5	45.5	45.5h
364	27-03-BT	0.7027952136200226	60	14.5	45.5	45.5h
365	27-05-A	0.2271544653361752	66	20.5	45.5	45.5h
366	27-05-BH	0.3912828778877549	90	44.5	45.5	45.5h
367	27-05-BT	1.9310295594745908	68	22.5	45.5	45.5h
368	27-06-AT	0.037682128969584	80	34.5	45.5	45.5h
369	27-07-AT	13.78847962192347	37	-8.5	45.5	45.5h
370	27-07-BHH	0.0228632164379144	75	29.5	45.5	45.5h
371	27-07-BHT	0.8052427921004047	58	12.5	45.5	45.5h
372	27-08-B	0.0207262144908213	101	55.5	45.5	45.5h
373	27-08-CHH	10.397367711701696	51	5.5	45.5	45.5h
374	27-08-CHT	117.7876346316721	45	-0.5	45.5	45.5h
375	27-18-AH	1.0736237799259365	58	12.5	45.5	45.5h
376	27-18-AT	29.448274868421787	50	4.5	45.5	45.5h
377	28-01-AH	3.400025798890141	63	17.5	45.5	45.5h
378	28-01-AT	0.8552385167633482	73	27.5	45.5	45.5h
379	28-01-BT	0.3509183824010781	89	43.5	45.5	45.5h
380	28-04-A	0.7599186431987264	108	62.5	45.5	45.5h
381	28-04-BH	1.9080415430633515	55	9.5	45.5	45.5h
382	28-04-BTH	1.2515935966528864	77	31.5	45.5	45.5h
383	28-08-AT	0.1175254645223201	103	57.5	45.5	45.5h
384	28-08-BH	1.1718965204082883	94	48.5	45.5	45.5h
385	28-08-BT	0.5677433174313213	85	39.5	45.5	45.5h
386	28-08-CH	0.6093645389642764	74	28.5	45.5	45.5h
387	28-09-AH	1.2711614471087611	71	25.5	45.5	45.5h
388	28-09-ATH	1.0407435747051272	98	52.5	45.5	45.5h
389	28-09-ATT	3.705303378827739	59	13.5	45.5	45.5h
390	28-12-ATH	1.7102683394201816	77	31.5	45.5	45.5h
391	28-12-ATT	3.180762632706592	74	28.5	45.5	45.5h
392	28-14-AT	0.1789179154567907	82	36.5	45.5	45.5h
393	28-15-A	1.3459543258640871	94	48.5	45.5	45.5h
394	28-15-BH	0.5146134460209488	72	26.5	45.5	45.5h
395	28-15-BT	0.8627106019831075	78	32.5	45.5	45.5h
396	28-17-AH	0.9579987919936094	78	32.5	45.5	45.5h
397	28-17-ATH	0.3939666487484878	79	33.5	45.5	45.5h
398	28-17-ATT	0.1487402204176345	77	31.5	45.5	45.5h
399	28-18-AH	1.8945716413354547	90	44.5	45.5	45.5h
400	28-18-AT	3.244600708190313	75	29.5	45.5	45.5h
401	29-01-AH	0.0550644612752682	88	42.5	45.5	45.5h
402	29-01-AT	2.2979162273381197	82	36.5	45.5	45.5h
403	29-01-BH	3.44269958954357	82	36.5	45.5	45.5h
404	29-01-BT	4.515864414477645	82	36.5	45.5	45.5h
405	29-02-AH	0.6133364758513566	59	13.5	45.5	45.5h
406	29-02-AT	0.0964487923909705	100	54.5	45.5	45.5h
407	29-03-AT	0.4893714775430255	104	58.5	45.5	45.5h
408	29-03-BH	0.9325243668960862	76	30.5	45.5	45.5h
409	29-03-BT	0.4204324354066841	69	23.5	45.5	45.5h
410	29-08-AH	3.766182595226579	91	45.5	45.5	45.5h
411	29-09-AHH	7.074193797166565	53	7.5	45.5	45.5h
412	29-09-AHT	1.4505134247177816	82	36.5	45.5	45.5h
413	29-09-ATH	2.644085903697256	64	18.5	45.5	45.5h
414	29-09-ATT	3.241362798266795	59	13.5	45.5	45.5h
415	29-12-AH	7.265719865934719	64	18.5	45.5	45.5h
416	29-12-AT	20.100628940222368	49	3.5	45.5	45.5h
417	29-13-AH	1.1859946494628064	99	53.5	45.5	45.5h
418	29-13-AT	0.938585448833634	93	47.5	45.5	45.5h
419	29-13-BT	9.476778497058996	66	20.5	45.5	45.5h
420	29-15-AT	0.0011576758628668	100	54.5	45.5	45.5h
0	01-06-BH	10.596235682729247	90	37.5	52.5	52.5h
1	01-08-AT	2.7788014697697254	63	10.5	52.5	52.5h
2	01-08-BH	0.5550165570808651	99	46.5	52.5	52.5h
3	01-08-BT	2.107771314217063	99	46.5	52.5	52.5h
4	01-12-AT	3.695985339087496	89	36.5	52.5	52.5h
5	01-12-BH	1.186958745011104	110	57.5	52.5	52.5h
6	01-13-AH	1.5166168479308433	104	51.5	52.5	52.5h
7	01-15-AT	3.0116928570242365	96	43.5	52.5	52.5h
8	01-18-AH	1.7234163155102802	75	22.5	52.5	52.5h
9	02-07-AH	0.650854142095319	80	27.5	52.5	52.5h
10	02-07-BH	2.7326276730046604	69	16.5	52.5	52.5h
11	02-14-AH	2.075114553021547	92	39.5	52.5	52.5h
12	02-15-AH	2.215522643859299	90	37.5	52.5	52.5h
13	02-15-AT	1.12461074424314	92	39.5	52.5	52.5h
14	02-15-BHH	0.9205382566758896	94	41.5	52.5	52.5h
15	02-16-BH	3.558296231710608	94	41.5	52.5	52.5h
16	02-16-BT	0.7468907239439425	101	48.5	52.5	52.5h
17	03-01-AH	1.4692032113622626	92	39.5	52.5	52.5h
18	03-01-AT	0.996945543905316	63	10.5	52.5	52.5h
19	03-03-AH	2.6354091019573973	108	55.5	52.5	52.5h
20	03-03-AT	4.642348365760041	97	44.5	52.5	52.5h
21	03-04-AH	1.0617803014275873	104	51.5	52.5	52.5h
22	03-05-AHH	0.796753510748957	69	16.5	52.5	52.5h
23	03-05-ATH	2.554426021702413	82	29.5	52.5	52.5h
24	03-05-ATTH	2.328788051829636	87	34.5	52.5	52.5h
25	03-07-AH	0.8334279695797306	80	27.5	52.5	52.5h
26	03-07-ATH	13.192525412252534	70	17.5	52.5	52.5h
27	03-07-ATT	1.0289265164861223	106	53.5	52.5	52.5h
28	03-08-BH	1.7599066209012475	83	30.5	52.5	52.5h
29	03-08-BT	1.1933949598173577	106	53.5	52.5	52.5h
30	03-09-A	2.9386879296784727	96	43.5	52.5	52.5h
31	03-09-C	1.441052175311358	92	39.5	52.5	52.5h
32	03-10-AH	2.923114537979816	83	30.5	52.5	52.5h
33	03-11-A	0.6165978489344587	77	24.5	52.5	52.5h
34	03-11-BT	1.896388668144908	99	46.5	52.5	52.5h
35	04-08-BH	3.109683148648417	87	34.5	52.5	52.5h
36	04-08-BTH	2.1619639605184244	95	42.5	52.5	52.5h
37	04-09-A	3.8831581585271615	80	27.5	52.5	52.5h
38	04-09-BH	2.298283848269283	107	54.5	52.5	52.5h
39	04-09-BT	3.369597893012513	87	34.5	52.5	52.5h
40	04-10-A	1.3881227304554724	113	60.5	52.5	52.5h
41	04-10-B	2.133457486467249	111	58.5	52.5	52.5h
42	04-12-A	2.536770297649274	104	51.5	52.5	52.5h
43	04-12-BH	2.046120395221353	77	24.5	52.5	52.5h
44	04-12-BT	2.864413216277727	80	27.5	52.5	52.5h
45	04-15-AHH	2.0473011683147164	91	38.5	52.5	52.5h
46	04-15-AHT	3.165671977420735	94	41.5	52.5	52.5h
47	04-15-ATH	2.1383511477922013	90	37.5	52.5	52.5h
48	04-15-ATT	1.6837120061881323	103	50.5	52.5	52.5h
49	04-18-BH	2.572690035562592	87	34.5	52.5	52.5h
50	05-01-AH	2.6363473245361813	92	39.5	52.5	52.5h
51	05-02-AHH	1.0351026949850284	93	40.5	52.5	52.5h
52	05-02-AHT	1.998294484628618	80	27.5	52.5	52.5h
53	05-04-AH	4.011334385353074	92	39.5	52.5	52.5h
54	05-04-AT	1.6373579806525789	81	28.5	52.5	52.5h
55	05-04-BH	2.71738850759823	93	40.5	52.5	52.5h
56	05-05-AH	0.9162434649887377	84	31.5	52.5	52.5h
57	05-05-AT	2.7586548111404365	85	32.5	52.5	52.5h
58	05-06-AH	3.3087336601348767	99	46.5	52.5	52.5h
59	05-06-AT	2.342009009923918	103	50.5	52.5	52.5h
60	05-11-AH	3.749069190939173	85	32.5	52.5	52.5h
61	05-11-AT	4.877013860209512	63	10.5	52.5	52.5h
62	05-11-BH	5.829355105090223	92	39.5	52.5	52.5h
63	05-11-BTH	2.231234917952447	100	47.5	52.5	52.5h
64	05-13-AH	6.254678415451962	86	33.5	52.5	52.5h
65	05-13-AT	6.234625790105726	81	28.5	52.5	52.5h
66	05-13-BH	2.784986341524932	97	44.5	52.5	52.5h
67	05-13-BT	2.7357694253428164	76	23.5	52.5	52.5h
68	06-02-AHT	1.90642255500613	92	39.5	52.5	52.5h
69	06-02-ATT	0.9219016438312296	96	43.5	52.5	52.5h
70	06-03-AHH	2.216012992280009	75	22.5	52.5	52.5h
71	06-03-AHT	2.0655680942178933	93	40.5	52.5	52.5h
72	06-03-ATH	1.3131750481393571	90	37.5	52.5	52.5h
73	06-03-ATT	0.7805475493980711	88	35.5	52.5	52.5h
74	06-04-B	14.704770664451637	49	-3.5	52.5	52.5h
75	06-05-AH	1.9731072386630668	103	50.5	52.5	52.5h
76	06-05-ATH	2.273641473362266	82	29.5	52.5	52.5h
77	06-09-A	12.35783149693158	62	9.5	52.5	52.5h
78	06-09-BH	1.4686160858983606	102	49.5	52.5	52.5h
79	06-10-AT	0.4594320807302057	84	31.5	52.5	52.5h
80	06-17-A	5.609547315404864	76	23.5	52.5	52.5h
81	06-17-BT	2.9045245121632504	87	34.5	52.5	52.5h
82	06-17-C	2.5881527635761628	75	22.5	52.5	52.5h
83	07-01-AH	3.3977812390329745	103	50.5	52.5	52.5h
84	07-01-BH	1.1997505483920272	103	50.5	52.5	52.5h
85	07-01-BTH	1.990375795428104	79	26.5	52.5	52.5h
86	07-01-BTT	1.3411637483493692	103	50.5	52.5	52.5h
87	07-05-AH	4.045904246996259	69	16.5	52.5	52.5h
88	07-08-AH	3.824631988182001	92	39.5	52.5	52.5h
89	07-08-ATH	1.801859597990651	92	39.5	52.5	52.5h
90	07-09-AT	4.118294803935155	93	40.5	52.5	52.5h
91	07-10-AHTH	2.693767199058949	84	31.5	52.5	52.5h
92	07-10-ATH	2.111412858542081	105	52.5	52.5	52.5h
93	07-12-AH	2.195330738854389	91	38.5	52.5	52.5h
94	07-13-AH	1.8307357188664692	99	46.5	52.5	52.5h
95	07-13-AT	1.8548770165646236	99	46.5	52.5	52.5h
96	07-14-A	1.3669093195420556	101	48.5	52.5	52.5h
97	07-14-BH	1.8685065505353016	81	28.5	52.5	52.5h
98	07-14-BT	2.0966088078408918	87	34.5	52.5	52.5h
99	07-17-AH	1.7797974688229852	103	50.5	52.5	52.5h
100	07-17-AT	3.97449579071343	97	44.5	52.5	52.5h
101	07-17-B	2.0786451854961503	97	44.5	52.5	52.5h
102	08-01-AHH	1.0701204572955911	86	33.5	52.5	52.5h
103	08-01-AHT	1.0645259830748568	96	43.5	52.5	52.5h
104	08-01-ATH	2.417621766288995	93	40.5	52.5	52.5h
105	08-01-ATT	3.3367025372790167	102	49.5	52.5	52.5h
106	08-03-AHTH	3.40252352761544	66	13.5	52.5	52.5h
107	08-03-AHTT	2.55154337698351	67	14.5	52.5	52.5h
108	08-04-AH	1.0322787737496006	88	35.5	52.5	52.5h
109	08-04-ATH	2.3764903834847058	79	26.5	52.5	52.5h
110	08-04-ATT	1.292233057532234	79	26.5	52.5	52.5h
111	08-06-AH	0.5339302949139645	97	44.5	52.5	52.5h
112	08-10-A	2.3478012291326587	97	44.5	52.5	52.5h
113	08-13-AHH	1.604758589910417	87	34.5	52.5	52.5h
114	08-13-AHT	2.8050370545159686	102	49.5	52.5	52.5h
115	08-13-ATH	2.095200239312173	101	48.5	52.5	52.5h
116	08-15-ATH	0.5771313717783523	102	49.5	52.5	52.5h
117	08-15-ATT	3.1945040282128327	103	50.5	52.5	52.5h
118	09-01-AH	3.416781183050454	108	55.5	52.5	52.5h
119	09-01-ATH	1.556533394639993	69	16.5	52.5	52.5h
120	09-01-ATT	4.453705498181765	91	38.5	52.5	52.5h
121	09-02-AH	1.763654918502496	89	36.5	52.5	52.5h
122	09-02-AT	4.747756820512915	92	39.5	52.5	52.5h
123	09-10-AH	3.452869751627713	105	52.5	52.5	52.5h
124	09-10-ATH	3.155244014912672	80	27.5	52.5	52.5h
125	09-10-ATT	1.468633507365434	94	41.5	52.5	52.5h
126	09-11-A	1.2424295780641597	106	53.5	52.5	52.5h
127	09-11-B	4.304421702222388	83	30.5	52.5	52.5h
128	09-15-AHH	0.6023316153564379	104	51.5	52.5	52.5h
129	09-15-AHT	1.4418288656969955	100	47.5	52.5	52.5h
130	09-15-ATH	0.3526603229801278	100	47.5	52.5	52.5h
131	09-16-AH	1.5451926421451552	81	28.5	52.5	52.5h
132	09-16-ATH	1.4599531092823803	73	20.5	52.5	52.5h
133	09-16-ATT	3.511831353995212	108	55.5	52.5	52.5h
134	10-01-BHH	0.8101766905489781	97	44.5	52.5	52.5h
135	10-01-BHT	2.4128231493626138	91	38.5	52.5	52.5h
136	10-07-BH	2.027957991460461	81	28.5	52.5	52.5h
137	10-07-BTH	2.545522380238195	97	44.5	52.5	52.5h
138	10-07-BTT	0.1396067967182044	83	30.5	52.5	52.5h
139	10-13-B	0.8186486159070057	95	42.5	52.5	52.5h
140	10-15-AH	1.6252642543896558	91	38.5	52.5	52.5h
141	10-15-AT	2.194656299099569	97	44.5	52.5	52.5h
142	10-17-AH	2.9161148747850545	91	38.5	52.5	52.5h
143	10-17-AT	1.10884730577253	82	29.5	52.5	52.5h
144	10-18-AT	1.282610421960498	96	43.5	52.5	52.5h
145	11-03-AH	1.4969063825505853	99	46.5	52.5	52.5h
146	11-03-AT	2.3868920529830806	70	17.5	52.5	52.5h
147	11-04-AH	67.99475207741797	55	2.5	52.5	52.5h
148	11-04-BH	9.154368068382391	66	13.5	52.5	52.5h
149	11-04-BT	1.242636540840416	107	54.5	52.5	52.5h
150	11-06-AH	1.0695277598692976	87	34.5	52.5	52.5h
151	11-06-BT	1.0023402526198524	82	29.5	52.5	52.5h
152	11-08-BH	2.26405975294258	83	30.5	52.5	52.5h
153	11-08-BT	1.468245926904944	101	48.5	52.5	52.5h
154	11-08-CH	1.5564698328047009	74	21.5	52.5	52.5h
155	11-08-CT	1.952402823608443	104	51.5	52.5	52.5h
156	11-10-AH	1.7034488162700374	100	47.5	52.5	52.5h
157	11-10-ATH	0.6995313627796379	101	48.5	52.5	52.5h
158	11-10-ATT	2.5862488772156564	82	29.5	52.5	52.5h
159	11-11-AH	3.016813638153504	90	37.5	52.5	52.5h
160	11-11-AT	2.5237009191934003	95	42.5	52.5	52.5h
161	11-15-AH	3.8325491112687646	82	29.5	52.5	52.5h
162	11-15-AT	1.711383437537355	83	30.5	52.5	52.5h
163	11-16-AH	0.7183518942122976	99	46.5	52.5	52.5h
164	11-18-ATH	31.97713057339462	58	5.5	52.5	52.5h
165	11-18-ATT	2.4308329918196967	86	33.5	52.5	52.5h
166	12-01-AH	3.4396842891269097	73	20.5	52.5	52.5h
167	12-01-AT	4.523497761454689	83	30.5	52.5	52.5h
168	12-01-BT	1.1927231101332796	103	50.5	52.5	52.5h
169	12-03-ATH	4.184246231132953	74	21.5	52.5	52.5h
170	12-03-ATT	3.1694837086824217	69	16.5	52.5	52.5h
171	12-05-AH	1.975298601462668	82	29.5	52.5	52.5h
172	12-05-AT	5.563050046483895	69	16.5	52.5	52.5h
173	12-08-AH	0.5394870056183418	104	51.5	52.5	52.5h
174	12-14-BT	1.131227104320356	102	49.5	52.5	52.5h
175	13-01-AT	1.4443719537574995	95	42.5	52.5	52.5h
176	13-02-AH	2.068481943033494	98	45.5	52.5	52.5h
177	13-02-AT	1.7080501786147249	86	33.5	52.5	52.5h
178	13-03-AHH	1.170728253093521	76	23.5	52.5	52.5h
179	13-11-AH	5.580256516795466	79	26.5	52.5	52.5h
180	13-11-ATH	2.175928948032933	84	31.5	52.5	52.5h
181	13-11-ATT	1.5632664470998596	77	24.5	52.5	52.5h
182	13-13-AT	6.360919503332232	75	22.5	52.5	52.5h
183	13-13-BH	22.70294187637361	49	-3.5	52.5	52.5h
184	13-13-BT	1.789674638383813	102	49.5	52.5	52.5h
185	13-16-BHH	2.462128641684122	84	31.5	52.5	52.5h
186	13-16-BHT	2.8961519471581325	76	23.5	52.5	52.5h
187	14-02-AT	0.5949708293367082	86	33.5	52.5	52.5h
188	14-02-BH	2.918490501711874	84	31.5	52.5	52.5h
189	14-02-BT	12.190769449248313	62	9.5	52.5	52.5h
190	14-03-AT	1.470605577774822	101	48.5	52.5	52.5h
191	14-03-BH	3.3081742342725806	93	40.5	52.5	52.5h
192	14-04-ATH	1.7636477802444874	103	50.5	52.5	52.5h
193	14-04-ATT	10.87213384821438	84	31.5	52.5	52.5h
194	14-04-BHH	2.305494391876699	103	50.5	52.5	52.5h
195	14-04-BHT	2.7180409946950004	108	55.5	52.5	52.5h
196	14-05-AH	1.5515815495155894	103	50.5	52.5	52.5h
197	14-05-AT	2.606660226875901	92	39.5	52.5	52.5h
198	14-06-AH	1.976711542862324	91	38.5	52.5	52.5h
199	14-06-AT	2.0642353142133367	84	31.5	52.5	52.5h
200	14-06-BH	1.626013174868	94	41.5	52.5	52.5h
201	14-09-AT	5.800633556758367	72	19.5	52.5	52.5h
202	14-12-AT	1.3763660003769185	68	15.5	52.5	52.5h
203	14-12-BTH	1.5519353970134515	101	48.5	52.5	52.5h
204	14-12-BTT	2.4759209962184023	65	12.5	52.5	52.5h
205	14-14-AH	6.406243136724649	70	17.5	52.5	52.5h
206	14-14-BT	2.394790290067631	93	40.5	52.5	52.5h
207	14-17-AH	1.372391954639154	98	45.5	52.5	52.5h
208	14-17-AT	2.3415559031387367	77	24.5	52.5	52.5h
209	15-04-AH	5.008284818611612	104	51.5	52.5	52.5h
210	15-04-ATH	3.391298885384324	90	37.5	52.5	52.5h
211	15-04-ATT	2.203420486892608	77	24.5	52.5	52.5h
212	15-05-BHH	4.167515831680015	79	26.5	52.5	52.5h
213	15-05-BHT	1.6840821176214833	103	50.5	52.5	52.5h
214	15-05-BTHH	2.4920408369332794	74	21.5	52.5	52.5h
215	15-06-AH	3.179722739685047	70	17.5	52.5	52.5h
216	15-06-ATH	5.759634420131892	107	54.5	52.5	52.5h
217	15-08-AH	1.278401342385758	101	48.5	52.5	52.5h
218	15-08-AT	2.449730712526705	94	41.5	52.5	52.5h
219	15-09-AH	3.545728164003884	94	41.5	52.5	52.5h
220	15-09-AT	2.266226030502841	103	50.5	52.5	52.5h
221	15-15-AT	0.6815408588557976	69	16.5	52.5	52.5h
222	15-16-AT	7.210084570116736	101	48.5	52.5	52.5h
223	15-16-BH	2.8420363838623675	65	12.5	52.5	52.5h
224	15-16-BTH	8.0731614327907	65	12.5	52.5	52.5h
225	15-16-BTT	12.062956484617777	74	21.5	52.5	52.5h
226	15-18-AH	3.698519923779614	78	25.5	52.5	52.5h
227	15-18-AT	2.3655668591691685	89	36.5	52.5	52.5h
228	16-01-AH	4.942203937924777	88	35.5	52.5	52.5h
229	16-01-AT	1.991507812094492	86	33.5	52.5	52.5h
230	16-04-AH	2.232115052350412	89	36.5	52.5	52.5h
231	16-04-AT	0.1399203373610621	91	38.5	52.5	52.5h
232	16-04-BH	0.6703647487965381	108	55.5	52.5	52.5h
233	16-06-AH	3.067844906242917	102	49.5	52.5	52.5h
234	16-06-AT	9.59149432800117	104	51.5	52.5	52.5h
235	16-06-BH	4.690858292710167	86	33.5	52.5	52.5h
236	16-06-BT	1.1026219560320714	90	37.5	52.5	52.5h
237	16-07-AT	1.7173074172320049	102	49.5	52.5	52.5h
238	16-08-AH	13.6280399470913	74	21.5	52.5	52.5h
239	16-08-AT	1.2504803224863508	85	32.5	52.5	52.5h
240	16-09-BH	1.7201603215514265	85	32.5	52.5	52.5h
241	16-12-AH	17.326278527156273	78	25.5	52.5	52.5h
242	16-12-BH	4.885706296631091	96	43.5	52.5	52.5h
243	16-12-BTH	8.675086446179696	84	31.5	52.5	52.5h
244	16-13-BHH	10.85920460173691	67	14.5	52.5	52.5h
245	16-16-AH	2.7708813705534645	91	38.5	52.5	52.5h
246	16-16-AT	16.104118180240864	46	-6.5	52.5	52.5h
247	16-16-BH	3.888645598804909	97	44.5	52.5	52.5h
248	16-16-BT	1.6609346741569233	88	35.5	52.5	52.5h
249	17-01-AH	3.178859982518177	95	42.5	52.5	52.5h
250	17-01-AT	3.636181302858817	102	49.5	52.5	52.5h
251	17-02-AH	2.0774709422214115	103	50.5	52.5	52.5h
252	17-02-AT	2.20055577571476	97	44.5	52.5	52.5h
253	17-04-AT	0.8436328896506037	99	46.5	52.5	52.5h
254	17-06-BH	3.1519240473165677	102	49.5	52.5	52.5h
255	17-06-BT	1.657124771028638	94	41.5	52.5	52.5h
256	17-07-AT	2.812594362358662	103	50.5	52.5	52.5h
257	17-08-AH	1.148900331324605	101	48.5	52.5	52.5h
258	17-08-ATH	1.6101829304516024	87	34.5	52.5	52.5h
259	17-08-ATT	2.353793775538276	69	16.5	52.5	52.5h
260	17-10-AHH	2.749638880216759	102	49.5	52.5	52.5h
261	17-10-AHT	1.639229672549991	78	25.5	52.5	52.5h
262	17-10-ATH	9.76780550214039	61	8.5	52.5	52.5h
263	17-10-ATT	1.691044061925936	79	26.5	52.5	52.5h
264	17-18-AH	0.9117102384068532	79	26.5	52.5	52.5h
265	17-18-AT	1.0285395768834134	69	16.5	52.5	52.5h
266	18-01-BTH	1.8148008818061132	105	52.5	52.5	52.5h
267	18-06-BTH	23.01529055038608	62	9.5	52.5	52.5h
268	18-07-BH	1.4617785889927586	97	44.5	52.5	52.5h
269	18-11-AT	0.0521635747468118	102	49.5	52.5	52.5h
270	18-14-AT	0.3841062306039061	88	35.5	52.5	52.5h
271	18-14-BTH	10.427098483372967	61	8.5	52.5	52.5h
272	18-16-AT	16.79989586326052	69	16.5	52.5	52.5h
273	18-17-BH	7.136057016662516	76	23.5	52.5	52.5h
274	18-17-BT	9.276110533307415	72	19.5	52.5	52.5h
275	19-01-AH	0.3290657428579512	93	40.5	52.5	52.5h
276	19-01-AT	0.3860542792196608	99	46.5	52.5	52.5h
277	19-07-AT	1.409683232857222	102	49.5	52.5	52.5h
278	19-07-BHH	0.2606299290633799	104	51.5	52.5	52.5h
279	19-07-BHT	1.573360643174919	86	33.5	52.5	52.5h
280	19-07-BTH	1.296585244169128	91	38.5	52.5	52.5h
281	19-17-BH	0.0550212299649348	85	32.5	52.5	52.5h
282	19-17-BTH	0.3859307180534467	77	24.5	52.5	52.5h
283	19-18-BH	7.262996401998146	77	24.5	52.5	52.5h
284	19-18-BT	11.392251866228932	67	14.5	52.5	52.5h
285	20-01-AH	1.7344626288058491	100	47.5	52.5	52.5h
286	20-01-AT	6.599576879225677	95	42.5	52.5	52.5h
287	20-01-BTH	3.7371626341277295	103	50.5	52.5	52.5h
288	20-02-AH	13.907600182613756	71	18.5	52.5	52.5h
289	20-05-AH	1.0341164479139968	101	48.5	52.5	52.5h
290	20-05-BH	2.281580152295481	107	54.5	52.5	52.5h
291	20-05-BT	0.5941474528990984	98	45.5	52.5	52.5h
292	20-07-AHH	1.4037017164710863	99	46.5	52.5	52.5h
293	20-07-AHT	1.202486621587163	70	17.5	52.5	52.5h
294	20-08-BH	1.706331695100357	105	52.5	52.5	52.5h
295	20-10-AH	1.0808555825398252	94	41.5	52.5	52.5h
296	20-10-AT	1.8936521411159508	101	48.5	52.5	52.5h
297	20-14-AT	1.8009019709796426	81	28.5	52.5	52.5h
298	20-14-BHH	4.336756992686673	68	15.5	52.5	52.5h
299	20-14-BHT	1.327143311356269	79	26.5	52.5	52.5h
300	20-16-AH	1.142118412976678	95	42.5	52.5	52.5h
301	20-18-AT	2.307620126465655	111	58.5	52.5	52.5h
302	20-18-BHH	2.2423001035004835	107	54.5	52.5	52.5h
303	20-18-BHT	10.782360825122598	64	11.5	52.5	52.5h
304	20-18-BT	2.6392998029317702	93	40.5	52.5	52.5h
305	21-04-A	2.495927389350527	103	50.5	52.5	52.5h
306	21-04-BH	1.3106500038063191	88	35.5	52.5	52.5h
307	21-06-AT	2.975302484486011	98	45.5	52.5	52.5h
308	21-10-BT	3.2991208669655774	72	19.5	52.5	52.5h
309	21-11-A	6.041504957458844	33	-19.5	52.5	52.5h
310	21-15-BT	2.854131606157261	67	14.5	52.5	52.5h
311	21-15-CH	0.4722717113719726	102	49.5	52.5	52.5h
312	21-16-AT	0.7739712939277736	102	49.5	52.5	52.5h
313	21-16-BH	2.3051871166891638	70	17.5	52.5	52.5h
314	21-16-BT	14.185750306019443	57	4.5	52.5	52.5h
315	21-18-BH	0.753576991721739	98	45.5	52.5	52.5h
316	22-01-AH	0.7983383178146026	93	40.5	52.5	52.5h
317	22-02-AH	1.098290009355712	104	51.5	52.5	52.5h
318	22-02-AT	3.286419266764301	93	40.5	52.5	52.5h
319	22-02-BHH	15.798186470820546	60	7.5	52.5	52.5h
320	22-03-AH	3.0122898925252737	91	38.5	52.5	52.5h
321	22-03-AT	2.3150032710759554	92	39.5	52.5	52.5h
322	22-03-BT	1.2305323501346634	103	50.5	52.5	52.5h
323	22-04-A	1.3522530120812577	89	36.5	52.5	52.5h
324	22-05-AH	1.9452801735388927	97	44.5	52.5	52.5h
325	22-05-AT	0.4302686138446235	90	37.5	52.5	52.5h
326	22-11-BT	13.342334868296543	52	-0.5	52.5	52.5h
327	22-14-AH	0.8873682393715919	72	19.5	52.5	52.5h
328	22-14-ATH	0.7032750817903896	86	33.5	52.5	52.5h
329	22-14-ATT	3.596019071610402	84	31.5	52.5	52.5h
330	22-17-AHH	12.560116778655392	65	12.5	52.5	52.5h
331	22-17-AHT	8.92514200184966	71	18.5	52.5	52.5h
332	22-17-AT	1.5287908559746783	79	26.5	52.5	52.5h
333	22-18-BH	1.6098461661682708	61	8.5	52.5	52.5h
334	22-18-BT	80.89595291255398	54	1.5	52.5	52.5h
335	23-01-AT	10.143223817613055	68	15.5	52.5	52.5h
336	23-01-BH	0.0032956018861118	93	40.5	52.5	52.5h
337	23-07-AH	0.1716472638336282	104	51.5	52.5	52.5h
338	23-07-ATH	0.5980367465508246	78	25.5	52.5	52.5h
339	23-07-ATT	1.3858822383801244	63	10.5	52.5	52.5h
340	23-08-AH	0.5201285463269025	79	26.5	52.5	52.5h
341	23-09-AH	4.1202066476142125	80	27.5	52.5	52.5h
342	23-09-AT	0.6736374279378775	96	43.5	52.5	52.5h
343	23-11-AH	0.4431078917111223	70	17.5	52.5	52.5h
344	23-11-ATH	5.199572461403779	70	17.5	52.5	52.5h
345	23-13-A	2.6848489439898446	80	27.5	52.5	52.5h
346	23-13-B	0.3716249733787779	73	20.5	52.5	52.5h
347	23-15-AT	0.0658852645150668	84	31.5	52.5	52.5h
348	23-15-BT	1.7307151042194195	80	27.5	52.5	52.5h
349	23-16-BH	1.0424304885681148	97	44.5	52.5	52.5h
350	23-16-BT	0.8705347319506243	76	23.5	52.5	52.5h
351	23-17-AH	0.0298749061743864	111	58.5	52.5	52.5h
352	24-01-AT	3.0096000365217934	83	30.5	52.5	52.5h
353	24-01-BH	0.3784413353190687	72	19.5	52.5	52.5h
354	24-02-AHH	0.4054179033298582	99	46.5	52.5	52.5h
355	24-02-ATT	7.221421579999284	67	14.5	52.5	52.5h
356	24-12-AT	1.900822981641814	103	50.5	52.5	52.5h
357	24-13-BHH	49.766014448520814	54	1.5	52.5	52.5h
358	24-13-BHT	3.162656085184238	75	22.5	52.5	52.5h
359	24-15-AH	2.516025830012625	89	36.5	52.5	52.5h
360	24-15-ATH	16.359601880035644	42	-10.5	52.5	52.5h
361	24-15-ATT	2.4005617248329627	65	12.5	52.5	52.5h
362	24-17-A	4.020381311246249	70	17.5	52.5	52.5h
363	24-17-CH	0.4128002932620992	81	28.5	52.5	52.5h
364	25-01-AT	0.4713837789523029	79	26.5	52.5	52.5h
365	25-02-BHH	8.610627691691786	66	13.5	52.5	52.5h
366	25-02-BTH	7.847597458483152	57	4.5	52.5	52.5h
367	25-02-BTT	1.001188594853898	85	32.5	52.5	52.5h
368	25-03-B	2.5534710200406323	99	46.5	52.5	52.5h
369	25-03-CTH	0.6566231161378733	73	20.5	52.5	52.5h
370	25-05-AH	0.3392402577981604	105	52.5	52.5	52.5h
371	25-05-ATH	0.9051074410786848	103	50.5	52.5	52.5h
372	25-05-ATT	0.3472593706498459	83	30.5	52.5	52.5h
373	25-07-AH	1.4799139984105352	97	44.5	52.5	52.5h
374	25-07-ATHH	7.910197669519404	61	8.5	52.5	52.5h
375	25-07-ATHT	23.054500057996613	58	5.5	52.5	52.5h
376	25-07-ATT	5.731460881081667	65	12.5	52.5	52.5h
377	25-13-AH	5.518143016263006	46	-6.5	52.5	52.5h
378	25-13-BH	14.807648479844293	61	8.5	52.5	52.5h
379	25-13-BT	22.381147044309103	61	8.5	52.5	52.5h
380	25-13-CH	2.361512544667448	83	30.5	52.5	52.5h
381	25-13-CT	1.6151555782662947	79	26.5	52.5	52.5h
382	25-17-AH	0.561525662837602	81	28.5	52.5	52.5h
383	25-17-AT	1.3338477561881008	106	53.5	52.5	52.5h
384	26-01-AH	1.2031975937331545	115	62.5	52.5	52.5h
385	26-02-AH	2.114807345331876	77	24.5	52.5	52.5h
386	26-02-AT	4.110096553530352	76	23.5	52.5	52.5h
387	26-03-A	4.3773249368233405	108	55.5	52.5	52.5h
388	26-03-B	0.5102015779783219	103	50.5	52.5	52.5h
389	26-03-CH	1.2277982768785576	98	45.5	52.5	52.5h
390	26-03-CT	0.5436130617302553	92	39.5	52.5	52.5h
391	26-04-BH	1.2065429896430444	79	26.5	52.5	52.5h
392	26-04-BTH	3.099118862811146	86	33.5	52.5	52.5h
393	26-04-BTT	12.955547281998548	61	8.5	52.5	52.5h
394	26-05-A	13.72317354130196	55	2.5	52.5	52.5h
395	26-05-B	3.89624106602684	97	44.5	52.5	52.5h
396	26-05-CH	0.7355995263926842	94	41.5	52.5	52.5h
397	26-05-CT	0.8209700334407433	103	50.5	52.5	52.5h
398	26-06-AH	1.5915373087023363	81	28.5	52.5	52.5h
399	26-06-AT	12.322292842173075	60	7.5	52.5	52.5h
400	26-06-BH	0.4208818180017739	67	14.5	52.5	52.5h
[truncated: 1,213 more rows]
