# Supplementary material for: Damage dynamics and the role of chance in the timing of E. coli cell death
Source: Nat Commun. 2023 Apr 18;14:2209. doi: 10.1038/s41467-023-37930-x (PMC10113371; doi:10.1038/s41467-023-37930-x)
Supplement: Supplementary file 7 — Source data [file 41467_2023_37930_MOESM7_ESM.zip › Source data/Statistical figure source data/Figure 4h simulation NA.csv]

	cumulative_hazard	upper_ci	lower_ci	variance
19.0	0.0016339869281045752	0.011599789843515257	0.00023016910799545333	2.669913281216626e-06
19.25	0.0016339869281045752	0.011599789843515257	0.00023016910799545333	2.669913281216626e-06
19.5	0.0016339869281045752	0.011599789843515257	0.00023016910799545333	2.669913281216626e-06
19.75	0.0016339869281045752	0.011599789843515257	0.00023016910799545333	2.669913281216626e-06
20.0	0.0016339869281045752	0.011599789843515257	0.00023016910799545333	2.669913281216626e-06
20.25	0.0032706481392338715	0.013077490379664032	0.000817981045301201	5.348573201231841e-06
20.5	0.0032706481392338715	0.013077490379664032	0.000817981045301201	5.348573201231841e-06
20.75	0.0032706481392338715	0.013077490379664032	0.000817981045301201	5.348573201231841e-06
21.0	0.0032706481392338715	0.013077490379664032	0.000817981045301201	5.348573201231841e-06
21.25	0.0032706481392338715	0.013077490379664032	0.000817981045301201	5.348573201231841e-06
21.5	0.0032706481392338715	0.013077490379664032	0.000817981045301201	5.348573201231841e-06
21.75	0.0032706481392338715	0.013077490379664032	0.000817981045301201	5.348573201231841e-06
22.0	0.0032706481392338715	0.013077490379664032	0.000817981045301201	5.348573201231841e-06
22.25	0.0032706481392338715	0.013077490379664032	0.000817981045301201	5.348573201231841e-06
22.5	0.0032706481392338715	0.013077490379664032	0.000817981045301201	5.348573201231841e-06
22.75	0.0032706481392338715	0.013077490379664032	0.000817981045301201	5.348573201231841e-06
23.0	0.0032706481392338715	0.013077490379664032	0.000817981045301201	5.348573201231841e-06
23.25	0.0032706481392338715	0.013077490379664032	0.000817981045301201	5.348573201231841e-06
23.5	0.0032706481392338715	0.013077490379664032	0.000817981045301201	5.348573201231841e-06
23.75	0.0032706481392338715	0.013077490379664032	0.000817981045301201	5.348573201231841e-06
24.0	0.0032706481392338715	0.013077490379664032	0.000817981045301201	5.348573201231841e-06
24.25	0.0032706481392338715	0.013077490379664032	0.000817981045301201	5.348573201231841e-06
24.5	0.0032706481392338715	0.013077490379664032	0.000817981045301201	5.348573201231841e-06
24.75	0.0032706481392338715	0.013077490379664032	0.000817981045301201	5.348573201231841e-06
25.0	0.0032706481392338715	0.013077490379664032	0.000817981045301201	5.348573201231841e-06
25.25	0.0049099924015289535	0.015223786998205053	0.0015835761092765218	8.036022811551648e-06
25.5	0.0049099924015289535	0.015223786998205053	0.0015835761092765218	8.036022811551648e-06
25.75	0.0049099924015289535	0.015223786998205053	0.0015835761092765218	8.036022811551648e-06
26.0	0.0049099924015289535	0.015223786998205053	0.0015835761092765218	8.036022811551648e-06
26.25	0.0049099924015289535	0.015223786998205053	0.0015835761092765218	8.036022811551648e-06
26.5	0.006552028526323699	0.017457307623853186	0.0024590892670701627	1.0732305446682594e-05
26.75	0.006552028526323699	0.017457307623853186	0.0024590892670701627	1.0732305446682594e-05
27.0	0.006552028526323699	0.017457307623853186	0.0024590892670701627	1.0732305446682594e-05
27.25	0.008196765368428963	0.01969302486721113	0.0034117136883802246	1.3437464726460985e-05
27.5	0.008196765368428963	0.01969302486721113	0.0034117136883802246	1.3437464726460985e-05
27.75	0.008196765368428963	0.01969302486721113	0.0034117136883802246	1.3437464726460985e-05
28.0	0.008196765368428963	0.01969302486721113	0.0034117136883802246	1.3437464726460985e-05
28.25	0.011494376842920727	0.02411077160046182	0.005479737488141674	1.8874589140091054e-05
28.5	0.013147269404904198	0.026289533972273783	0.006574886150033192	2.1606642961551337e-05
28.75	0.013147269404904198	0.026289533972273783	0.006574886150033192	2.1606642961551337e-05
29.0	0.013147269404904198	0.026289533972273783	0.006574886150033192	2.1606642961551337e-05
29.25	0.014802898543977046	0.028450058837918776	0.007702121340122596	2.4347750807698435e-05
29.5	0.014802898543977046	0.028450058837918776	0.007702121340122596	2.4347750807698435e-05
29.75	0.014802898543977046	0.028450058837918776	0.007702121340122596	2.4347750807698435e-05
30.0	0.014802898543977046	0.028450058837918776	0.007702121340122596	2.4347750807698435e-05
30.25	0.014802898543977046	0.028450058837918776	0.007702121340122596	2.4347750807698435e-05
30.5	0.014802898543977046	0.028450058837918776	0.007702121340122596	2.4347750807698435e-05
30.75	0.01812240290478651	0.03272398511105621	0.01003610916973719	2.9857309202808718e-05
31.0	0.01812240290478651	0.03272398511105621	0.01003610916973719	2.9857309202808718e-05
31.25	0.019786296415601815	0.034840887675081866	0.011236726500687164	3.262585081814201e-05
31.5	0.023122412164071487	0.039041937503862076	0.013694144770154225	3.819068883265268e-05
31.75	0.02479465296674707	0.041128505847127066	0.014947657423454953	4.098707813478577e-05
32.0	0.02479465296674707	0.041128505847127066	0.014947657423454953	4.098707813478577e-05
32.25	0.02814754719178726	0.04527871007291664	0.017497945759452942	4.6608031926318785e-05
32.5	0.02814754719178726	0.04527871007291664	0.017497945759452942	4.6608031926318785e-05
32.75	0.029828219460694826	0.04734399177457297	0.018792726232966617	4.943269120179368e-05
33.0	0.03151172114419651	0.049403669602482686	0.02009949012815235	5.2266869120146685e-05
33.25	0.03319806178500595	0.051458355011745414	0.021417538629626122	5.511061387699229e-05
33.5	0.034887250974195136	0.05350859566765542	0.022746257219981525	5.796397399386592e-05
33.75	0.034887250974195136	0.05350859566765542	0.022746257219981525	5.796397399386592e-05
34.0	0.034887250974195136	0.05350859566765542	0.022746257219981525	5.796397399386592e-05
34.25	0.034887250974195136	0.05350859566765542	0.022746257219981525	5.796397399386592e-05
34.5	0.034887250974195136	0.05350859566765542	0.022746257219981525	5.796397399386592e-05
34.75	0.034887250974195136	0.05350859566765542	0.022746257219981525	5.796397399386592e-05
35.0	0.034887250974195136	0.05350859566765542	0.022746257219981525	5.796397399386592e-05
35.25	0.034887250974195136	0.05350859566765542	0.022746257219981525	5.796397399386592e-05
35.5	0.034887250974195136	0.05350859566765542	0.022746257219981525	5.796397399386592e-05
35.75	0.03827421360575899	0.05759766539917327	0.025433590354519704	6.369973604002988e-05
36.0	0.03827421360575899	0.05759766539917327	0.025433590354519704	6.369973604002988e-05
36.25	0.03997200647502894	0.05963734266660518	0.02679128931971084	6.658223666697377e-05
36.5	0.043376264259914615	0.06370882140734083	0.02953280659700213	7.237672639695287e-05
36.75	0.04508274890155284	0.06574126498160422	0.030915958935216512	7.528881622910002e-05
37.0	0.04679215061095455	0.06777189582248105	0.032306981119922557	7.82108704332055e-05
37.25	0.04679215061095455	0.06777189582248105	0.032306981119922557	7.82108704332055e-05
37.5	0.04679215061095455	0.06777189582248105	0.032306981119922557	7.82108704332055e-05
37.75	0.05365912869857553	0.07588121001554057	0.037944862662319265	8.999976087744498e-05
38.0	0.05538326662961002	0.07790631418076065	0.039371728143236445	9.297241248267686e-05
38.25	0.05538326662961002	0.07790631418076065	0.039371728143236445	9.297241248267686e-05
38.5	0.05538326662961002	0.07790631418076065	0.039371728143236445	9.297241248267686e-05
38.75	0.05884048615259141	0.08195516202127119	0.04224508530377498	9.894860036205807e-05
39.0	0.06057358840562434	0.0839792320991503	0.04369127367111412	0.00010195224378152588
39.25	0.062309699516735456	0.08600326734156347	0.04514361807263032	0.00010496632557164934
39.5	0.062309699516735456	0.08600326734156347	0.04514361807263032	0.00010496632557164934
39.75	0.062309699516735456	0.08600326734156347	0.04514361807263032	0.00010496632557164934
40.0	0.06404882995151806	0.08802740746157846	0.04660199290714084	0.00010799090024083648
40.25	0.06404882995151806	0.08802740746157846	0.04660199290714084	0.00010799090024083648
40.5	0.0657909902302637	0.09005178423151843	0.04806628133375375	0.00011102602267767559
40.75	0.06753619092834398	0.09207652215704147	0.04953637450956788	0.00011407174815425547
41.0	0.06928444267659573	0.09410173908063099	0.051012170911031905	0.00011712813232952078
41.25	0.07103575616170957	0.09612754672325818	0.05249357572801713	0.00012019523125266233
41.5	0.07103575616170957	0.09612754672325818	0.05249357572801713	0.00012019523125266233
41.75	0.07454761137091007	0.1001813533182077	0.055472861735620084	0.00012636179951116256
42.0	0.07630817475119175	0.10220954925742985	0.05697058226127668	0.00012946138292715145
42.25	0.07807184318152685	0.10423873064655892	0.058473589038875465	0.0001325719092593121
42.5	0.07807184318152685	0.10423873064655892	0.058473589038875465	0.0001325719092593121
42.75	0.08160853913824845	0.1083003961452685	0.061495192052166775	0.00013882602329368506
43.0	0.08871967834282005	0.11643916355386204	0.06759908852842648	0.00015146814843476346
43.25	0.09050539262853433	0.11847749849548223	0.06913739907462262	0.00015465692394496755
43.5	0.09408641608952778	0.1225590098203821	0.07222850205419644	0.00016106879359805288
43.75	0.09768030937705216	0.12664738858016825	0.07533864651269029	0.00016752683329237703
44.0	0.09948211117885397	0.12869430010532237	0.07690076745048141	0.00017077332302535325
44.25	0.10128716533047852	0.1307431009558255	0.07846754272831538	0.00017403154351565027
44.5	0.10309548359449298	0.13279384489921323	0.08003894115460877	0.00017730155845961854
44.75	0.10490707779739153	0.13484658410229985	0.08161493333519493	0.0001805834320155942
45.0	0.10672195983005942	0.1369013692247181	0.08319549157520317	0.00018387722880809488
45.25	0.10854014164824122	0.1389582495059438	0.0847805897879877	0.00018718301393206183
45.5	0.11218645279126171	0.14307848588280833	0.08796430932456663	0.00019383081193205344
45.75	0.11401460635616116	0.14514193405921538	0.08956288578355917	0.00019717295738890802
46.0	0.1176809705729841	0.1492757120341102	0.09277336980201462	0.0002038940763207688
46.25	0.1176809705729841	0.1492757120341102	0.09277336980201462	0.0002038940763207688
46.5	0.12136082649325275	0.15341894886511867	0.09600150643760574	0.00021066475184797347
46.75	0.12505427377892708	0.15757197136476075	0.09924716467609192	0.00021748553408936497
47.0	0.12505427377892708	0.15757197136476075	0.09924716467609192	0.00021748553408936497
47.25	0.13248234665275543	0.1659086135085344	0.10579060244945027	0.0002312796602054065
47.5	0.13808983634908112	0.17218902507579206	0.1107434280118755	0.00024176099818305183
47.75	0.14372894737645608	0.17849442213988803	0.11573476675788878	0.0002523608808775951
48.0	0.14750609899752826	0.18271234386794635	0.11908363048089424	0.00025949432442260855
48.25	0.14750609899752826	0.18271234386794635	0.11908363048089424	0.00025949432442260855
48.5	0.15129757159829876	0.18694202353235714	0.12244948855804069	0.0002666819631215509
48.75	0.15319871228270943	0.18906135057120665	0.12413878021166933	0.00027029629902347227
49.0	0.15510347418747134	0.19118370990333824	0.12583230923380845	0.00027392441693730444
49.25	0.15701187113403622	0.19330913169918623	0.1275300729992104	0.0002775663958429626
49.5	0.16660887082862322	0.20398321104029155	0.13608235549005984	0.0002959870121962858
49.75	0.17047360873591433	0.20827530121982885	0.13953287358241412	0.000303455118713863
50.0	0.17824818383547408	0.21689921863250253	0.1464846910973788	0.0003185661945655276
50.25	0.18020130883547408	0.21906363665915857	0.14823323579048373	0.0003223808918311526
50.5	0.1821582559979007	0.22123148429238462	0.14998602181027323	0.00032621053402768216
50.75	0.1860836768538659	0.22557757529697522	0.1535043310305424	0.0003339150058957376
51.0	0.1920008519636252	0.2321230981959246	0.15881369601418302	0.00034558602325820335
51.25	0.1920008519636252	0.2321230981959246	0.15881369601418302	0.00034558602325820335
51.5	0.1939810499834272	0.23431208047224056	0.16059200907112778	0.00034950720745583104
51.75	0.19596517696755417	0.23650467677520237	0.16237459278839653	0.00035344396734497186
52.0	0.19596517696755417	0.23650467677520237	0.16237459278839653	0.00035344396734497186
52.25	0.2019412883946726	0.24310440796655564	0.16774802357393107	0.0003653486347681213
52.5	0.20594529641070466	0.24752277052928198	0.17135177108352334	0.00037336468289644203
52.75	0.20795332853921872	0.24973759088156836	0.17316010256160383	0.00037739687592558673
53.0	0.20795332853921872	0.24973759088156836	0.17316010256160383	0.00037739687592558673
53.25	0.20996540097382638	0.2519562044701588	0.17497274853305345	0.00038144531140769467
53.5	0.21198153000608444	0.2541786366122442	0.17678971632958954	0.0003855100876824085
53.75	0.21602602352426215	0.25863505756834054	0.1804366479875758	0.0003936890599536136
54.0	0.22008694141538832	0.2631070553363498	0.18410096118349334	0.00040193459551141997
54.25	0.22825858772263932	0.27209858492549627	0.191482005992056	0.0004186286334440842
54.5	0.23649756035429512	0.28115482938904596	0.19893343527149307	0.0004355988909461471
54.75	0.24689266061028606	0.2925685812039977	0.20834768248995078	0.000457210699637609
55.0	0.2573969550135707	0.30408908931479606	0.21787428348562732	0.00047927893461931535
55.25	0.2637529062367606	0.31105394810255327	0.22364479207768145	0.0004927450135662667
55.5	0.27443676447993526	0.32275183778158173	0.23335432639483306	0.0005155741874231713
55.75	0.28090230174195985	0.32982557453046535	0.23923585439443432	0.0005295086212669237
56.0	0.2961531359614934	0.34649592755926417	0.25312470642191187	0.0005627361013393079
56.25	0.3027610868498656	0.3537127761714836	0.2591488967479989	0.0005772911533976491
56.5	0.3116401648450454	0.36340457165096995	0.2672492310799136	0.0005970007813039132
56.75	0.31835159663388035	0.3707263675853169	0.2733761284352596	0.0006120152702855299
57.0	0.3228510398973685	0.37563319173842247	0.27748557969657867	0.000622137777934285
57.25	0.32737081967939774	0.38056077743710903	0.2816150794606567	0.0006323519956145183
57.5	0.33418902497628833	0.38799157714205806	0.28784723946136404	0.0006478480234657701
57.75	0.33876045951857015	0.39297205677204283	0.29202750413320755	0.0006582970440006364
58.0	0.34565703554037197	0.40048327282252344	0.2983365207153251	0.0006741513534658924
58.25	0.35260150479220687	0.4080437867742175	0.3046923521727899	0.0006902266286207112
58.5	0.36193645749139614	0.41820254430391574	0.3132405602157754	0.0007120121124074186
58.75	0.3713593732681335	0.4284523039059916	0.32187429699143316	0.0007342101018236727
59.0	0.373729041514579	0.4310291938378774	0.3240462559571803	0.0007398254294218847
59.25	0.37848529080764537	0.43620053271304826	0.3284065575682933	0.0007511363990829458
59.5	0.3808719256525141	0.43879504495389327	0.3305949449941872	0.0007568324249656875
59.75	0.3953126028362083	0.4544879415391934	0.34384202456922924	0.0007915885384178257
60.0	0.40996487234102297	0.47040166290034924	0.3572929473023478	0.0008273706610692666
60.25	0.40996487234102297	0.47040166290034924	0.3572929473023478	0.0008273706610692666
60.5	0.4148970623306842	0.47575656519644915	0.36182279956463	0.0008395339286093463
60.75	0.4198536994336004	0.4811370920314506	0.36637609497909446	0.0008518180731567593
61.0	0.4223412616226552	0.48383705251397224	0.3686615986564299	0.000858006038801174
61.25	0.42483502720869004	0.48654352503416054	0.370953041314724	0.0008642249055992661
61.5	0.4273350272086901	0.4892565453849856	0.37325044948710057	0.0008704749055992661
61.75	0.42984129287285044	0.4919761496007344	0.3755538499346957	0.0008767562731786154
62.0	0.43487274737457826	0.4974352549886083	0.3801787358506478	0.0008894140604074143
62.25	0.44756326620569065	0.5112008062723251	0.3918477334129945	0.0009216243290383812
62.5	0.4552556076142301	0.5195424104518211	0.3989234836169771	0.0009413484542728586
62.75	0.47082011542666435	0.5364156092204057	0.4132459557106135	0.0009817248973047763
63.0	0.4734379164737848	0.5392529010786993	0.4156555491990328	0.0009885777796270812
63.25	0.47869416733716375	0.5449493578536874	0.4204943129855823	0.0010023918900500081
63.5	0.48663071230400623	0.5535493485656868	0.42780187669104175	0.0010233882366850078
63.75	0.502695305210423	0.5709526348800147	0.4425981323892229	0.001066400993545368
64.0	0.5081080350133967	0.5768152458120036	0.44758486728577135	0.0010810498423287677
64.25	0.5272866930457456	0.5975837005126445	0.4652591033266232	0.0011335972663671285
64.5	0.5328345539260165	0.6035903157473561	0.4703731230445617	0.0011489866761445625
64.75	0.5496652347134733	0.6218100026774241	0.48589097787375796	0.0011961997289713765
65.0	0.5610451507003298	0.6341270031453498	0.49638583369427364	0.0012285756784946198
65.25	0.569665887812018	0.6434566396128405	0.5043373613052058	0.0012533481843150327
65.5	0.5812770405862902	0.65602141838976	0.5150487292657421	0.001287053256504093
65.75	0.5959831773737451	0.6719336942243341	0.5286175567107637	0.0013303080967142387
66.0	0.6079058135032942	0.6848330299821196	0.5396198225146216	0.0013658458044397397
66.25	0.6199723157656252	0.6978871727782027	0.5507561785176245	0.001402246337703784
66.5	0.6260606099312416	0.7044735275135962	0.5563756081663603	0.0014207800435642073
66.75	0.6352631216462765	0.7144285893520288	0.5648699390512792	0.0014490089612658364
67.0	0.638349541399363	0.717767343806384	0.5677189698319522	0.0014585349481580784
67.25	0.6507913714911806	0.7312261326172141	0.5792044216082237	0.0014972352001889416
67.5	0.6633899529119929	0.7448542281273854	0.5908353782604995	0.0015369167557010362
67.75	0.6825905263816483	0.7656237114333166	0.6085624305361612	0.0015983622611995354
68.0	0.6858267723363409	0.7691244210575259	0.6115504186000917	0.0016088355490787992
68.25	0.708778578949481	0.7939524107872518	0.6327420474478042	0.0016840938462712731
68.5	0.7187786530243782	0.8047704090394964	0.6419753338845535	0.0017174279203590647
68.75	0.7356709305204387	0.8230452755682724	0.657572230931194	0.0017744990309480064
69.0	0.7493932593168693	0.8378918163050927	0.6702419646321912	0.001821575300380884
69.25	0.7598100097090394	0.8491627308721605	0.6798593836791494	0.0018577451540100379
69.5	0.7738699808005246	0.8643768014167253	0.6928399121802441	0.0019071666140340906
69.75	0.7845462275239432	0.875930416174299	0.7026959810464802	0.0019451610161881098
70.0	0.7953376875200316	0.8876096935380835	0.7126578740575359	0.0019839798873310037
70.25	0.8099098782616925	0.9033824471302786	0.7261088733676415	0.002037067953785574
70.5	0.8284289048565416	0.9234303000718996	0.7432011385681985	0.002105660704877818
70.75	0.8321742232086016	0.9274852619270556	0.7466576194795684	0.002119688114436095
71.0	0.8549455782848534	0.952142759518214	0.7676705352448148	0.00220611418048533
71.25	0.8821845820693835	0.981646582002368	0.7928002308666476	0.002312115361544121
71.5	0.894089468952618	0.9945445201540157	0.8037809894806716	0.0023593579680683888
71.75	0.9265466345667676	1.0297198948166113	0.8337108667594465	0.0024910527980358515
72.0	0.9516001006051333	1.0568831313383875	0.8568050001185682	0.0025956708114213715
72.25	0.9729684024843155	1.0800594770035352	0.8764957230496876	0.0026869950122736823
72.5	0.9816452329002763	1.0894728535800124	0.8844895585138757	0.00272463888243664
72.75	1.0216505016181037	1.132892743330025	0.9213314796142712	0.0029024869207050106
73.0	1.0216505016181037	1.132892743330025	0.9213314796142712	0.0029024869207050106
73.25	1.0399576171033986	1.15277321759282	0.9381826614863187	0.002986276733912507
73.5	1.0445872467330282	1.157801846885571	0.942443233246225	0.0030077102044200514
73.75	1.049238409523726	1.1628543277254497	0.9467232599746588	0.0030293435197256222
74.0	1.0680624600257054	1.1833074003677313	0.9640414808203289	0.003117932191394911
74.25	1.0921020328969526	1.20943890824911	0.9861489010505663	0.0032335177477002446
74.5	1.1167337702637528	1.2362280962655454	1.0087898159043431	0.0033548681346650235
74.75	1.1267588958918935	1.2471354892360642	1.0180013482329866	0.0034051200222436195
75.0	1.1368855430743783	1.2581558536902129	1.0273041565244505	0.0034563948424528564
75.25	1.16266010867776	1.2862167994646911	1.050972533458726	0.003589267550210978
75.5	1.189116616476801	1.315038139617153	1.075252713197271	0.0037292647500474763
75.75	1.1944929605628225	1.3208973359165566	1.0801849576326732	0.003758169825778775
76.0	1.221816996824199	1.3506875993208356	1.1052420814991903	0.003907499336010252
76.25	1.2442268396007397	1.3751357539031797	1.12578007225012	0.004033054525208546
76.5	1.2671504167544345	1.4001593872834004	1.1467767121829393	0.00416443251593347
76.75	1.2729643702428066	1.4065084277753157	1.1520999489997539	0.004198234571098424
77.0	1.2729643702428066	1.4065084277753157	1.1520999489997539	0.004198234571098424
77.25	1.2965642171160519	1.4322907301576409	1.1736993989486602	0.004337478822710739
77.5	1.314636943514296	1.452046312680281	1.1902308336587815	0.004446355936645769
77.75	1.333042313321232	1.4721760237276844	1.20705797436185	0.004559277982686589
78.0	1.3838467181041878	1.5277968947548297	1.2534596357554726	0.004881982241643132
78.25	1.4169622058039584	1.564098303442225	1.283667329769585	0.005101328588682207
78.5	1.4237189625607152	1.571509739262713	1.2898269948399632	0.005146982350552185
78.75	1.4373709987176437	1.586489431447916	1.3022686108088226	0.005240172481666716
79.0	1.4582050018792332	1.6093622700459758	1.321244984477528	0.005384862362796646
79.25	1.486676555729094	1.6406454409447047	1.347157116458908	0.005587532541762756
79.5	1.523445237764723	1.6810895563999035	1.3805840287523103	0.005857948981500537
79.75	1.5616176257960253	1.7231323142864892	1.41524222427841	0.00614940919520047
80.0	1.5773041415440567	1.74042586022105	1.4294710345294739	0.006272444475450718
80.25	1.6094352469104098	1.7758794899911527	1.4585909846903387	0.006530567276030222
80.5	1.6596547105278687	1.8313770114388033	1.5040342545379743	0.006950985586234835
80.75	1.6769710523569543	1.8505379954154133	1.5196834203946696	0.00710091624309531
81.0	1.6945925397036397	1.8700499175363898	1.5355974451218632	0.007256177664279719
81.25	1.721621029232129	1.9000044786873669	1.5599852534779202	0.0074997039234584
81.5	1.7683581665984778	1.9518786174984994	1.602092761989045	0.007936652269489784
81.75	1.7779735512138624	1.9625632512643476	1.610745511911267	0.00802910789079156
82.0	1.78768228907794	1.9733559802328566	1.6194786945160482	0.008123367481704936
82.25	1.78768228907794	1.9733559802328566	1.6194786945160482	0.008123367481704936
82.5	1.8173872007455771	2.0064050100891353	1.6461762310327923	0.008417513964769426
82.75	1.8584182374964224	2.0521247942971006	1.6829962559086402	0.008838455816348833
83.0	1.912194115536682	2.1121715725801207	1.73115024506581	0.00941695863552612
83.25	1.9459048180676093	2.1498882446000156	1.76127553164198	0.009795794343079027
83.5	1.9807916838002697	2.1889833155016265	1.792400913623771	0.010201528717358528
83.75	1.9926964457050316	2.2023388826792565	1.8030100435291496	0.0103432520733676
84.0	2.004744638476116	2.215863127965802	1.8137406660077606	0.010488411022416808
84.25	2.004744638476116	2.215863127965802	1.8137406660077606	0.010488411022416808
84.5	2.004744638476116	2.215863127965802	1.8137406660077606	0.010488411022416808
84.75	2.029285439439681	2.2434349057710405	1.835577838308883	0.010789547812097797
85.0	2.041785439439681	2.257491481198277	1.846690370895683	0.010945797812097797
85.25	2.041785439439681	2.257491481198277	1.846690370895683	0.010945797812097797
85.5	2.067264180108295	2.286169953637645	1.869319113200181	0.011270394093333178
85.75	2.0934090878321503	2.3156363858134528	1.8925085284833134	0.01161218679356384
86.0	2.1067424211654835	2.330678703056214	1.9043223861436527	0.011789964571341616
86.25	2.1339545648159834	2.3614107866839023	1.928407420842589	0.012160232086451478
86.5	2.161927960747126	2.3930480961893434	1.9531293645551593	0.012551506659642667
86.75	2.1907064286560285	2.425644921420727	1.9785231606544906	0.01296562819987817
87.0	2.2054123110089696	2.442321467210935	1.9914837284316638	0.013181891175656716
87.25	2.2664988146794283	2.5117379375866276	2.045204159267942	0.014115053365774784
87.5	2.2664988146794283	2.5117379375866276	2.045204159267942	0.014115053365774784
87.75	2.3315609721001262	2.5859350800171894	2.102209219646902	0.015173674419071245
88.0	2.3832953636019667	2.6451338419492476	2.1473759475175984	0.016066000362887176
88.25	2.3832953636019667	2.6451338419492476	2.1473759475175984	0.016066000362887176
88.5	2.4011525064591095	2.6656098595211226	2.162932185548954	0.01638487791390758
88.75	2.5155593800557723	2.7973309758225517	2.2621702791983096	0.01856868052813298
89.0	2.535967543321078	2.8209280862683777	2.2797927434177416	0.01898517365599637
89.25	2.5568008766544117	2.8450491272222407	2.2977567101779304	0.01941920143377415
89.5	2.5780774723990927	2.869717504953806	2.316075865383371	0.019871894960256722
89.75	2.64476609778337	2.947265453651966	2.37331445775168	0.021354840838430873
90.0	2.6680219117368584	2.974391323988786	2.3932092808696073	0.02189567372107014
90.25	2.741221679448821	3.0600622116579657	2.4556024603855717	0.023682451142726886
90.5	2.847983299368336	3.18583313858312	2.5459616121289628	0.02653449924246514
90.75	2.847983299368336	3.18583313858312	2.5459616121289628	0.02653449924246514
91.0	2.8765547279397645	3.2196636325187393	2.5700098045209234	0.027350825773077386
91.25	2.9059664926456468	3.2545673428217174	2.594704723196085	0.028215877676191572
91.5	2.936269522948677	3.2906131320235583	2.6200827522059273	0.029134151321737946
91.75	2.999777587464806	3.36644114933319	2.6730500178322107	0.031151296548064686
92.0	3.0331109207981397	3.4063987425353623	2.700729583706226	0.0322624076591758
92.25	3.067593679418829	3.4478514712140673	2.7292738856575016	0.03345146830126854
92.5	3.067593679418829	3.4478514712140673	2.7292738856575016	0.03345146830126854
92.75	3.103307965133115	3.490912893222894	2.758739797018397	0.03472697850535018
93.0	3.140345002170152	3.5357098433915817	2.7891900550287474	0.03609872061783303
93.25	3.1788065406316903	3.582384569298172	2.8206941011758704	0.03757801055866143
93.5	3.1788065406316903	3.582384569298172	2.8206941011758704	0.03757801055866143
93.75	3.2188065406316904	3.6310973117634857	2.853329078361038	0.039178010558661436
94.0	3.2604732072983573	3.682029445463538	2.887181021490207	0.04091412166977254
94.25	3.2604732072983573	3.682029445463538	2.887181021490207	0.04091412166977254
94.5	3.2604732072983573	3.682029445463538	2.887181021490207	0.04091412166977254
94.75	3.3494060136224677	3.791407083190111	2.958933292557713	0.04487059654049385
95.0	3.3970250612415156	3.850360518248088	2.997064615641113	0.04713817023663898
95.25	3.447025061241516	3.912562664854616	3.036879608232061	0.049638170236638975
95.5	3.447025061241516	3.912562664854616	3.036879608232061	0.049638170236638975
95.75	3.499656640188884	3.978381336163519	3.0785376172684584	0.05240825333913205
96.0	3.6140357251562043	4.122681404081587	3.1681454234552953	0.05895488070467522
96.25	3.6140357251562043	4.122681404081587	3.1681454234552953	0.05895488070467522
96.5	3.6140357251562043	4.122681404081587	3.1681454234552953	0.05895488070467522
96.75	3.6765357251562047	4.20229415255945	3.2165561114081567	0.06286113070467522
97.0	3.743202391822871	4.287836621219824	3.26774674128381	0.06730557514911967
97.25	3.743202391822871	4.287836621219824	3.26774674128381	0.06730557514911967
97.5	3.743202391822871	4.287836621219824	3.26774674128381	0.06730557514911967
97.75	3.814630963251443	4.380229429453113	3.3220655721710504	0.07240761596544619
98.0	3.814630963251443	4.380229429453113	3.3220655721710504	0.07240761596544619
98.25	3.814630963251443	4.380229429453113	3.3220655721710504	0.07240761596544619
98.5	3.814630963251443	4.380229429453113	3.3220655721710504	0.07240761596544619
98.75	3.814630963251443	4.380229429453113	3.3220655721710504	0.07240761596544619
99.0	3.814630963251443	4.380229429453113	3.3220655721710504	0.07240761596544619
99.25	3.89155404017452	4.480621056303347	3.3799316338733325	0.0783247757287598
99.5	3.89155404017452	4.480621056303347	3.3799316338733325	0.0783247757287598
99.75	3.89155404017452	4.480621056303347	3.3799316338733325	0.0783247757287598
100.0	3.974887373507853	4.590468687993814	3.4418554413399467	0.08526922017320425
100.25	4.065796464416944	4.711657999049181	3.508467909470772	0.0935336829831216
100.5	4.065796464416944	4.711657999049181	3.508467909470772	0.0935336829831216
100.75	4.065796464416944	4.711657999049181	3.508467909470772	0.0935336829831216
101.0	4.165796464416944	4.846686543441082	3.5805616945526055	0.1035336829831216
101.25	4.165796464416944	4.846686543441082	3.5805616945526055	0.1035336829831216
101.5	4.165796464416944	4.846686543441082	3.5805616945526055	0.1035336829831216
101.75	4.165796464416944	4.846686543441082	3.5805616945526055	0.1035336829831216
102.0	4.165796464416944	4.846686543441082	3.5805616945526055	0.1035336829831216
102.25	4.276907575528055	4.998955672287053	3.659151952679866	0.11587936199546728
102.5	4.276907575528055	4.998955672287053	3.659151952679866	0.11587936199546728
102.75	4.276907575528055	4.998955672287053	3.659151952679866	0.11587936199546728
103.0	4.276907575528055	4.998955672287053	3.659151952679866	0.11587936199546728
103.25	4.276907575528055	4.998955672287053	3.659151952679866	0.11587936199546728
103.5	4.276907575528055	4.998955672287053	3.659151952679866	0.11587936199546728
103.75	4.276907575528055	4.998955672287053	3.659151952679866	0.11587936199546728
104.0	4.276907575528055	4.998955672287053	3.659151952679866	0.11587936199546728
104.25	4.401907575528055	5.173257464950176	3.7455685194044173	0.13150436199546728
104.5	4.401907575528055	5.173257464950176	3.7455685194044173	0.13150436199546728
104.75	4.401907575528055	5.173257464950176	3.7455685194044173	0.13150436199546728
105.0	4.544764718385198	5.376634970253887	3.8416010124830096	0.15191252526077342
