# Supplementary material for: Damage dynamics and the role of chance in the timing of E. coli cell death
Source: Nat Commun. 2023 Apr 18;14:2209. doi: 10.1038/s41467-023-37930-x (PMC10113371; doi:10.1038/s41467-023-37930-x)
Supplement: Supplementary file 7 — Source data [file 41467_2023_37930_MOESM7_ESM.zip › Source data/Statistical figure source data/Figure 4i simulation KM.csv]

	survivorship	upper_ci	lower_ci	variance
19.0	0.9983660130718954	0.999769299993291	0.9884762160860501	2.6611952028521937e-06
19.25	0.9983660130718954	0.999769299993291	0.9884762160860501	2.6611952028521937e-06
19.5	0.9983660130718954	0.999769299993291	0.9884762160860501	2.6611952028521937e-06
19.75	0.9983660130718954	0.999769299993291	0.9884762160860501	2.6611952028521937e-06
20.0	0.9983660130718954	0.999769299993291	0.9884762160860501	2.6611952028521937e-06
20.25	0.9967320261437909	0.9991807566795958	0.9870117174700164	5.31367232735905e-06
20.5	0.9967320261437909	0.9991807566795958	0.9870117174700164	5.31367232735905e-06
20.75	0.9967320261437909	0.9991807566795958	0.9870117174700164	5.31367232735905e-06
21.0	0.9967320261437909	0.9991807566795958	0.9870117174700164	5.31367232735905e-06
21.25	0.9967320261437909	0.9991807566795958	0.9870117174700164	5.31367232735905e-06
21.5	0.9967320261437909	0.9991807566795958	0.9870117174700164	5.31367232735905e-06
21.75	0.9967320261437909	0.9991807566795958	0.9870117174700164	5.31367232735905e-06
22.0	0.9967320261437909	0.9991807566795958	0.9870117174700164	5.31367232735905e-06
22.25	0.9967320261437909	0.9991807566795958	0.9870117174700164	5.31367232735905e-06
22.5	0.9967320261437909	0.9991807566795958	0.9870117174700164	5.31367232735905e-06
22.75	0.9967320261437909	0.9991807566795958	0.9870117174700164	5.31367232735905e-06
23.0	0.9967320261437909	0.9991807566795958	0.9870117174700164	5.31367232735905e-06
23.25	0.9967320261437909	0.9991807566795958	0.9870117174700164	5.31367232735905e-06
23.5	0.9967320261437909	0.9991807566795958	0.9870117174700164	5.31367232735905e-06
23.75	0.9967320261437909	0.9991807566795958	0.9870117174700164	5.31367232735905e-06
24.0	0.9967320261437909	0.9991807566795958	0.9870117174700164	5.31367232735905e-06
24.25	0.9967320261437909	0.9991807566795958	0.9870117174700164	5.31367232735905e-06
24.5	0.9967320261437909	0.9991807566795958	0.9870117174700164	5.31367232735905e-06
24.75	0.9967320261437909	0.9991807566795958	0.9870117174700164	5.31367232735905e-06
25.0	0.9967320261437909	0.9991807566795958	0.9870117174700164	5.31367232735905e-06
25.25	0.9950980392156863	0.9984149154592663	0.9848931189123449	7.957431373539789e-06
25.5	0.9950980392156863	0.9984149154592663	0.9848931189123449	7.957431373539789e-06
25.75	0.9950980392156863	0.9984149154592663	0.9848931189123449	7.957431373539789e-06
26.0	0.9950980392156863	0.9984149154592663	0.9848931189123449	7.957431373539789e-06
26.25	0.9950980392156863	0.9984149154592663	0.9848931189123449	7.957431373539789e-06
26.5	0.9934640522875817	0.9975399487713029	0.9826939012461852	1.0592472341413757e-05
26.75	0.9934640522875817	0.9975399487713029	0.9826939012461852	1.0592472341413757e-05
27.0	0.9934640522875817	0.9975399487713029	0.9826939012461852	1.0592472341413757e-05
27.25	0.9918300653594772	0.9965888631458216	0.9804976547195919	1.3218795231000426e-05
27.5	0.9918300653594772	0.9965888631458216	0.9804976547195919	1.3218795231000426e-05
27.75	0.9918300653594772	0.9965888631458216	0.9804976547195919	1.3218795231000426e-05
28.0	0.9918300653594772	0.9965888631458216	0.9804976547195919	1.3218795231000426e-05
28.25	0.988562091503268	0.9945274502023257	0.9761725523572663	1.844528677539042e-05
28.5	0.9869281045751634	0.993437583554504	0.9740465553073961	2.1045455430233334e-05
28.75	0.9869281045751634	0.993437583554504	0.9740465553073961	2.1045455430233334e-05
29.0	0.9869281045751634	0.993437583554504	0.9740465553073961	2.1045455430233334e-05
29.25	0.9852941176470589	0.9923170593603806	0.9719429369829214	2.3636906006868143e-05
29.5	0.9852941176470589	0.9923170593603806	0.9719429369829214	2.3636906006868143e-05
29.75	0.9852941176470589	0.9923170593603806	0.9719429369829214	2.3636906006868143e-05
30.0	0.9852941176470589	0.9923170593603806	0.9719429369829214	2.3636906006868143e-05
30.25	0.9852941176470589	0.9923170593603806	0.9719429369829214	2.3636906006868143e-05
30.5	0.9852941176470589	0.9923170593603806	0.9719429369829214	2.3636906006868143e-05
30.75	0.9820261437908496	0.9900010473117311	0.9677949645574014	2.8793652925594085e-05
31.0	0.9820261437908496	0.9900010473117311	0.9677949645574014	2.8793652925594085e-05
31.25	0.9803921568627451	0.9888118090221524	0.965747006180589	3.135894926772588e-05
31.5	0.9771241830065359	0.9863821747671605	0.9616955920574729	3.646338771762978e-05
31.75	0.9754901960784313	0.9851451518871523	0.9596896591511581	3.900252982544337e-05
32.0	0.9754901960784313	0.9851451518871523	0.9596896591511581	3.900252982544337e-05
32.25	0.9722222222222222	0.98263322696559	0.9557122527957033	4.405465980689854e-05
32.5	0.9722222222222222	0.98263322696559	0.9557122527957033	4.405465980689854e-05
32.75	0.9705882352941176	0.9813603879388987	0.9537390999282387	4.6567647680582455e-05
33.0	0.9689542483660131	0.9800774471423174	0.9517753526519902	4.90719174762657e-05
33.25	0.9673202614379085	0.9787851326204655	0.9498203884483126	5.1567469193969805e-05
33.5	0.9656862745098039	0.9774840866614449	0.9478736503360577	5.4054302833716424e-05
33.75	0.9656862745098039	0.9774840866614449	0.9478736503360577	5.4054302833716424e-05
34.0	0.9656862745098039	0.9774840866614449	0.9478736503360577	5.4054302833716424e-05
34.25	0.9656862745098039	0.9774840866614449	0.9478736503360577	5.4054302833716424e-05
34.5	0.9656862745098039	0.9774840866614449	0.9478736503360577	5.4054302833716424e-05
34.75	0.9656862745098039	0.9774840866614449	0.9478736503360577	5.4054302833716424e-05
35.0	0.9656862745098039	0.9774840866614449	0.9478736503360577	5.4054302833716424e-05
35.25	0.9656862745098039	0.9774840866614449	0.9478736503360577	5.4054302833716424e-05
35.5	0.9656862745098039	0.9774840866614449	0.9478736503360577	5.4054302833716424e-05
35.75	0.9624183006535948	0.9748580195387871	0.9440028999279253	5.90018158794246e-05
36.0	0.9624183006535948	0.9748580195387871	0.9440028999279253	5.90018158794246e-05
36.25	0.9607843137254902	0.9735339636221947	0.9420780277911538	6.146249528543022e-05
36.5	0.9575163398692811	0.9708658696970255	0.938247429452263	6.635769986385586e-05
36.75	0.9558823529411765	0.9695225421209932	0.9363410557117726	6.879222503632085e-05
37.0	0.954248366013072	0.9681734485704636	0.9344402455663116	7.121803213098419e-05
37.25	0.954248366013072	0.9681734485704636	0.9344402455663116	7.121803213098419e-05
37.5	0.954248366013072	0.9681734485704636	0.9344402455663116	7.121803213098419e-05
37.75	0.9477124183006536	0.9627247241226897	0.9268877180808524	8.083407973208085e-05
38.0	0.946078431372549	0.9613506051885833	0.9250111908317382	8.321629643808222e-05
38.25	0.946078431372549	0.9613506051885833	0.9250111908317382	8.321629643808222e-05
38.5	0.946078431372549	0.9613506051885833	0.9250111908317382	8.321629643808222e-05
38.75	0.9428104575163399	0.9585894192388462	0.9212707666744472	8.795457561712277e-05
39.0	0.9411764705882353	0.9572026910629894	0.9194065491560627	9.031063809020977e-05
39.25	0.9395424836601307	0.9558120797471696	0.9175461315237449	9.265798248570678e-05
39.5	0.9395424836601307	0.9558120797471696	0.9175461315237449	9.265798248570678e-05
39.75	0.9395424836601307	0.9558120797471696	0.9175461315237449	9.265798248570678e-05
40.0	0.9379084967320261	0.9544177279202688	0.9156893779893402	9.499660880363814e-05
40.25	0.9379084967320261	0.9544177279202688	0.9156893779893402	9.499660880363814e-05
40.5	0.9362745098039216	0.953019769196901	0.9138361610759143	9.732651704402834e-05
40.75	0.934640522875817	0.9516183289591664	0.9119863609241607	9.964770720690205e-05
41.0	0.9330065359477124	0.9502135250531121	0.910139864671161	0.00010196017929228418
41.25	0.9313725490196079	0.948805468411021	0.9082965658925387	0.0001042639333001997
41.5	0.9313725490196079	0.948805468411021	0.9082965658925387	0.0001042639333001997
41.75	0.9281045751633987	0.9459800093677446	0.9046191642898953	0.00010884528708373198
42.0	0.9264705882352942	0.9445627990039026	0.9027848765303412	0.00011112288685939969
42.25	0.9248366013071896	0.9431427208370834	0.9009534155932003	0.00011339176855770268
42.5	0.9248366013071896	0.9431427208370834	0.9009534155932003	0.00011339176855770268
42.75	0.9215686274509803	0.9402942915651225	0.897298654792422	0.00011790337772231843
43.0	0.9150326797385621	0.9345664303546148	0.8900197540154294	0.0001268219791243267
43.25	0.9133986928104575	0.93312840026053	0.8882060256717756	0.00012902983428181308
43.5	0.9101307189542484	0.9302454868208381	0.8845853523635565	0.00013341939036535708
43.75	0.9068627450980392	0.9273538001421869	0.8809733684851834	0.00013777407414051335
44.0	0.9052287581699346	0.9259047947366604	0.8791705103302397	0.0001399383389125158
44.25	0.9035947712418301	0.9244537452116616	0.8773696789484506	0.00014209388560750536
44.5	0.9019607843137255	0.9230006970478105	0.875570829896729	0.0001442407142255105
44.75	0.9003267973856209	0.9215456938896749	0.8737739205004681	0.0001463788247665599
45.0	0.8986928104575164	0.9200887776482318	0.8719789097565434	0.00014850821723068238
45.25	0.8970588235294118	0.9186299885960639	0.8701857582430585	0.00015062889161790704
45.5	0.8937908496732027	0.9157069454831335	0.8666048826271994	0.00015484408616178014
45.75	0.8921568627450981	0.9142427645426005	0.8648170868584154	0.00015693860631848784
46.0	0.8888888888888888	0.9113092566911102	0.8612466099188827	0.00016110149240159509
46.25	0.8888888888888888	0.9113092566911102	0.8612466099188827	0.00016110149240159509
46.5	0.8856209150326797	0.9083691036224598	0.8576827403532071	0.0001652295061778271
46.75	0.8823529411764706	0.9054225489436267	0.8541252388799015	0.00016932264764742946
47.0	0.8823529411764706	0.9054225489436267	0.8541252388799015	0.00016932264764742946
47.25	0.8758169934640523	0.8995111286705589	0.8470284613582291	0.00017740431366774655
47.5	0.8709150326797386	0.8950623442828515	0.8417210353991936	0.0001833740233799634
47.75	0.8660130718954249	0.8906012090640408	0.8364259175789137	0.00018926527040485623
48.0	0.8627450980392157	0.8876205382213852	0.8329024000108849	0.00019314917804005006
48.25	0.8627450980392157	0.8876205382213852	0.8329024000108849	0.00019314917804005006
48.5	0.8594771241830066	0.884634785142261	0.8293839513902854	0.0001969982133704404
48.75	0.8578431372549019	0.883140048806541	0.8276265824996044	0.00019890965392142053
49.0	0.8562091503267973	0.8816440961244514	0.8258704273401312	0.00020081237639630405
49.25	0.8545751633986928	0.8801469441206039	0.8241154691019955	0.0002027063807951261
49.5	0.8464052287581699	0.8726437583177168	0.8153580745967389	0.00021204563164956903
49.75	0.8431372549019608	0.8696346350808954	0.8118629554889946	0.00021572030546018173
50.0	0.8366013071895425	0.8636035500833165	0.8048855452986821	0.00022296503617248085
50.25	0.8349673202614379	0.8620931798033373	0.8031437904227583	0.0002247544236614187
50.5	0.8333333333333334	0.8605817945800261	0.8014030502101107	0.00022653509307477931
50.75	0.8300653594771242	0.8575560262656557	0.7979245673024646	0.00023007027767492643
51.0	0.8251633986928104	0.8530100479930613	0.7927141695958915	0.0002353076690093108
51.25	0.8251633986928104	0.8530100479930613	0.7927141695958915	0.0002353076690093108
51.5	0.8235294117647058	0.85149281155475	0.7909792813698107	0.00023703602997004455
51.75	0.8218954248366013	0.8499746372177132	0.7892453315440827	0.0002387556728554829
52.0	0.8218954248366013	0.8499746372177132	0.7892453315440827	0.0002387556728554829
52.25	0.8169934640522876	0.8454145858004761	0.7840490144421642	0.00024386229306044239
52.5	0.8137254901960784	0.8423700396694955	0.7805893191093991	0.0002472231161547087
52.75	0.8120915032679739	0.8408464404986675	0.7788607990711889	0.00024889045058925854
53.0	0.8120915032679739	0.8408464404986675	0.7788607990711889	0.00024889045058925854
53.25	0.8104575163398693	0.8393219689941281	0.7771331524907319	0.0002505490669488109
53.5	0.8088235294117647	0.8377966337214766	0.7754063708811021	0.00025219896523340956
53.75	0.8055555555555556	0.8347434052252465	0.7719553695245556	0.00025547260757792365
54.0	0.8022875816993464	0.8316868199708954	0.7685077306271286	0.0002587113776231595
54.25	0.795751633986928	0.8255638257567224	0.7616222958328336	0.00026508430081726044
54.5	0.7892156862745098	0.8194281196579705	0.7547496020302403	0.0002713177348187014
54.75	0.7810457516339869	0.8117412661260777	0.746176002255416	0.00027891337064803987
55.0	0.7728758169934641	0.804035996055932	0.7376208768495492	0.00028629105462494344
55.25	0.7679738562091504	0.7994042889992742	0.7324963768578415	0.0002906130481246217
55.5	0.7598039215686274	0.7916709874983161	0.7239693874576107	0.00029764200915132855
55.75	0.7549019607843137	0.7870229460528648	0.7188612886585656	0.00030175476888615824
56.0	0.7434640522875817	0.7761547894174176	0.7069652247048777	0.00031104607570744757
56.25	0.738562091503268	0.7714875369876499	0.7018764306039658	0.00031489729325193653
56.5	0.7320261437908496	0.7652559454855583	0.6951000070599095	0.0003199101969616936
56.75	0.7271241830065359	0.7605759359634445	0.6900240416581325	0.0003235783349841195
57.0	0.7238562091503268	0.7574529731296554	0.6866430389867721	0.0003259801699715534
57.25	0.7205882352941176	0.7543276754808124	0.6832643856328157	0.0003283471326709469
57.5	0.7156862745098039	0.7496354059006464	0.6782007564149203	0.0003318321911811889
57.75	0.7124183006535948	0.7465043792504573	0.6748278693404108	0.0003341119731629528
58.0	0.7075163398692811	0.7418036267426582	0.669772780038467	0.0003374662605994669
58.25	0.7026143790849673	0.737097885636004	0.6647227145351068	0.0003407420853944249
58.5	0.696078431372549	0.7308159272861552	0.6579969867670605	0.00034498779879332917
58.75	0.6895424836601307	0.7245253875691746	0.6512799059711392	0.00034909402306048667
59.0	0.6879084967320261	0.7229514296594399	0.6496019692016906	0.00035009878395105584
59.25	0.684640522875817	0.7198019422214832	0.6462476800032012	0.0003520821515213194
59.5	0.6830065359477124	0.7182264171110139	0.644571323208361	0.0003530607582011854
59.75	0.673202614379085	0.7087624607913008	0.6345240795021257	0.00035874931881219675
60.0	0.6633986928104575	0.6992802930037829	0.6244952079509701	0.00036412402892053704
60.25	0.6633986928104575	0.6992802930037829	0.6244952079509701	0.00036412402892053704
60.5	0.6601307189542484	0.696115593919118	0.6211562639140523	0.0003658458544040301
60.75	0.6568627450980392	0.6929489302175945	0.6178193031608702	0.0003675328076125233
61.0	0.6552287581699346	0.6913648658752064	0.6161515623392718	0.00036836320711389735
61.25	0.6535947712418301	0.6897803154126763	0.6144843123804794	0.0003691848885468265
61.5	0.6519607843137255	0.6881952804528746	0.6128175516869437	0.00036999785191141435
61.75	0.6503267973856209	0.6866097625928289	0.6111512786869685	0.0003708020972077657
62.0	0.6470588235294118	0.6834372844329677	0.6078201896081319	0.0003723844335961838
62.25	0.6388888888888888	0.6754977452451033	0.5995008963589298	0.00037618770838063545
62.5	0.6339869281045751	0.6707283580163882	0.5945150438825766	0.0003783650564421088
62.75	0.6241830065359477	0.661177010475377	0.5845560496977906	0.0003824843647590194
63.0	0.6225490196078431	0.6595835041747256	0.5828978505268384	0.0003831404029124662
63.25	0.619281045751634	0.6563951180948128	0.5795828414543136	0.00038442632502102083
63.5	0.6143790849673203	0.6516091224302261	0.5746137842606425	0.0003862898226899368
63.75	0.6045751633986928	0.6420249388863178	0.5646880082424655	0.0003897814302628286
64.0	0.6013071895424836	0.6388266285109959	0.5613830428538397	0.00039087555493488353
64.25	0.5898692810457516	0.627618583928965	0.5498298001527553	0.0003944303722666244
64.5	0.5866013071895425	0.624412325910831	0.5465328849723032	0.00039536757178912856
64.75	0.576797385620915	0.6147830880140122	0.536652744629801	0.0003979699368495937
65.0	0.5702614379084967	0.6083549333049459	0.5300747672836345	0.00039953048564740905
65.25	0.565359477124183	0.6035292990755207	0.5251458668635092	0.0004006093576013992
65.5	0.5588235294117647	0.5970891260429063	0.5185800810950607	0.00040192580069029203
65.75	0.5506535947712419	0.5890293239868324	0.5103825778761499	0.00040337519820298655
66.0	0.5441176470588235	0.5825738503567902	0.5038323243190972	0.00040437779115008726
66.25	0.5375816993464052	0.5761116210626177	0.4972889326907407	0.0004052408951669104
66.5	0.5343137254901961	0.5728779801527559	0.49401980364841136	0.00040562013883089067
66.75	0.5294117647058824	0.568024367942692	0.48911931232432904	0.0004061236189014974
67.0	0.5277777777777778	0.5664056580843966	0.48748666817993114	0.00040627400947921785
67.25	0.5212418300653595	0.5599266294922518	0.4809603508994325	0.00040678839123421256
67.5	0.5147058823529411	0.5534409079042785	0.47444084054039376	0.0004071632841119742
67.75	0.5049019607843137	0.5436997972729017	0.46467432196449737	0.00040746408182107527
68.0	0.5032679738562091	0.5420748184980075	0.46304805520165726	0.0004074837015886283
68.25	0.4918300653594771	0.5306882897265182	0.45167607823561456	0.00040737693452844956
68.5	0.4869281045751634	0.5258020922488932	0.44680874671318527	0.0004072004064664402
68.75	0.47875816993464054	0.5176500808167643	0.43870503568026786	0.00040673183206206857
69.0	0.4722222222222222	0.5111209480901872	0.43222973678937066	0.00040620004769295945
69.25	0.4673202614379085	0.5062197021272351	0.42737774625951747	0.0004057096699383919
69.5	0.46078431372549017	0.49967883347163405	0.4209144182165787	0.0004049337803153888
69.75	0.45588235294117646	0.49476876649079476	0.4160714282786051	0.0004042603236498212
70.0	0.45098039215686275	0.48985490491645045	0.4112323120368352	0.00040350840461288005
70.25	0.4444444444444444	0.48329716910688447	0.40478620278328886	0.0004023837933403603
70.5	0.4362745098039216	0.47509044554133606	0.39673832609075604	0.0004007818733981449
70.75	0.434640522875817	0.47344782219232306	0.3951300573904175	0.00040043533530116713
71.0	0.42483660130718953	0.46358308638205953	0.3854896415014417	0.00039817302800420864
71.25	0.4133986928104575	0.45205460740462244	0.374262556884933	0.0003951369990630677
71.5	0.4084967320261438	0.44710730813445676	0.36945762377032065	0.000393705073380629
71.75	0.3954248366013072	0.43389517228264085	0.35666426906967064	0.0003895030118335138
72.0	0.38562091503267976	0.4239674022962601	0.3470883784368769	0.00038598530883667795
72.25	0.37745098039215685	0.415681866969879	0.33912117492054766	0.00038281414426592325
72.5	0.3741830065359477	0.41236446536513827	0.3359375625750518	0.0003814846523608971
72.75	0.35947712418300654	0.39741330397384567	0.32163475889756166	0.0003750703975023562
73.0	0.35947712418300654	0.39741330397384567	0.32163475889756166	0.0003750703975023562
73.25	0.35294117647058826	0.39075617048225314	0.31529045488066826	0.00037199294955311515
73.5	0.35130718954248363	0.38909070045102057	0.3137055977727134	0.00037120179257795307
73.75	0.34967320261437906	0.3874247528045136	0.31212123135616326	0.00037040191761009275
74.0	0.3431372549019608	0.38075615531068335	0.30578870522089785	0.0003671152378372516
74.25	0.3349673202614379	0.37240947226317817	0.2978842893422871	0.0003628107334441421
74.5	0.32679738562091504	0.36405043847899626	0.2899925754862787	0.0003582882795789038
74.75	0.3235294117647059	0.3607033157355957	0.28683950048336265	0.00035641827222446194
75.0	0.3202614379084967	0.3573541646016189	0.2836885130811082	0.00035451339299967137
75.25	0.31209150326797386	0.3489723056359731	0.27582029077514003	0.00034959863059946675
75.5	0.30392156862745096	0.34057740112444973	0.2679655046802423	0.0003444659193382953
75.75	0.3022875816993464	0.33889682981330643	0.26639618612535243	0.00034341322324554275
76.0	0.29411764705882354	0.3304858883088135	0.258557926820506	0.000338018973703309
76.25	0.2875816993464052	0.32374727921853025	0.2522974817958424	0.00033354665132230105
76.5	0.28104575163398693	0.31699972111431657	0.2460462683265594	0.0003289348422384974
76.75	0.27941176470588236	0.31531141176462385	0.2444849300727046	0.0003277600951917239
77.0	0.27941176470588236	0.31531141176462385	0.2444849300727046	0.0003277600951917239
77.25	0.272875816993464	0.30855240423133107	0.2382455331355149	0.0003229739279939867
77.5	0.2679738562091503	0.30347700087396656	0.2335723330422354	0.0003192927647273073
77.75	0.2630718954248366	0.29839622816797867	0.22890467884090437	0.0003155331405368103
78.0	0.25	0.2848205132620185	0.2164854898172087	0.00030512389010269573
78.25	0.24183006535947713	0.2763150819597072	0.20874480634401796	0.00029833477884172503
78.5	0.24019607843137256	0.27461203458147876	0.20719869838119	0.00029695080314484326
78.75	0.2369281045751634	0.2712039427377016	0.20410854897250905	0.00029415669835064154
79.0	0.23202614379084968	0.2660867414104549	0.19947856555593038	0.0002899001577476387
79.25	0.22549019607843138	0.25925414668899344	0.1933152550004741	0.00028410272151023627
79.5	0.2173202614379085	0.2506974040715699	0.18562768778528924	0.0002766597770455888
79.75	0.20915032679738563	0.24212221738741424	0.1779592329527187	0.00026899888999467225
80.0	0.20588235294117646	0.23868680542884657	0.17489738394430918	0.00026587351150266885
80.25	0.19934640522875818	0.23180653776211332	0.16878347945057023	0.00025951814295899504
80.5	0.1895424836601307	0.22146165188724773	0.15963802406213684	0.0002497235626478489
80.75	0.18627450980392157	0.21800657632135187	0.15659657587846135	0.0002463889622988665
81.0	0.1830065359477124	0.214547997876724	0.1535587643321378	0.0002430194920242342
81.25	0.1781045751633987	0.20935340341777528	0.1490090322045465	0.0002378999057910666
81.5	0.16993464052287582	0.20067715972150302	0.14144545150448015	0.00022919291444209894
81.75	0.16830065359477125	0.19893902979036715	0.13993572895954098	0.00022742536421196886
82.0	0.16666666666666666	0.19719991382208776	0.13842703112791277	0.00022564909671402597
82.25	0.16666666666666666	0.19719991382208776	0.13842703112791277	0.00022564909671402597
82.5	0.16176470588235295	0.19197653298187406	0.1339072080984463	0.0002202679908600996
82.75	0.15522875816993464	0.18499748740459585	0.12789589092722362	0.00021297114288988268
83.0	0.14705882352941177	0.17624910799804278	0.12040729813481123	0.00020365394973023617
83.25	0.14215686274509803	0.1709862637374115	0.11592851501407225	0.00019795903120264948
83.5	0.13725490196078433	0.16571251533226503	0.11146107755717644	0.00019218566211094503
83.75	0.13562091503267973	0.1639520927216325	0.10997454007234052	0.0001902437725165251
84.0	0.13398692810457516	0.16219038533651034	0.10848933969790628	0.00018829316639628618
84.25	0.13398692810457516	0.16219038533651034	0.10848933969790628	0.00018829316639628618
84.5	0.13398692810457516	0.16219038533651034	0.10848933969790628	0.00018829316639628618
84.75	0.13071895424836602	0.15866303650984373	0.105523033545875	0.0001843658048117869
85.0	0.12908496732026145	0.1568973536573395	0.10404197100467179	0.0001823890494716305
85.25	0.12908496732026145	0.1568973536573395	0.10404197100467179	0.0001823890494716305
85.5	0.12581699346405228	0.15336186262588827	0.10108414018957841	0.00017840939002993614
85.75	0.12254901960784313	0.14982071835157262	0.09813219451038017	0.00017439486606058726
86.0	0.12091503267973856	0.14804796611190074	0.09665849132649722	0.0001723745300756832
86.25	0.11764705882352941	0.14449797404249834	0.09371575709804736	0.0001683077105391208
86.5	0.11437908496732026	0.14094181836072547	0.0907794401685289	0.00016420602821630854
86.75	0.1111111111111111	0.13737926938784525	0.08784977982655713	0.0001600694839491132
87.0	0.10947712418300654	0.1355955210844697	0.08638752536533817	0.0001579881388769357
87.25	0.10294117647058823	0.12844326217255225	0.08055648395591138	0.00014957560876361687
87.5	0.10294117647058823	0.12844326217255225	0.08055648395591138	0.00014957560876361687
87.75	0.09640522875816994	0.12126161034516907	0.07475604280865883	0.00014102364649490315
88.0	0.0915032679738562	0.11585448430607952	0.07042745296522412	0.00013451817980801768
88.25	0.0915032679738562	0.11585448430607952	0.07042745296522412	0.00013451817980801768
88.5	0.08986928104575163	0.1140478801468265	0.06898899044594232	0.0001323322645392008
88.75	0.08006535947712418	0.10316001695981772	0.06040839453726513	0.00011903381698291061
89.0	0.0784313725490196	0.10133675223918193	0.05898725912118366	0.00011678691983696345
89.25	0.07679738562091504	0.09951083926172796	0.05756887591658749	0.0001145313126554079
89.5	0.07516339869281045	0.09768220036669703	0.05615332494551187	0.00011226699596283273
89.75	0.07026143790849673	0.0921790863664568	0.05192453169882558	0.0001054217947964957
90.0	0.06862745098039216	0.09033867778885493	0.05052120038918877	0.00010312264632184132
90.25	0.06372549019607843	0.08479790351626414	0.04633147909363608	9.617296816418789e-05
90.5	0.05718954248366013	0.07736005492727911	0.04079712234599627	8.678489462391546e-05
90.75	0.05718954248366013	0.07736005492727911	0.04079712234599627	8.678489462391546e-05
91.0	0.05555555555555555	0.07549070014065806	0.03942376257758168	8.441612892925119e-05
91.25	0.05392156862745098	0.07361706107373966	0.03805482664369221	8.203866779169503e-05
91.5	0.05228758169934641	0.07173895241107053	0.036690501986981656	7.965251333210427e-05
91.75	0.049019607843137254	0.06796851037543651	0.03397650948435311	7.485413434271599e-05
92.0	0.04738562091503268	0.06607572642393936	0.03262729472074559	7.244191561303036e-05
92.25	0.0457516339869281	0.06417756754465488	0.03128360131151136	7.002101528310302e-05
92.5	0.0457516339869281	0.06417756754465488	0.03128360131151136	7.002101528310302e-05
92.75	0.04411764705882353	0.06227375583714202	0.029945706730392034	6.759143740228193e-05
93.0	0.042483660130718956	0.0603639872829622	0.028613913516143646	6.515318664203706e-05
93.25	0.04084967320261438	0.058447928141579945	0.02728855256788397	6.270626842016797e-05
93.5	0.04084967320261438	0.058447928141579945	0.02728855256788397	6.270626842016797e-05
93.75	0.0392156862745098	0.0565252106764214	0.025969987019244925	6.025068905599606e-05
94.0	0.03758169934640523	0.05459542805162227	0.0246586168205461	5.778645596594705e-05
94.25	0.03758169934640523	0.05459542805162227	0.0246586168205461	5.778645596594705e-05
94.5	0.03758169934640523	0.05459542805162227	0.0246586168205461	5.778645596594705e-05
94.75	0.03431372549019608	0.05071280634216723	0.02205928017187138	5.283206532305361e-05
95.0	0.032679738562091505	0.04875889594708771	0.02077235249926058	5.0341930706821085e-05
95.25	0.03104575163398693	0.04679575740472799	0.019494715253484746	4.784318919920402e-05
95.5	0.03104575163398693	0.04679575740472799	0.019494715253484746	4.784318919920402e-05
95.75	0.029411764705882353	0.044822664003033676	0.018227060672054114	4.5335859289906617e-05
96.0	0.026143790849673203	0.04084315863209875	0.015724951073885888	4.029553126040427e-05
96.25	0.026143790849673203	0.04084315863209875	0.015724951073885888	4.029553126040427e-05
96.5	0.026143790849673203	0.04084315863209875	0.015724951073885888	4.029553126040427e-05
96.75	0.024509803921568627	0.038834671005277696	0.014492423393377946	3.776259774165899e-05
97.0	0.02287581699346405	0.036812008522142094	0.013273786560967856	3.522120960214942e-05
97.25	0.02287581699346405	0.036812008522142094	0.013273786560967856	3.522120960214942e-05
97.5	0.02287581699346405	0.036812008522142094	0.013273786560967856	3.522120960214942e-05
97.75	0.021241830065359478	0.03477360943501178	0.012070440466133273	3.2671427384126854e-05
98.0	0.021241830065359478	0.03477360943501178	0.012070440466133273	3.2671427384126854e-05
98.25	0.021241830065359478	0.03477360943501178	0.012070440466133273	3.2671427384126854e-05
98.5	0.021241830065359478	0.03477360943501178	0.012070440466133273	3.2671427384126854e-05
98.75	0.021241830065359478	0.03477360943501178	0.012070440466133273	3.2671427384126854e-05
99.0	0.021241830065359478	0.03477360943501178	0.012070440466133273	3.2671427384126854e-05
99.25	0.0196078431372549	0.03271759044761028	0.010884041398876637	3.011333169118024e-05
99.5	0.0196078431372549	0.03271759044761028	0.010884041398876637	3.011333169118024e-05
99.75	0.0196078431372549	0.03271759044761028	0.010884041398876637	3.011333169118024e-05
100.0	0.017973856209150325	0.030641644236194813	0.009716572856037144	2.7547032233750143e-05
100.25	0.016339869281045753	0.028542890331199534	0.008570443553422886	2.4972682243774195e-05
100.5	0.016339869281045753	0.028542890331199534	0.008570443553422886	2.4972682243774195e-05
100.75	0.016339869281045753	0.028542890331199534	0.008570443553422886	2.4972682243774195e-05
101.0	0.014705882352941176	0.026417650338450824	0.00744862655944039	2.2390502375242562e-05
101.25	0.014705882352941176	0.026417650338450824	0.00744862655944039	2.2390502375242562e-05
101.5	0.014705882352941176	0.026417650338450824	0.00744862655944039	2.2390502375242562e-05
101.75	0.014705882352941176	0.026417650338450824	0.00744862655944039	2.2390502375242562e-05
102.0	0.014705882352941176	0.026417650338450824	0.00744862655944039	2.2390502375242562e-05
102.25	0.013071895424836602	0.024261094378522204	0.006354862698192174	1.9800822247078866e-05
102.5	0.013071895424836602	0.024261094378522204	0.006354862698192174	1.9800822247078866e-05
102.75	0.013071895424836602	0.024261094378522204	0.006354862698192174	1.9800822247078866e-05
103.0	0.013071895424836602	0.024261094378522204	0.006354862698192174	1.9800822247078866e-05
103.25	0.013071895424836602	0.024261094378522204	0.006354862698192174	1.9800822247078866e-05
103.5	0.013071895424836602	0.024261094378522204	0.006354862698192174	1.9800822247078866e-05
103.75	0.013071895424836602	0.024261094378522204	0.006354862698192174	1.9800822247078866e-05
104.0	0.013071895424836602	0.024261094378522204	0.006354862698192174	1.9800822247078866e-05
104.25	0.011437908496732025	0.022066655116196862	0.005293968427304523	1.720415688885123e-05
104.5	0.011437908496732025	0.022066655116196862	0.005293968427304523	1.720415688885123e-05
104.75	0.011437908496732025	0.022066655116196862	0.005293968427304523	1.720415688885123e-05
105.0	0.00980392156862745	0.019824990716514272	0.004272321683251156	1.4601357675968226e-05
