# Supplementary material for: Damage dynamics and the role of chance in the timing of E. coli cell death
Source: Nat Commun. 2023 Apr 18;14:2209. doi: 10.1038/s41467-023-37930-x (PMC10113371; doi:10.1038/s41467-023-37930-x)
Supplement: Supplementary file 7 — Source data [file 41467_2023_37930_MOESM7_ESM.zip › Source data/Statistical figure source data/Figure 1g-h GB2 fitted parameters.csv]

Age (h)	a	p	q	b
24.5	0.27	20.86856945221977	28.198426116572037	2.1
31.5	0.27	18.361271798403145	23.63060006145307	2.1
38.5	0.27	13.93509214864421	18.973596120148443	2.1
45.5	0.27	14.779301001067013	18.39664114912723	2.1
52.5	0.27	22.141367933350253	22.346363564283504	2.1
59.5	0.27	10.2148356341463	10.516372516172705	2.1
66.5	0.27	16.91414576273231	14.690724030939801	2.1
73.5	0.27	23.88968113397932	18.6991341007506	2.1
80.5	0.27	34.44294772219854	23.52745382245605	2.1
