# Supplementary material for: Damage dynamics and the role of chance in the timing of E. coli cell death
Source: Nat Commun. 2023 Apr 18;14:2209. doi: 10.1038/s41467-023-37930-x (PMC10113371; doi:10.1038/s41467-023-37930-x)
Supplement: Supplementary file 7 — Source data [file 41467_2023_37930_MOESM7_ESM.zip › Source data/Statistical figure source data/Figure 5e-h stats wt.csv]

	Age (h)	Mean	Mean S.E.	S.D.	S.D. S.E.	C.V.	C.V. S.E.	Skewness	Skewness S.E.
0	24.5	1.2855645012482342	0.0906974122488575	2.0656019508755614	0.28195658302881216	1.6067664818606462	0.12549002403581183	5.2912025038831505	0.4962300300755253
1	31.5	1.508252129460968	0.12490114654625067	2.70961098483245	0.46139512013243816	1.7965238914005934	0.18097196277043304	6.409774134827944	0.8265489071712877
2	38.5	1.5031866172097408	0.11616683806765832	2.542280792412254	0.27807234929093433	1.6912609274897021	0.09253131368193582	4.1661417337285656	0.37670876071639836
3	45.5	2.261299464632022	0.16126120171222474	3.8135659579612398	0.5629084198055152	1.6864488837535794	0.1612176978471124	5.79122004011121	0.9377220055458114
4	52.5	2.6111965654264897	0.18140188062849055	3.802922533649309	0.31276018822602386	1.4563907535732274	0.0658389574089361	3.0261266426034643	0.2976447063049827
5	59.5	3.7385014591969625	0.21097334259765776	4.759042835136827	0.31698896278793975	1.2729814036662377	0.05056011903160657	2.377949009012024	0.22805933594248057
6	66.5	5.73407170394055	0.2867834092252921	6.211721777937355	0.3281269784974297	1.0833003315372836	0.03924473219519793	1.7142329594749353	0.1554506898311702
7	73.5	7.995771071833289	0.34995944513674776	7.442925021766387	0.5162699670975334	0.9308576940109736	0.04719523372759892	2.0919368286301547	0.25549587574322596
