# Supplementary material for: Damage dynamics and the role of chance in the timing of E. coli cell death
Source: Nat Commun. 2023 Apr 18;14:2209. doi: 10.1038/s41467-023-37930-x (PMC10113371; doi:10.1038/s41467-023-37930-x)
Supplement: Supplementary file 7 — Source data [file 41467_2023_37930_MOESM7_ESM.zip › Source data/Longitudinal dataset/Damage PI uptake rpoS (Figure 5b).csv]

	cell name	20h-25h	25h-30h	30h-35h	35h-40h	40h-45h	45h-50h	50h-55h	55h-60h	60h-65h	65h-70h
0	23-8-B	27.148	50.0	50.0	50.0	50.0	50.0	50.0	50.0	50.0	50.0
1	21-1-AH	0.218	50.0	50.0	50.0	50.0	50.0	50.0	50.0	50.0	50.0
2	17-11-AT	0.102	50.0	50.0	50.0	50.0	50.0	50.0	50.0	50.0	50.0
3	29-17-BH	0.418	50.0	50.0	50.0	50.0	50.0	50.0	50.0	50.0	50.0
4	27-11-AH	7.495	50.0	50.0	50.0	50.0	50.0	50.0	50.0	50.0	50.0
5	25-11-AT	0.043	50.0	50.0	50.0	50.0	50.0	50.0	50.0	50.0	50.0
6	27-1-A	0.866	50.0	50.0	50.0	50.0	50.0	50.0	50.0	50.0	50.0
7	24-12-BT	3.935	50.0	50.0	50.0	50.0	50.0	50.0	50.0	50.0	50.0
8	27-16-ATH	55.409	50.0	50.0	50.0	50.0	50.0	50.0	50.0	50.0	50.0
9	19-15-A	13.948	50.0	50.0	50.0	50.0	50.0	50.0	50.0	50.0	50.0
10	17-11-AH	17.463	50.0	50.0	50.0	50.0	50.0	50.0	50.0	50.0	50.0
11	28-7-A	58.368	50.0	50.0	50.0	50.0	50.0	50.0	50.0	50.0	50.0
12	23-5-AT	2.929	50.0	50.0	50.0	50.0	50.0	50.0	50.0	50.0	50.0
13	14-8-AT	3.41	50.0	50.0	50.0	50.0	50.0	50.0	50.0	50.0	50.0
14	11-1-A	24.114	50.0	50.0	50.0	50.0	50.0	50.0	50.0	50.0	50.0
15	24-14-A	7.117	50.0	50.0	50.0	50.0	50.0	50.0	50.0	50.0	50.0
16	1-5-AT	7.533	50.0	50.0	50.0	50.0	50.0	50.0	50.0	50.0	50.0
17	4-11-A	17.688	50.0	50.0	50.0	50.0	50.0	50.0	50.0	50.0	50.0
18	20-13-AT	1.364	50.0	50.0	50.0	50.0	50.0	50.0	50.0	50.0	50.0
19	4-13-AH	1.326	10.148	50.0	50.0	50.0	50.0	50.0	50.0	50.0	50.0
20	13-9-AT	11.161	32.706	50.0	50.0	50.0	50.0	50.0	50.0	50.0	50.0
21	18-18-A	1.248	12.58	50.0	50.0	50.0	50.0	50.0	50.0	50.0	50.0
22	23-9-BH	0.29	46.435	50.0	50.0	50.0	50.0	50.0	50.0	50.0	50.0
23	21-3-AT	0.379	13.667	50.0	50.0	50.0	50.0	50.0	50.0	50.0	50.0
24	22-12-A	2.526	9.858	50.0	50.0	50.0	50.0	50.0	50.0	50.0	50.0
25	16-14-AH	2.641	32.235	50.0	50.0	50.0	50.0	50.0	50.0	50.0	50.0
26	10-1-AH	12.261	36.552	50.0	50.0	50.0	50.0	50.0	50.0	50.0	50.0
27	20-4-AH	2.761	1.204	50.0	50.0	50.0	50.0	50.0	50.0	50.0	50.0
28	11-2-AH	0.317	7.007	50.0	50.0	50.0	50.0	50.0	50.0	50.0	50.0
29	16-13-A	1.151	30.069	50.0	50.0	50.0	50.0	50.0	50.0	50.0	50.0
30	20-4-AT	1.162	19.487	50.0	50.0	50.0	50.0	50.0	50.0	50.0	50.0
31	23-6-A	8.939	25.94	50.0	50.0	50.0	50.0	50.0	50.0	50.0	50.0
32	26-9-CT	1.569	30.865	50.0	50.0	50.0	50.0	50.0	50.0	50.0	50.0
33	19-18-A	1.237	3.331	50.0	50.0	50.0	50.0	50.0	50.0	50.0	50.0
34	13-18-A	0.817	10.616	50.0	50.0	50.0	50.0	50.0	50.0	50.0	50.0
35	16-14-AT	0.28	14.609	50.0	50.0	50.0	50.0	50.0	50.0	50.0	50.0
36	22-7-AT	4.877	10.548	50.0	50.0	50.0	50.0	50.0	50.0	50.0	50.0
37	25-9-AH	2.474	2.055	50.0	50.0	50.0	50.0	50.0	50.0	50.0	50.0
38	21-1-AT	0.026	20.591	50.0	50.0	50.0	50.0	50.0	50.0	50.0	50.0
39	17-2-B	3.886	22.129	50.0	50.0	50.0	50.0	50.0	50.0	50.0	50.0
40	29-17-BT	1.821	17.878	50.0	50.0	50.0	50.0	50.0	50.0	50.0	50.0
41	10-7-A	16.095	25.713	50.0	50.0	50.0	50.0	50.0	50.0	50.0	50.0
42	1-11-A	17.131	18.913	50.0	50.0	50.0	50.0	50.0	50.0	50.0	50.0
43	26-7-ATH	2.006	16.317	50.0	50.0	50.0	50.0	50.0	50.0	50.0	50.0
44	26-9-CH	2.388	10.134	50.0	50.0	50.0	50.0	50.0	50.0	50.0	50.0
45	5-8-AH	9.428	17.331	50.0	50.0	50.0	50.0	50.0	50.0	50.0	50.0
46	27-12-A	2.486	40.374	50.0	50.0	50.0	50.0	50.0	50.0	50.0	50.0
47	11-12-AT	1.505	0.97	50.0	50.0	50.0	50.0	50.0	50.0	50.0	50.0
48	4-13-AT	1.708	3.821	50.0	50.0	50.0	50.0	50.0	50.0	50.0	50.0
49	27-13-A	2.748	30.299	50.0	50.0	50.0	50.0	50.0	50.0	50.0	50.0
50	29-15-B	6.588	28.569	50.0	50.0	50.0	50.0	50.0	50.0	50.0	50.0
51	22-7-AH	3.908	42.186	50.0	50.0	50.0	50.0	50.0	50.0	50.0	50.0
52	14-15-A	0.288	26.89	50.0	50.0	50.0	50.0	50.0	50.0	50.0	50.0
53	22-5-BH	0.885	18.587	50.0	50.0	50.0	50.0	50.0	50.0	50.0	50.0
54	18-3-AT	4.136	26.329	50.0	50.0	50.0	50.0	50.0	50.0	50.0	50.0
55	18-6-AH	0.33	20.915	50.0	50.0	50.0	50.0	50.0	50.0	50.0	50.0
56	22-5-BT	1.109	9.328	50.0	50.0	50.0	50.0	50.0	50.0	50.0	50.0
57	22-11-AT	0.926	16.846	50.0	50.0	50.0	50.0	50.0	50.0	50.0	50.0
58	22-11-AH	0.905	30.037	50.0	50.0	50.0	50.0	50.0	50.0	50.0	50.0
59	14-9-BT	11.074	35.443	50.0	50.0	50.0	50.0	50.0	50.0	50.0	50.0
60	12-7-AH	11.286	34.133	50.0	50.0	50.0	50.0	50.0	50.0	50.0	50.0
61	14-9-BH	1.299	30.357	50.0	50.0	50.0	50.0	50.0	50.0	50.0	50.0
62	23-10-AH	0.9	3.442	50.0	50.0	50.0	50.0	50.0	50.0	50.0	50.0
63	5-15-A	1.484	16.341	50.0	50.0	50.0	50.0	50.0	50.0	50.0	50.0
64	19-8-CH	0.472	3.949	50.0	50.0	50.0	50.0	50.0	50.0	50.0	50.0
65	15-5-A	0.841	6.471	50.0	50.0	50.0	50.0	50.0	50.0	50.0	50.0
66	2-8-AT	1.469	8.568	50.0	50.0	50.0	50.0	50.0	50.0	50.0	50.0
67	27-11-AT	2.101	17.692	50.0	50.0	50.0	50.0	50.0	50.0	50.0	50.0
68	20-13-AH	2.487	5.408	50.0	50.0	50.0	50.0	50.0	50.0	50.0	50.0
69	7-11-AT	12.88	14.539	50.0	50.0	50.0	50.0	50.0	50.0	50.0	50.0
70	25-9-AT	1.17	4.633	50.0	50.0	50.0	50.0	50.0	50.0	50.0	50.0
71	19-2-A	0.035	2.889	50.0	50.0	50.0	50.0	50.0	50.0	50.0	50.0
72	18-8-A	0.11	21.748	50.0	50.0	50.0	50.0	50.0	50.0	50.0	50.0
73	19-8-B	7.084	20.81	50.0	50.0	50.0	50.0	50.0	50.0	50.0	50.0
74	13-2-BH	0.459	21.762	50.0	50.0	50.0	50.0	50.0	50.0	50.0	50.0
75	11-2-AT	1.57	1.945	50.0	50.0	50.0	50.0	50.0	50.0	50.0	50.0
76	2-4-AH	1.398	14.108	50.0	50.0	50.0	50.0	50.0	50.0	50.0	50.0
77	2-4-ATH	0.975	1.231	50.0	50.0	50.0	50.0	50.0	50.0	50.0	50.0
78	12-14-A	12.949	15.69	50.0	50.0	50.0	50.0	50.0	50.0	50.0	50.0
79	6-4-A	0.488	9.401	50.0	50.0	50.0	50.0	50.0	50.0	50.0	50.0
80	19-10-A	0.752	2.579	50.0	50.0	50.0	50.0	50.0	50.0	50.0	50.0
81	4-6-AT	0.195	0.43	10.458	50.0	50.0	50.0	50.0	50.0	50.0	50.0
82	6-7-AT	1.412	16.053	46.218	50.0	50.0	50.0	50.0	50.0	50.0	50.0
83	22-8-A	13.011	13.257	50.0	50.0	50.0	50.0	50.0	50.0	50.0	50.0
84	19-17-AT	1.986	28.195	50.0	50.0	50.0	50.0	50.0	50.0	50.0	50.0
85	25-4-A	0.319	0.884	59.698	50.0	50.0	50.0	50.0	50.0	50.0	50.0
86	24-12-BH	0.014	13.365	34.476	50.0	50.0	50.0	50.0	50.0	50.0	50.0
87	22-18-AH	2.778	14.123	50.0	50.0	50.0	50.0	50.0	50.0	50.0	50.0
88	18-2-AH	1.237	24.812	50.0	50.0	50.0	50.0	50.0	50.0	50.0	50.0
89	10-13-A	1.386	12.393	23.617	50.0	50.0	50.0	50.0	50.0	50.0	50.0
90	19-4-BH	0.817	1.296	45.075	50.0	50.0	50.0	50.0	50.0	50.0	50.0
91	12-7-ATH	6.438	16.902	50.0	50.0	50.0	50.0	50.0	50.0	50.0	50.0
92	25-11-AH	3.081	0.945	13.493	50.0	50.0	50.0	50.0	50.0	50.0	50.0
93	2-8-AH	0.184	0.069	30.774	50.0	50.0	50.0	50.0	50.0	50.0	50.0
94	16-9-AH	5.605	20.671	50.0	50.0	50.0	50.0	50.0	50.0	50.0	50.0
95	18-6-AT	0.911	11.145	31.874	50.0	50.0	50.0	50.0	50.0	50.0	50.0
96	9-18-A	0.562	1.065	22.988	50.0	50.0	50.0	50.0	50.0	50.0	50.0
97	13-15-A	0.545	7.484	25.63	50.0	50.0	50.0	50.0	50.0	50.0	50.0
98	12-16-A	0.678	1.12	26.976	50.0	50.0	50.0	50.0	50.0	50.0	50.0
99	10-3-AT	1.158	15.995	23.086	50.0	50.0	50.0	50.0	50.0	50.0	50.0
100	5-12-AH	1.816	14.446	22.867	50.0	50.0	50.0	50.0	50.0	50.0	50.0
101	23-10-AT	0.181	3.259	22.218	50.0	50.0	50.0	50.0	50.0	50.0	50.0
102	17-6-A	13.696	12.566	20.656	50.0	50.0	50.0	50.0	50.0	50.0	50.0
103	18-2-AT	0.211	10.576	23.422	50.0	50.0	50.0	50.0	50.0	50.0	50.0
104	10-3-AH	1.005	0.155	0.712	31.721	50.0	50.0	50.0	50.0	50.0	50.0
105	5-12-AT	2.713	0.331	3.017	6.39	50.0	50.0	50.0	50.0	50.0	50.0
106	14-1-AT	0.085	7.02	15.949	39.461	50.0	50.0	50.0	50.0	50.0	50.0
107	4-1-AH	17.316	1.924	16.113	50.0	50.0	50.0	50.0	50.0	50.0	50.0
108	26-7-AH	1.925	9.918	24.467	50.0	50.0	50.0	50.0	50.0	50.0	50.0
109	6-7-AH	11.744	1.91	12.018	50.0	50.0	50.0	50.0	50.0	50.0	50.0
110	9-13-A	2.465	11.112	7.914	14.754	50.0	50.0	50.0	50.0	50.0	50.0
111	27-16-AH	0.891	13.316	11.461	29.835	50.0	50.0	50.0	50.0	50.0	50.0
112	10-1-AT	1.299	1.76	4.249	9.077	50.0	50.0	50.0	50.0	50.0	50.0
113	4-6-AH	0.93	1.493	20.345	19.718	50.0	50.0	50.0	50.0	50.0	50.0
114	19-12-BH	0.899	9.218	13.946	29.596	50.0	50.0	50.0	50.0	50.0	50.0
115	18-3-AH	0.421	4.861	18.795	24.814	50.0	50.0	50.0	50.0	50.0	50.0
116	23-5-BH	0.386	0.667	15.132	15.126	50.0	50.0	50.0	50.0	50.0	50.0
117	18-9-A	0.374	0.271	12.769	16.043	50.0	50.0	50.0	50.0	50.0	50.0
118	8-12-AHH	9.636	2.411	15.401	5.747	50.0	50.0	50.0	50.0	50.0	50.0
119	8-7-AT	1.312	16.134	32.686	50.0	50.0	50.0	50.0	50.0	50.0	50.0
120	8-7-AH	1.847	10.954	15.742	18.824	50.0	50.0	50.0	50.0	50.0	50.0
121	4-1-AT	2.953	14.999	21.728	11.663	50.0	50.0	50.0	50.0	50.0	50.0
122	14-8-AH	0.886	1.755	8.67	9.398	50.0	50.0	50.0	50.0	50.0	50.0
123	13-9-AH	1.806	0.281	0.664	0.069	50.0	50.0	50.0	50.0	50.0	50.0
124	3-14-AH	1.662	5.997	22.948	19.625	50.0	50.0	50.0	50.0	50.0	50.0
125	1-17-AH	1.491	4.197	10.392	7.235	50.0	50.0	50.0	50.0	50.0	50.0
126	8-12-AHT	7.7	1.82	13.723	8.316	50.0	50.0	50.0	50.0	50.0	50.0
127	21-3-AH	0.682	0.821	16.0	25.299	50.0	50.0	50.0	50.0	50.0	50.0
128	23-18-A	0.048	6.219	19.853	20.476	50.0	50.0	50.0	50.0	50.0	50.0
129	23-14-A	0.809	0.814	9.475	12.704	22.535	50.0	50.0	50.0	50.0	50.0
130	3-17-A	0.356	0.159	17.453	18.222	50.0	50.0	50.0	50.0	50.0	50.0
131	2-16-A	0.086	9.085	19.396	17.105	22.729	50.0	50.0	50.0	50.0	50.0
132	24-9-A	0.688	0.378	0.051	18.943	23.434	50.0	50.0	50.0	50.0	50.0
133	3-16-A	2.868	0.346	1.542	1.225	23.042	50.0	50.0	50.0	50.0	50.0
134	19-8-A	0.375	6.181	17.896	13.848	12.128	50.0	50.0	50.0	50.0	50.0
135	7-11-AH	0.917	0.825	3.724	0.797	30.75	50.0	50.0	50.0	50.0	50.0
136	6-18-A	4.932	0.289	1.61	2.893	0.881	50.0	50.0	50.0	50.0	50.0
137	11-12-AH	0.442	7.797	14.622	12.658	8.341	50.0	50.0	50.0	50.0	50.0
138	19-12-A	0.326	0.36	1.949	7.55	16.903	50.0	50.0	50.0	50.0	50.0
139	14-1-AH	0.389	0.572	2.014	0.616	12.292	50.0	50.0	50.0	50.0	50.0
140	1-5-AH	0.721	0.818	1.899	1.551	6.752	50.0	50.0	50.0	50.0	50.0
