# Supplementary material for: Damage dynamics and the role of chance in the timing of E. coli cell death
Source: Nat Commun. 2023 Apr 18;14:2209. doi: 10.1038/s41467-023-37930-x (PMC10113371; doi:10.1038/s41467-023-37930-x)
Supplement: Supplementary file 7 — Source data [file 41467_2023_37930_MOESM7_ESM.zip › Source data/Longitudinal dataset/Damage PI uptake wt (Figure 1d,f).csv]

	cell name	21h-28h	28h-35h	35h-42h	42h-49h	49h-56h	56h-63h	63h-70h	70h-77h	77h-84h	84h-91h
0	14-9-AH	14.919	50.0	50.0	50.0	50.0	50.0	50.0	50.0	50.0	50.0
1	24-5-A	14.374	50.0	50.0	50.0	50.0	50.0	50.0	50.0	50.0	50.0
2	15-1-A	15.6	50.0	50.0	50.0	50.0	50.0	50.0	50.0	50.0	50.0
3	24-17-CTH	0.036	50.0	50.0	50.0	50.0	50.0	50.0	50.0	50.0	50.0
4	27-17-BT	14.899	50.0	50.0	50.0	50.0	50.0	50.0	50.0	50.0	50.0
5	21-11-A	15.856	13.815	50.0	50.0	50.0	50.0	50.0	50.0	50.0	50.0
6	4-3-A	3.074	50.0	50.0	50.0	50.0	50.0	50.0	50.0	50.0	50.0
7	1-8-AH	1.27	1.701	2.048	1.12	0.658	6.003	50.0	50.0	50.0	50.0
8	21-18-CHH	0.593	3.198	50.0	50.0	50.0	50.0	50.0	50.0	50.0	50.0
9	27-7-AT	16.941	14.282	13.65	50.0	50.0	50.0	50.0	50.0	50.0	50.0
10	29-17-AH	0.25	0.687	50.0	50.0	50.0	50.0	50.0	50.0	50.0	50.0
11	21-6-AH	2.102	22.898	50.0	50.0	50.0	50.0	50.0	50.0	50.0	50.0
12	6-5-ATT	0.473	0.359	50.0	50.0	50.0	50.0	50.0	50.0	50.0	50.0
13	28-12-AHT	3.506	5.568	3.606	50.0	50.0	50.0	50.0	50.0	50.0	50.0
14	1-6-BT	4.618	24.137	50.0	50.0	50.0	50.0	50.0	50.0	50.0	50.0
15	24-2-ATH	2.036	3.376	50.0	50.0	50.0	50.0	50.0	50.0	50.0	50.0
16	28-12-AHH	2.034	1.781	50.0	50.0	50.0	50.0	50.0	50.0	50.0	50.0
17	20-16-AT	1.717	0.927	13.252	9.211	4.144	4.838	3.258	50.0	50.0	50.0
18	24-15-ATH	0.797	1.453	18.721	50.0	50.0	50.0	50.0	50.0	50.0	50.0
19	1-12-AH	3.208	17.698	16.849	13.842	50.0	50.0	50.0	50.0	50.0	50.0
20	7-5-AT	2.761	3.042	1.6	50.0	50.0	50.0	50.0	50.0	50.0	50.0
21	29-8-AT	0.355	0.491	1.411	50.0	50.0	50.0	50.0	50.0	50.0	50.0
22	27-8-CHT	9.965	12.252	10.898	50.0	50.0	50.0	50.0	50.0	50.0	50.0
23	16-12-AT		0.957	3.981	50.0	50.0	50.0	50.0	50.0	50.0	50.0
24	28-2-AHH	4.979	10.452	15.487	12.309	50.0	50.0	50.0	50.0	50.0	50.0
25	25-13-AH	13.556	10.405	4.495	7.859	4.092	50.0	50.0	50.0	50.0	50.0
26	16-16-AT	0.318	0.333	0.846	50.0	50.0	50.0	50.0	50.0	50.0	50.0
27	3-9-B	5.082	0.351	5.962	5.78	50.0	50.0	50.0	50.0	50.0	50.0
28	7-10-AHTT		0.093	0.36	50.0	50.0	50.0	50.0	50.0	50.0	50.0
29	28-2-AHT	3.474	10.96	11.817	50.0	50.0	50.0	50.0	50.0	50.0	50.0
30	20-2-AT		5.287	0.264	50.0	50.0	50.0	50.0	50.0	50.0	50.0
31	6-2-ATH	0.913	3.163	7.029	6.254	50.0	50.0	50.0	50.0	50.0	50.0
32	13-13-BH	13.883	6.911	9.901	50.0	50.0	50.0	50.0	50.0	50.0	50.0
33	11-18-AH	0.605	5.175	15.689	50.0	50.0	50.0	50.0	50.0	50.0	50.0
34	29-12-AT	0.132	13.364	10.149	13.722	50.0	50.0	50.0	50.0	50.0	50.0
35	6-4-B	0.54	0.819	0.137	46.028	50.0	50.0	50.0	50.0	50.0	50.0
36	14-4-AH	0.142	0.478	2.19	21.437	50.0	50.0	50.0	50.0	50.0	50.0
37	27-18-AT	0.799	2.357	3.546	0.143	0.091	2.723	1.713	4.284	0.801	50.0
38	1-12-BT	0.596	0.699	9.827	27.007	6.893	50.0	50.0	50.0	50.0	50.0
39	15-6-ATT	0.969	1.25	0.496	4.04	50.0	50.0	50.0	50.0	50.0	50.0
40	7-9-AH	0.325	0.999	3.537	31.059	50.0	50.0	50.0	50.0	50.0	50.0
41	8-15-AH	2.925	1.255	5.269	6.387	1.569	1.716	0.333	4.425	3.359	50.0
42	27-8-CHH	0.914	0.294	2.721	11.042	50.0	50.0	50.0	50.0	50.0	50.0
43	25-2-BHT	2.997	0.15	2.967	5.506	1.13	50.0	50.0	50.0	50.0	50.0
44	5-1-AT	1.025	13.106	14.13	16.395	50.0	50.0	50.0	50.0	50.0	50.0
45	22-11-BT		1.992	3.452	24.31	50.0	50.0	50.0	50.0	50.0	50.0
46	29-9-AHH	1.164	2.885	5.858	27.885	50.0	50.0	50.0	50.0	50.0	50.0
47	20-8-BT	3.702	3.174	1.189	4.933	50.0	50.0	50.0	50.0	50.0	50.0
48	26-13-AT	0.052	2.861	12.843	6.875	50.0	50.0	50.0	50.0	50.0	50.0
49	22-2-BHT	0.784	0.407	0.031	1.236	50.0	50.0	50.0	50.0	50.0	50.0
50	24-13-BHH	0.942	0.504	0.8	2.521	50.0	50.0	50.0	50.0	50.0	50.0
51	24-17-CTT	0.483	1.534	1.04	3.112	50.0	50.0	50.0	50.0	50.0	50.0
52	22-18-BT	1.035	30.833	1.745	4.018	50.0	50.0	50.0	50.0	50.0	50.0
53	11-4-AH	7.905	0.195	0.933	4.23	50.0	50.0	50.0	50.0	50.0	50.0
54	26-5-A	2.098	0.593	6.741	16.124	14.18	50.0	50.0	50.0	50.0	50.0
55	28-4-BH	1.154	1.115	0.135	2.341	50.0	50.0	50.0	50.0	50.0	50.0
56	3-10-AT	4.448	1.322	1.867	5.387	0.603	1.988	3.039	50.0	50.0	50.0
57	25-2-BTH	0.763	0.777	0.037	0.957	13.847	50.0	50.0	50.0	50.0	50.0
58	21-16-BT	1.043	3.671	17.211	9.352	7.302	50.0	50.0	50.0	50.0	50.0
59	27-7-BHT	0.198	0.693	0.588	8.377	27.658	50.0	50.0	50.0	50.0	50.0
60	25-7-ATHT			2.333	2.113	22.102	50.0	50.0	50.0	50.0	50.0
61	11-18-ATH	1.115	0.837	0.633	0.976	11.123	50.0	50.0	50.0	50.0	50.0
62	27-18-AH	0.545	1.231	1.829	1.281	11.371	50.0	50.0	50.0	50.0	50.0
63	29-9-ATT	1.824	1.189	0.126	2.489	0.373	0.526	2.089	2.289	2.657	1.746
64	28-9-ATT	1.078	2.071	1.567	4.097	23.257	50.0	50.0	50.0	50.0	50.0
65	3-8-A	1.116	1.557	1.335	0.764	4.017	50.0	50.0	50.0	50.0	50.0
66	29-2-AH	0.695	2.014	1.335	3.617	12.158	50.0	50.0	50.0	50.0	50.0
67	27-3-BT	0.863	1.347	0.461	0.939	15.446	50.0	50.0	50.0	50.0	50.0
68	22-2-BHH	1.807	0.459	0.751	3.441	12.448	14.351	50.0	50.0	50.0	50.0
69	26-6-AT	0.737	0.889	1.619	0.852	15.821	50.0	50.0	50.0	50.0	50.0
70	25-13-BT	0.213	0.343	2.304	17.537	7.697	10.995	7.445	50.0	50.0	50.0
71	27-2-BTH	0.479	0.647	1.547	14.466	9.54	50.0	50.0	50.0	50.0	50.0
72	22-18-BH	2.758	2.356	1.709	2.801	0.829	50.0	50.0	50.0	50.0	50.0
73	26-4-BTT	2.578	3.268	1.484	3.902	8.117	50.0	50.0	50.0	50.0	50.0
74	25-13-BH	0.868	0.241	0.368	11.043	14.324	50.0	50.0	50.0	50.0	50.0
75	17-10-ATH		1.184	1.041	3.078	22.507	50.0	50.0	50.0	50.0	50.0
76	25-7-ATHH	0.329	1.128	0.564	5.631	13.346	21.75	50.0	50.0	50.0	50.0
77	18-14-BTH	5.155	0.639	1.338	0.376	3.385	50.0	50.0	50.0	50.0	50.0
78	14-2-BT	1.85	1.444	1.26	8.016	9.373	14.722	11.271	50.0	50.0	50.0
79	6-9-A	1.843	1.751	2.68	2.822	3.038	1.94	1.445	2.376	0.847	1.883
80	18-6-BTH	0.221	0.243	0.439	1.448	11.705	32.809	50.0	50.0	50.0	50.0
81	8-6-AT	0.194	1.267	0.992	7.818	22.493	50.0	50.0	50.0	50.0	50.0
82	3-1-AT	4.969	4.224	4.237	3.381	1.32	3.273	1.615	1.273	0.511	7.52
83	1-8-AT	0.296	0.184	1.779	1.527	0.195	5.979	50.0	50.0	50.0	50.0
84	5-11-AT	0.613	0.876	0.397	0.286	3.454	26.806	50.0	50.0	50.0	50.0
85	27-17-BH			0.411	2.785	0.685	23.251	50.0	50.0	50.0	50.0
86	28-1-AH	1.974	5.345	1.019	1.056	11.787	23.886	50.0	50.0	50.0	50.0
87	23-7-ATT	3.221	4.599	0.575	3.933	11.065	15.315	50.0	50.0	50.0	50.0
88	29-9-ATH	0.6	0.584	0.663	10.065	10.425	11.05	50.0	50.0	50.0	50.0
89	29-12-AH	0.043	0.568	1.313	2.955	14.585	20.113	50.0	50.0	50.0	50.0
90	20-18-BHT	1.031	0.278	0.819	7.325	13.557	21.544	50.0	50.0	50.0	50.0
91	14-12-BTT	0.191	4.104	0.999	2.856	1.652	1.904	3.011	10.022	2.078	50.0
92	25-7-ATT	0.336	0.012	1.553	0.793	1.607	15.712	18.458	50.0	50.0	50.0
93	21-10-BH	0.09	0.184	0.259	1.437	1.31	10.578	50.0	50.0	50.0	50.0
94	4-8-AT	1.66	2.692	1.139	1.932	6.329	16.862	50.0	50.0	50.0	50.0
95	15-16-BTH	0.577	1.341	1.401	1.546	0.8	7.276	50.0	50.0	50.0	50.0
96	15-16-BH	0.256	0.332	0.053	7.495	12.64	12.667	50.0	50.0	50.0	50.0
97	22-17-AHH	0.908	1.253	1.52	2.342	2.084	11.634	50.0	50.0	50.0	50.0
98	24-15-ATT	0.649	1.048	0.219	0.8	4.955	23.013	50.0	50.0	50.0	50.0
99	8-3-AHTH	0.801	1.15	1.077	1.831	2.177	4.775	50.0	50.0	50.0	50.0
100	25-2-BHH	0.287	6.165	2.534	6.752	7.782	9.415	6.166	5.659	50.0	50.0
101	27-5-A	2.286	5.978	0.551	0.401	8.5	23.815	50.0	50.0	50.0	50.0
102	11-4-BH	1.481	0.307	0.947	0.36	0.974	5.329	50.0	50.0	50.0	50.0
103	29-13-BT	0.204	1.111	4.737	10.515	9.472	10.39	50.0	50.0	50.0	50.0
104	24-2-ATT					0.991	10.137	50.0	50.0	50.0	50.0
105	21-15-BT	0.29	0.839	0.804	6.426	8.543	18.621	50.0	50.0	50.0	50.0
106	16-13-BHH			2.464	8.466	10.758	7.506	50.0	50.0	50.0	50.0
107	19-18-BT	0.742	0.222	0.335	0.39	2.443	14.059	26.338	50.0	50.0	50.0
108	8-3-AHTT	0.01	1.43	0.186	1.17	6.915	16.21	50.0	50.0	50.0	50.0
109	26-6-BH	1.051	1.823	0.868	0.071	0.209	3.906	50.0	50.0	50.0	50.0
110	27-5-BT	1.706	0.569	0.237	0.57	0.791	5.662	9.643	4.491	50.0	50.0
111	2-10-A	0.652	1.784	1.5	1.869	0.408	6.183	24.328	50.0	50.0	50.0
112	14-12-AT	0.145	0.48	0.057	1.293	3.873	10.561	50.0	50.0	50.0	50.0
113	23-1-AT	0.56	0.886	0.271	1.754	9.316	20.625	16.092	50.0	50.0	50.0
114	20-14-BHH	0.872	1.146	2.292	2.267	2.507	3.136	50.0	50.0	50.0	50.0
115	12-5-AT	2.101	0.579	5.078	4.741	1.451	1.123	3.734	1.135	0.735	2.089
116	2-7-BH	0.805	0.048	1.624	0.649	0.418	10.908	16.994	17.207	50.0	50.0
117	12-3-ATT	3.263	0.367	2.236	14.651	1.819	3.78	50.0	50.0	50.0	50.0
118	9-1-ATH	0.397	0.394	0.016	1.428	0.461	7.705	24.659	50.0	50.0	50.0
119	17-18-AT	0.391	0.749	0.648	1.52	2.01	7.4	50.0	50.0	50.0	50.0
120	26-13-AHT	0.518	1.048	0.278	1.207	4.786	11.995	50.0	50.0	50.0	50.0
121	29-3-BT	2.581	0.681	0.092	0.843	0.602	0.041	50.0	50.0	50.0	50.0
122	17-8-ATT	0.861	0.07	0.551	1.358	1.576	8.546	19.899	15.327	50.0	50.0
123	3-5-AHH	0.244	0.084	0.528	0.674	0.38	0.614	50.0	50.0	50.0	50.0
124	7-5-AH	1.128	0.689	0.264	6.035	16.486	10.142	15.312	50.0	50.0	50.0
125	15-15-AT	1.239	1.208	1.391	1.543	2.289	5.5	50.0	50.0	50.0	50.0
126	18-16-AT	0.361	0.969	0.648	0.548	3.252	19.225	50.0	50.0	50.0	50.0
127	15-6-AH	0.442	0.107	0.131	3.117	10.993	8.143	6.883	0.571	5.63	13.479
128	27-17-CH	0.31	1.421	0.48	1.143	1.408	9.464	30.175	50.0	50.0	50.0
129	11-3-AT	4.683	1.357	0.862	0.462	5.619	10.867	13.417	50.0	50.0	50.0
130	3-7-ATH	1.289	1.001	0.713	1.409	1.857	2.558	50.0	50.0	50.0	50.0
131	21-16-BH	0.486	1.743	0.985	1.235	0.832	0.946	8.941	50.0	50.0	50.0
132	14-14-AH	0.529	0.419	0.76	2.063	2.111	1.007	31.807	50.0	50.0	50.0
133	24-17-A	0.091	1.379	0.116	0.709	0.23	0.096	31.0	50.0	50.0	50.0
134	20-7-AHT	0.829	2.585	0.808	5.769	4.894	6.474	27.034	50.0	50.0	50.0
135	23-11-ATH	0.696	2.049	0.497	1.563	3.66	12.215	24.064	50.0	50.0	50.0
136	23-11-AH	0.361	0.505	0.257	0.93	0.003	0.814	21.539	50.0	50.0	50.0
137	28-9-AH	0.403	1.211	0.397	7.235	13.464	8.257	13.721	50.0	50.0	50.0
138	20-2-AH	0.517	0.219	0.299	6.105	8.314	10.313	22.056	50.0	50.0	50.0
139	22-17-AHT	0.686	1.644	0.493	1.493	1.225	5.567	35.531	50.0	50.0	50.0
140	14-9-AT	0.14	3.451	0.135	0.395	4.867	8.367	12.437	50.0	50.0	50.0
141	18-17-BT	0.561	0.705	4.303	6.13	8.379	7.13	9.585	50.0	50.0	50.0
142	21-10-BT	0.333	1.176	1.056	1.786	2.947	3.708	27.476	50.0	50.0	50.0
143	24-1-BH	0.939	0.333	0.054	0.467	0.6	0.427	3.47	50.0	50.0	50.0
144	22-14-AH	0.496	1.839	2.382	1.264	0.11	7.206	21.338	50.0	50.0	50.0
145	28-15-BH	1.233	2.728	0.461	0.736	0.321	2.628	16.743	50.0	50.0	50.0
146	28-1-AT	0.972	0.242	1.141	0.444	0.752	3.461	18.648	9.458	10.947	50.0
147	12-1-AH	1.007	2.664	0.469	1.058	2.535	6.144	11.098	15.561	50.0	50.0
148	23-13-B	1.148	1.239	0.69	1.634	0.13	2.387	22.325	50.0	50.0	50.0
149	25-3-CTH	0.377	0.715	0.599	0.483	0.357	0.057	4.318	50.0	50.0	50.0
150	9-16-ATH	2.943	4.699	2.11	1.109	0.142	9.661	19.0	50.0	50.0	50.0
151	28-12-ATT	0.062	0.595	0.565	0.915	0.658	4.015	20.88	50.0	50.0	50.0
152	11-8-CH	0.285	1.546	0.534	1.517	3.171	5.481	14.476	50.0	50.0	50.0
153	16-8-AH	1.135	0.078	0.785	1.981	1.238	4.269	8.064	50.0	50.0	50.0
154	15-16-BTT	0.151	0.704	0.278	1.944	10.106	12.459	9.474	50.0	50.0	50.0
155	15-5-BTHH	0.476	0.668	0.421	4.194	12.008	11.842	14.598	50.0	50.0	50.0
156	28-8-CH	0.006	1.967	1.282	0.781	4.709	11.111	19.472	50.0	50.0	50.0
157	12-3-ATH	0.406	0.327	0.677	3.245	4.703	8.156	21.256	50.0	50.0	50.0
158	1-18-AH	0.574	0.679	0.14	0.191	0.857	8.911	15.36	19.354	50.0	50.0
159	13-13-AT	1.632	2.237	2.416	2.356	0.392	1.572	7.045	21.112	50.0	50.0
160	27-2-BH	1.315	0.163	1.468	1.409	1.195	2.831	0.785	50.0	50.0	50.0
161	27-7-BHH	0.184	1.055	0.222	0.582	5.341	11.544	12.699	16.704	50.0	50.0
162	24-13-BHT	0.761	1.481	0.222	0.617	2.853	8.541	14.122	50.0	50.0	50.0
163	6-17-C	0.979	2.056	2.407	1.264	1.557	5.009	19.687	50.0	50.0	50.0
164	6-3-AHH	1.15	0.287	0.36	0.15	1.632	4.826	8.578	50.0	50.0	50.0
165	28-18-AT	1.395	2.381	1.798	3.499	2.127	8.152	16.863	50.0	50.0	50.0
166	5-13-BT	0.52	1.134	0.399	0.478	0.972	0.565	11.369	13.161	5.593	8.277
167	13-3-AHH	0.585	0.524	1.721	3.958	3.508	0.909	9.298	12.58	14.876	50.0
168	26-2-AT	0.16	1.327	0.454	0.424	0.478	0.283	1.298	50.0	50.0	50.0
169	23-16-BT	0.987	1.95	1.197	0.284	2.073	1.543	10.488	34.63	50.0	50.0
170	29-3-BH	1.743	0.598	0.091	9.196	6.525	7.119	7.689	11.699	50.0	50.0
171	18-17-BH	1.263	1.886	2.384	0.936	0.317	0.651	13.229	50.0	50.0	50.0
172	13-16-BHT	0.463	0.168	1.011	0.687	4.075	13.686	15.898	13.187	50.0	50.0
173	6-17-A	0.744	1.009	0.46	1.124	4.933	15.226	20.122	50.0	50.0	50.0
174	28-17-ATT	0.735	0.433	0.073	0.318	0.238	0.101	1.337	46.629	50.0	50.0
175	28-12-ATH	0.333	0.132	1.305	2.226	0.848	0.241	16.908	25.356	50.0	50.0
176	19-18-BH	0.589	1.993	0.662	0.99	0.772	1.248	14.662	24.173	50.0	50.0
177	26-13-AHH	0.405	0.802	0.116	0.779	1.54	1.309	0.865	33.651	50.0	50.0
178	18-14-BH		0.252	0.237	1.278	0.711	4.246	15.684	21.642	50.0	50.0
179	28-4-BTH	0.001	0.086	0.135	0.641	0.328	0.069	3.239	50.493	50.0	50.0
180	14-17-AT	0.046	0.607	0.346	0.418	0.05	4.007	11.019	35.494	50.0	50.0
181	26-2-AH	0.334	0.572	1.657	1.802	6.722	13.564	17.422	50.0	50.0	50.0
182	19-17-BTH	1.407	1.235	0.149	0.615	1.793	16.389	15.256	50.0	50.0	50.0
183	4-12-BH	1.36	0.661	0.077	0.327	0.047	8.479	18.18	50.0	50.0	50.0
184	15-4-ATT	1.414	1.572	0.54	0.535	1.345	2.341	8.676	50.0	50.0	50.0
185	3-11-A	0.681	2.072	1.074	1.324	1.694	6.776	17.651	20.164	50.0	50.0
186	26-8-B	0.084	1.308	2.132	1.9	1.909	7.377	19.257	50.0	50.0	50.0
187	13-11-ATT	0.668	0.415	0.062	0.276	0.209	4.315	22.061	50.0	50.0	50.0
188	23-7-ATH	2.562	0.362	1.663	0.427	0.509	1.077	0.766	6.709	2.747	4.658
189	27-2-BTT	0.304	0.673	0.185	0.833	2.602	2.235	7.111	31.978	50.0	50.0
190	1-15-AH	0.37	0.197	0.204	2.949	14.539	9.461	14.409	50.0	50.0	50.0
191	28-17-AH	0.188	0.351	0.105	2.643	0.748	3.92	11.314	16.805	50.0	50.0
192	15-18-AH	1.172	0.468	0.567	1.618	0.132	5.628	14.55	26.045	50.0	50.0
193	17-10-AHT			1.071	0.228	2.218	13.295	13.924	50.0	50.0	50.0
194	28-15-BT	1.446	2.037	0.252	1.028	0.478	1.155	6.464	30.411	50.0	50.0
195	16-12-AH	1.5	1.314	0.553	1.125	0.282	1.72	20.3	25.79	50.0	50.0
196	8-4-ATT	0.716	0.39	0.422	1.561	0.655	5.348	8.01	8.03	11.32	4.739
197	8-4-ATH	1.017	1.121	0.143	0.208	1.003	1.403	0.559	4.928	50.0	50.0
198	13-11-AH				1.36	0.04	1.278	9.464	10.623	23.569	50.0
199	25-13-CT	2.597	1.475	0.937	0.913	2.639	0.757	0.946	8.564	9.688	50.0
200	22-17-AT	0.476	1.094	0.245	0.332	4.93	8.012	7.623	9.751	50.0	50.0
201	17-18-AH	0.213	0.826	0.842	2.93	2.395	6.854	12.235	50.0	50.0	50.0
202	15-5-BHH	0.487	0.126	0.107	0.909	0.847	0.63	1.935	15.211	50.0	50.0
203	13-1-AH	1.131	0.59	0.534	0.95	0.119	7.471	11.099	18.738	50.0	50.0
204	17-10-ATT	0.568	0.014	0.057	0.936	0.853	2.796	15.571	18.379	50.0	50.0
205	26-4-BH	1.315	1.608	0.564	1.609	0.96	2.183	5.861	27.845	50.0	50.0
206	25-1-AT	0.149	1.111	0.377	0.834	0.123	0.998	5.653	29.74	50.0	50.0
207	23-8-AH	0.324	0.76	0.629	0.153	0.275	0.764	1.822	61.842	50.0	50.0
208	7-1-BTH	0.042	0.1	0.373	0.86	1.343	8.453	15.975	50.0	50.0	50.0
209	28-17-ATH	1.503	0.296	0.306	0.208	1.08	3.423	8.796	26.699	50.0	50.0
210	20-14-BHT	0.643	1.522	0.403	0.565	0.933	1.019	7.096	21.737	50.0	50.0
211	23-13-A	0.19	0.111	0.028	0.622	0.302	8.001	8.466	9.007	14.221	6.659
212	2-7-AH	0.298	0.245	0.477	0.858	0.192	1.966	9.78	8.676	13.999	9.565
213	2-7-AT	3.104	1.07	2.826	1.454	1.279	0.154	0.444	15.885	21.944	50.0
214	23-9-AH	2.374	0.719	1.522	2.194	1.061	0.427	0.047	4.023	16.373	50.0
215	9-10-ATH	0.541	0.392	0.697	3.584	1.416	0.133	5.195	17.272	10.879	50.0
216	4-12-BT	0.473	0.752	2.526	0.575	0.788	1.493	1.881	13.441	50.0	50.0
217	9-15-ATT	0.151	0.396	0.41	1.097	2.433	3.262	1.573	6.172	50.0	50.0
218	5-2-AHT	0.52	1.109	0.642	0.109	1.149	2.293	9.206	18.419	50.0	50.0
219	27-6-AT	1.991	2.444	2.304	3.662	3.341	3.238	3.77	17.979	50.0	50.0
220	4-9-A	0.62	0.768	0.429	2.591	2.026	7.37	15.878	21.054	50.0	50.0
221	23-15-BT	0.434	0.547	0.047	1.394	1.244	2.854	15.386	19.334	50.0	50.0
222	3-7-AH	0.894	1.15	1.664	0.154	1.084	1.137	6.938	37.689	50.0	50.0
223	24-17-CH	0.55	0.884	0.232	0.96	0.774	0.982	1.625	15.859	16.969	50.0
224	7-14-BH	0.505	0.512	2.969	1.722	4.513	3.435	0.367	10.098	10.3	7.635
225	26-6-AH	0.1	0.03	0.606	3.168	0.384	2.902	4.812	12.226	10.54	50.0
226	9-16-AH	0.324	0.438	0.351	0.868	0.911	1.132	2.066	10.854	50.0	50.0
227	5-13-AT	0.092	0.919	0.521	3.45	0.93	2.069	9.994	10.714	50.0	50.0
228	20-14-AT	1.16	0.578	0.169	1.76	1.487	1.182	9.017	23.239	50.0	50.0
229	10-7-BH	0.473	1.611	0.027	0.04	0.193	0.059	0.248	9.957	50.0	50.0
230	25-17-AH	0.937	0.839	1.522	1.39	0.276	1.337	11.972	22.018	50.0	50.0
231	5-4-AT	0.02	1.212	0.817	0.319	1.334	7.928	16.357	50.0	50.0	50.0
232	11-10-ATT	1.732	0.821	1.105	0.485	1.243	1.974	2.507	11.933	50.0	50.0
233	29-9-AHT	1.404	1.039	1.747	1.214	0.481	0.966	2.049	13.306	14.217	7.694
234	12-5-AH	0.023	0.997	0.61	1.092	0.378	0.936	0.728	8.005	50.0	50.0
235	29-1-BT	1.844	2.606	1.8	0.497	0.208	1.15	3.084	15.014	50.0	50.0
236	11-15-AH	0.085	0.612	0.835	1.991	1.938	1.356	5.538	7.368	50.0	50.0
237	29-1-BH	1.468	1.414	0.134	1.207	2.69	0.487	4.567	14.81	22.364	50.0
238	29-1-AT	0.42	0.585	0.031	0.491	1.347	4.179	7.006	17.292	50.0	50.0
239	6-5-ATH	2.073	0.596	0.111	1.392	0.524	1.55	6.516	11.777	50.0	50.0
240	11-6-BT	0.065	0.755	8.543	12.417	10.579	7.908	50.0	50.0	50.0	50.0
241	10-17-AT	0.632	0.441	0.369	0.302	0.201	0.033	2.925	22.222	50.0	50.0
242	19-11-AT	0.807	1.501	1.841	2.738	12.424	13.004	9.303	50.0	50.0	50.0
243	28-14-AT	0.314	0.195	0.593	3.804	10.129	9.036	9.225	10.481	50.0	50.0
244	3-5-ATH	0.752	1.589	0.819	4.869	8.653	12.764	10.884	50.0	50.0	50.0
245	27-3-BH	0.19	0.964	0.424	1.425	5.321	3.092	5.308	23.017	50.0	50.0
246	25-5-ATT	1.055	0.723	0.026	0.687	0.155	10.494	10.597	9.312	50.0	50.0
247	25-13-CH	4.009	1.422	1.004	5.18	0.472	0.287	2.155	1.727	15.265	50.0
248	24-1-AT	0.652	1.052	0.812	2.394	3.154	1.438	4.993	6.118	29.311	50.0
249	3-10-AH	0.253	0.142	0.172	1.387	0.524	1.322	5.143	16.461	50.0	50.0
250	11-15-AT	0.078	1.084	0.131	1.02	1.612	2.675	6.879	10.312	50.0	50.0
251	12-1-AT	0.408	0.614	0.043	0.557	1.062	1.181	8.889	17.194	50.0	50.0
252	9-11-B	0.107	0.957	0.529	1.542	3.943	3.045	4.766	10.442	21.347	50.0
253	10-7-BTT	0.689	0.871	0.069	0.288	2.902	5.066	9.958	19.545	50.0	50.0
254	3-8-BH	0.007	0.71	0.067	0.333	0.093	2.78	7.21	14.701	50.0	50.0
255	11-8-BH	1.026	0.329	1.393	1.155	2.185	9.937	11.768	17.73	50.0	50.0
256	13-13-AH	1.088	1.631	0.378	1.656	0.649	0.986	0.773	2.075	40.753	50.0
257	6-10-AT	0.858	0.597	1.838	2.739	0.194	3.192	1.944	1.797	13.864	12.513
258	22-14-ATT	0.57	0.187	0.242	0.522	0.549	3.325	10.878	9.921	9.46	50.0
259	13-11-ATH	0.549	1.702	0.179	6.073	0.615	0.728	2.584	18.476	50.0	50.0
260	6-10-AH	1.419	1.081	0.043	1.277	1.072	1.605	8.816	10.723	18.774	50.0
261	7-10-AHTH	0.08	1.385	0.796	0.522	0.571	0.025	8.279	17.829	18.361	50.0
262	23-15-AT	0.996	0.407	0.264	0.231	1.729	1.044	0.6	5.072	38.873	50.0
263	14-6-AT	0.481	1.717	1.117	0.776	2.244	9.762	12.733	4.576	16.789	50.0
264	14-4-ATT	0.503	1.465	0.271	2.353	10.37	8.3	8.335	4.697	15.516	50.0
265	13-16-BHH	0.503	1.405	4.444	1.037	1.088	2.449	4.969	8.825	13.481	50.0
266	16-12-BTH	0.115	0.464	0.657	3.645	6.403	0.309	7.907	14.882	50.0	50.0
267	14-2-BH	1.338	0.355	0.458	1.444	3.28	14.123	13.875	50.0	50.0	50.0
268	5-5-AH	0.132	0.208	1.772	0.844	0.384	1.141	7.303	18.27	50.0	50.0
269	19-17-BH	2.836	1.201	1.16	0.931	0.086	4.88	2.079	3.211	50.0	50.0
270	28-8-BT	1.799	0.786	4.793	4.31	0.487	3.969	1.581	5.768	10.598	3.49
271	23-15-AH	0.623	0.951	0.38	0.653	0.189	4.339	12.022	14.735	50.0	50.0
272	25-2-BTT	0.73	0.518	0.34	1.799	0.35	1.471	1.143	5.886	33.158	50.0
273	24-16-CT	0.152	0.772	0.501	1.654	0.425	0.092	0.501	6.988	15.975	50.0
274	5-11-AH	2.221	0.702	0.24	0.163	1.083	9.31	11.143	11.102	50.0	50.0
275	16-8-AT	1.041	1.844	2.058	1.119	0.766	0.359	6.44	19.913	50.0	50.0
276	16-9-BH	0.217	1.042	1.036	0.576	0.76	0.058	4.74	16.904	50.0	50.0
277	5-5-AT	0.789	0.56	0.286	0.719	0.461	3.013	16.01	16.105	50.0	50.0
278	16-1-AT	0.157	0.48	1.214	3.328	4.594	0.981	0.802	0.144	13.238	50.0
279	22-14-ATH	1.001	0.219	0.835	1.467	0.333	0.467	1.566	4.476	17.159	50.0
280	11-18-ATT	0.87	0.229	0.257	0.603	1.638	0.811	0.213	3.43	11.815	50.0
281	16-6-BH	1.112	1.596	0.061	2.362	0.57	1.917	1.441	12.859	14.543	50.0
282	13-2-AT	2.29	1.902	0.102	1.369	0.709	1.168	5.395	3.365	25.66	50.0
283	19-7-BHT	0.973	0.877	1.257	1.472	0.543	4.962	12.582	10.933	50.0	50.0
284	26-4-BTH	0.395	0.113	3.396	6.706	2.218	4.125	6.302	8.794	50.0	50.0
285	14-2-AT	0.41	1.215	0.111	1.464	1.0	0.356	0.935	5.955	27.144	50.0
286	8-1-AHH	2.238	0.326	0.328	0.556	0.232	4.433	2.831	15.364	50.0	50.0
287	5-13-AH	0.855	0.222	1.14	0.257	2.823	8.323	13.547	14.937	50.0	50.0
288	6-17-BT	0.368	1.78	3.928	0.127	0.839	1.982	0.085	4.001	5.067	10.739
289	17-8-ATH	1.126	0.498	0.036	2.44	0.854	1.3	0.22	1.137	14.795	50.0
290	7-14-BT	2.105	1.642	1.349	2.919	1.461	1.866	2.596	1.245	8.359	50.0
291	4-18-BH	0.031	0.459	0.155	1.585	1.822	0.134	4.478	6.908	9.13	12.86
292	8-13-AHH	0.586	1.509	0.094	0.824	1.548	0.15	0.953	1.23	4.204	50.0
293	4-9-BT	0.963	0.367	1.813	0.086	1.135	2.086	2.077	10.928	10.452	50.0
294	1-13-AT	0.657	0.568	0.218	1.166	0.995	3.038	1.876	9.956	12.638	17.375
295	4-8-BH	0.202	1.994	2.01	2.016	0.126	0.209	6.022	8.511	7.285	2.86
296	11-6-AH	0.946	0.98	1.089	0.449	0.142	0.326	5.245	9.079	14.198	15.515
297	3-5-ATTH	0.491	0.237	0.19	0.808	0.83	0.991	6.478	10.213	5.57	50.0
298	18-6-BH			0.411	1.293	0.78	1.539	0.161	4.959	16.013	15.912
299	14-12-AH	0.269	0.167	0.486	2.536	0.861	0.777	0.445	1.02	19.166	20.86
300	16-16-BT	0.668	0.746	0.429	0.036	0.008	0.538	0.384	1.961	7.892	50.0
301	29-1-AH	0.659	0.464	0.277	0.542	1.152	1.829	5.817	6.169	14.575	50.0
302	6-3-ATT	2.626	0.93	0.291	3.974	3.026	1.717	6.1	11.699	16.878	50.0
303	7-10-AHH	1.502	0.747	0.036	1.204	0.375	0.169	0.284	1.768	6.193	50.0
304	16-1-AH	0.638	1.183	0.011	0.616	0.789	0.38	0.247	4.202	35.76	50.0
305	8-4-AH	0.515	0.318	0.343	0.054	0.025	0.234	8.013	21.971	19.463	50.0
306	21-4-BH	0.225	0.693	0.218	1.039	1.035	1.229	8.914	14.06	15.185	50.0
307	26-6-BTH	0.63	1.32	0.682	0.507	0.0	4.213	12.297	15.739	50.0	50.0
308	18-14-AT	1.889	1.878	1.031	0.207	4.119	5.161	6.525	11.684	50.0	50.0
309	24-15-AH	1.23	0.23	1.489	0.231	0.731	2.516	0.009	2.501	6.083	5.862
310	9-2-AH	1.409	0.484	1.701	3.906	0.519	0.385	1.521	13.974	10.889	50.0
311	28-1-BT	0.04	1.005	1.061	0.408	1.174	0.825	0.873	9.953	28.521	50.0
312	15-18-AT	0.563	1.216	0.355	2.351	0.267	0.759	4.673	10.286	12.941	50.0
313	16-4-AH	1.524	0.94	0.248	1.911	0.855	4.254	6.999	9.486	16.257	50.0
314	1-12-AT	0.873	1.326	0.642	0.766	2.252	1.161	5.09	13.863	22.742	50.0
315	22-4-A	1.3	1.081	0.171	0.533	1.773	11.399	13.193	17.483	50.0	50.0
316	1-6-BH	1.264	0.057	0.964	1.92	8.83	1.721	2.188	0.115	8.095	12.842
317	27-5-BH	0.711	0.034	0.815	1.101	1.124	3.293	7.28	7.575	4.715	15.027
318	2-15-AH	2.444	0.641	3.837	3.723	1.863	0.771	0.878	3.592	15.69	17.478
319	3-5-AHT	0.866	1.08	0.148	0.88	0.132	0.02	0.29	1.441	1.837	32.982
320	21-10-AH	1.761	1.239	0.029	1.183	0.026	2.59	1.258	1.884	15.632	50.0
321	15-4-ATH	1.277	0.4	1.389	1.738	0.817	0.46	0.567	0.447	15.329	15.415
322	28-18-AH	0.086	0.175	0.834	1.474	2.102	1.982	11.141	7.111	6.73	50.0
323	22-5-AT	0.279	1.226	0.289	0.357	2.245	1.216	4.11	10.752	16.948	50.0
324	6-3-ATH	0.386	0.442	0.434	0.367	0.156	0.168	0.268	2.338	27.813	50.0
325	11-11-AH	0.999	0.824	0.85	2.697	2.746	1.973	12.785	17.638	50.0	50.0
326	16-6-BT	2.203	1.748	0.86	1.902	0.439	0.515	1.534	19.011	50.0	50.0
327	7-8-ATT	0.629	0.71	0.17	0.56	0.242	2.107	8.249	17.595	50.0	50.0
328	4-15-ATH	1.286	1.01	1.77	2.207	1.432	6.889	5.361	14.136	50.0	50.0
329	19-7-BTH	0.702	0.009	0.71	0.918	0.598	2.294	7.177	8.653	6.246	9.058
330	7-12-AH	0.456	0.028	0.019	1.36	0.502	1.972	3.202	1.199	3.801	18.429
331	22-3-AH	0.816	0.976	0.978	2.838	3.121	1.418	0.031	3.352	13.057	50.0
332	29-8-AH	0.338	0.486	0.048	1.156	1.729	1.286	0.73	7.55	12.571	21.447
333	4-15-AHH	0.244	0.593	0.457	1.269	1.023	2.278	8.419	5.896	19.089	50.0
334	14-6-AH	0.4	0.928	0.702	2.329	2.18	1.147	0.223	3.165	12.793	50.0
335	10-15-AH	1.495	0.443	0.341	0.721	1.355	2.786	6.948	6.098	10.982	50.0
336	10-1-BHT	1.371	2.897	0.606	0.062	1.448	1.746	0.374	6.371	24.633	50.0
337	10-17-AH	2.614	2.537	0.717	1.332	0.629	0.159	8.187	19.268	50.0	50.0
338	16-16-AH	0.433	0.374	1.055	2.287	0.699	1.287	3.356	5.48	12.869	50.0
339	9-1-ATT	0.999	2.093	0.303	2.119	2.528	5.469	6.241	10.452	13.319	50.0
340	16-4-AT	0.301	1.527	0.581	4.099	6.491	8.245	6.966	6.315	15.025	50.0
341	26-3-CT	0.595	0.309	1.099	1.012	0.8	0.985	2.17	2.789	12.913	12.622
342	6-2-AHT	0.215	0.597	0.177	1.998	1.685	0.426	0.409	1.957	10.366	11.752
343	28-8-AH	1.637	0.342	1.037	1.16	0.223	4.587	3.571	1.372	12.71	12.17
344	2-14-AH	0.573	0.479	0.054	0.239	0.364	1.792	1.833	5.587	6.464	13.23
345	5-11-BH	2.053	0.958	1.746	1.652	0.59	1.468	3.635	3.324	1.451	8.126
346	3-9-C	0.108	0.337	1.314	2.078	1.462	3.209	1.713	4.492	1.7	13.276
347	7-8-AH	0.181	1.053	0.128	2.912	3.986	1.911	1.742	0.988	1.345	19.732
348	2-15-AT	0.502	0.755	1.712	2.639	0.666	2.446	2.692	5.497	7.749	10.354
349	3-1-AH	1.451	0.412	0.089	1.644	2.149	1.97	0.653	0.032	9.283	13.319
350	22-3-AT	0.455	1.435	0.54	1.45	0.248	1.912	0.083	2.396	11.685	13.971
351	5-4-AH	1.456	0.845	0.219	2.584	3.202	6.306	3.177	4.501	3.389	16.238
352	7-8-ATH	1.183	1.03	0.648	2.169	1.901	2.447	0.273	2.232	16.527	17.202
353	9-2-AT	0.529	0.32	0.357	1.503	0.796	0.785	7.982	17.393	13.039	50.0
354	5-1-AH	1.004	2.345	2.222	4.048	1.393	3.387	0.367	12.994	15.618	50.0
355	22-3-BH	0.77	0.661	0.41	0.981	0.763	0.645	0.459	12.36	23.055	50.0
356	18-7-BTH	1.267	0.953	0.341	0.146	0.358	0.097	1.277	6.041	7.024	25.133
357	14-5-AT	0.359	1.785	0.166	0.88	0.219	1.683	0.845	5.001	15.987	50.0
358	23-1-BH	3.033	0.089	0.208	0.048	0.14	0.152	0.696	1.191	2.583	9.334
359	7-9-AT	1.075	0.56	0.107	0.681	0.376	0.185	1.18	1.058	6.538	18.061
360	6-3-AHT	1.017	0.064	1.802	0.56	0.929	0.363	2.642	8.59	6.866	11.908
361	5-4-BH	0.523	0.114	0.905	2.065	2.289	3.416	2.097	0.742	6.993	8.706
362	20-18-BT	0.915	0.998	1.001	1.118	0.738	0.2	0.581	6.099	8.967	10.909
363	5-2-AHH	0.714	1.415	0.54	4.473	2.253	1.11	0.448	4.254	14.033	11.624
364	21-15-BH	0.57	1.094	0.252	0.808	1.341	1.234	4.84	11.89	10.689	50.0
365	22-1-AH	1.124	1.719	1.467	2.335	1.562	0.711	0.46	8.334	9.118	15.148
366	24-1-AH	0.747	0.214	0.463	1.25	0.524	0.058	0.96	5.258	21.218	16.964
367	29-13-AT	0.297	0.003	0.458	0.171	0.001	0.347	0.689	4.219	5.569	22.378
368	22-2-AT	0.049	2.173	0.586	1.219	2.143	2.533	5.87	7.319	13.986	50.0
369	14-12-BH	0.056	0.514	0.276	1.027	1.179	0.54	6.015	10.489	22.801	50.0
370	17-4-AH	0.832	1.471	1.246	0.45	0.323	8.378	6.479	9.176	15.753	50.0
371	8-1-ATH	0.395	0.645	1.113	0.94	2.746	14.104	4.475	9.081	50.0	50.0
372	14-14-BT	1.574	0.909	0.604	1.62	0.575	1.081	1.687	14.326	17.445	50.0
373	19-1-AH	1.276	1.567	0.703	0.315	0.902	0.684	2.827	8.258	14.612	50.0
374	14-3-BH	0.223	0.616	0.21	0.162	0.316	5.203	7.247	24.636	50.0	50.0
375	23-8-AT	0.414	1.006	0.596	1.086	4.078	5.882	5.416	9.129	15.257	50.0
376	9-10-ATT	0.592	0.786	0.759	0.005	0.115	0.524	0.789	1.075	9.612	15.781
377	29-13-BH	0.637	0.117	1.576	1.8	1.966	1.128	1.422	0.248	6.909	16.524
378	28-8-BH	0.942	0.939	1.044	0.286	1.48	0.266	0.079	1.345	2.781	12.532
379	27-2-AT			0.24	0.439	0.782	0.389	1.064	1.307	4.115	19.79
380	28-15-A	0.815	0.455	0.189	0.671	0.99	0.568	0.148	1.602	2.34	8.604
381	2-16-BH	0.714	0.36	0.543	0.831	1.194	2.301	0.695	4.636	7.855	24.486
382	20-10-AH	0.331	0.316	0.201	0.154	2.578	5.26	7.591	5.664	8.827	50.0
383	17-6-BT	0.383	1.477	1.736	1.217	0.382	0.349	0.707	3.063	12.791	21.374
384	15-8-AT	0.604	0.994	1.143	1.546	0.633	0.22	3.15	7.904	13.861	18.627
385	15-9-AH	1.581	1.362	1.092	0.213	0.945	0.038	9.411	10.955	11.683	15.167
386	14-6-BH	0.788	0.55	0.45	0.373	0.502	1.148	4.495	10.927	14.089	50.0
387	2-15-BHH	0.966	0.45	1.541	0.311	1.063	7.884	13.572	14.351	50.0	50.0
388	26-5-CH	1.044	0.74	0.394	1.321	0.421	1.038	8.169	10.757	13.448	50.0
389	4-15-AHT	2.353	1.038	1.036	1.668	0.227	15.643	6.459	13.251	50.0	50.0
390	22-11-BH	0.289	0.791	0.107	0.127	3.56	6.787	12.522	10.856	16.001	50.0
391	23-15-CH	0.265	0.337	0.058	1.805	0.286	0.689	2.498	3.581	2.072	14.002
392	11-11-AT	0.56	0.672	0.078	1.495	0.163	0.956	0.523	0.379	5.7	24.475
393	26-16-AH	1.201	0.209	0.867	0.942	1.539	1.783	2.918	3.942	11.715	12.142
394	4-8-BTH	1.226	0.836	0.084	1.057	1.172	0.776	0.79	11.763	13.704	50.0
395	21-4-BT	0.318	0.457	0.85	0.494	0.584	0.086	0.159	0.008	3.966	23.518
396	20-1-AT	0.648	1.393	1.138	1.788	1.774	0.5	0.763	5.311	8.58	16.856
397	12-14-BH	0.091	1.455	1.485	1.221	0.029	1.224	2.064	7.854	15.494	17.126
398	17-1-AH	3.688	1.353	3.81	1.977	5.16	1.857	3.221	0.85	14.104	50.0
399	19-11-AH	0.513	0.439	0.334	0.575	1.432	0.091	8.719	7.075	12.328	18.567
400	20-5-AT	0.645	0.655	0.057	1.693	0.693	0.885	4.113	4.189	7.037	11.169
401	13-1-AT	0.142	0.481	0.662	0.4	1.402	0.706	4.652	12.348	18.186	50.0
402	20-16-AH	0.819	0.34	0.566	1.384	0.331	0.465	1.854	9.927	16.674	12.419
403	24-13-AH	0.009	0.149	0.414	7.741	3.781	2.954	5.12	7.903	14.206	50.0
404	10-13-B	1.383	2.666	3.36	0.289	0.266	1.08	4.235	17.077	17.628	50.0
405	2-14-AT	0.051	0.0	1.16	0.148	0.864	0.73	0.017	4.429	0.307	11.254
406	23-9-AT			0.106	2.293	0.196	0.367	2.711	1.488	11.385	0.905
407	27-17-AT	2.077	0.737	1.265	1.076	1.505	0.567	0.921	0.805	6.127	18.148
408	10-18-AT	1.959	0.292	1.345	1.275	0.231	0.614	0.073	0.685	0.237	6.795
409	21-18-BT	1.331	0.489	0.529	2.144	1.268	0.513	0.129	1.462	4.383	12.89
410	26-16-AT	0.511	0.377	1.403	0.924	0.153	1.458	0.694	1.134	4.015	17.988
411	3-9-A	0.35	0.0	1.285	1.473	1.09	0.465	1.748	8.493	7.021	18.009
412	1-15-AT	3.002	0.811	1.169	4.798	2.02	1.323	4.501	11.316	50.0	50.0
413	6-2-ATT	1.305	0.987	0.857	0.605	2.883	2.313	3.6	7.718	20.143	50.0
414	14-14-AT	0.172	0.674	0.544	1.481	0.353	0.432	0.064	3.128	11.172	19.522
415	16-12-BH	1.256	0.575	1.209	0.054	0.366	0.062	4.356	9.706	16.607	18.293
416	8-1-AHT	0.741	0.344	0.227	0.314	0.998	2.002	4.009	6.426	11.765	17.823
417	3-3-AT	2.033	0.66	1.47	1.256	3.097	2.056	4.867	2.359	1.271	11.184
418	24-13-AT	0.11	0.093	0.856	0.973	0.885	1.607	1.599	0.104	1.122	16.241
419	23-16-BH	0.043	2.382	0.537	5.803	1.101	1.194	1.527	1.882	0.525	9.864
420	22-5-AH	0.695	0.898	0.343	2.47	0.271	1.159	0.475	1.07	4.21	6.001
421	17-2-AT	0.028	0.71	1.655	1.573	1.056	0.993	0.056	0.432	3.581	9.554
422	16-16-BH	0.455	1.117	1.256	1.284	0.683	1.436	0.309	2.359	11.17	17.446
423	26-5-B	0.987	0.034	1.031	2.608	1.396	1.023	1.113	7.372	7.473	23.912
424	25-7-AH	0.285	0.725	0.13	1.366	1.709	2.516	2.066	7.994	9.018	10.311
425	10-1-BHH	2.207	0.824	0.86	2.105	2.018	1.109	2.177	0.967	12.612	16.488
426	5-13-BH	0.062	0.274	0.729	0.867	1.488	0.098	0.627	1.715	5.931	10.199
427	10-7-BTH	0.093	0.234	0.578	2.056	1.106	1.16	1.084	0.704	0.74	17.129
428	7-17-AT	1.371	2.817	0.64	1.972	2.2	1.046	6.012	10.666	18.672	50.0
429	10-15-AT	1.903	0.93	0.669	0.173	1.294	1.638	4.256	11.252	19.333	50.0
430	7-17-B	0.373	0.034	0.977	0.346	0.628	3.094	9.342	10.131	21.401	50.0
431	21-15-A	0.236	0.69	0.524	0.636	1.206	3.335	7.708	9.527	16.586	50.0
432	18-7-BH	1.004	0.662	0.184	0.905	1.222	1.973	1.861	10.158	14.672	18.248
433	8-6-AH	0.949	0.791	0.176	1.141	3.211	6.105	9.031	12.071	10.755	50.0
434	28-9-ATH	0.397	1.636	0.496	2.705	1.276	2.135	0.365	1.89	5.1	10.865
435	23-15-BH	0.612	1.555	1.709	1.148	0.732	0.571	0.308	0.669	11.872	17.83
436	26-3-CH	0.033	0.879	0.471	0.057	0.815	0.733	0.192	2.84	8.61	18.695
437	10-6-A	0.104	0.343	0.124	0.618	0.195	0.339	1.795	5.548	11.477	16.058
438	20-5-BT	0.185	0.301	1.317	0.63	2.84	1.332	3.176	4.661	12.809	13.996
439	21-18-BH	0.584	0.435	0.202	0.415	0.211	1.453	7.232	9.542	17.039	50.0
440	21-6-AT	0.138	0.071	0.35	0.573	0.13	0.281	1.014	4.601	14.932	21.865
441	13-2-AH	0.56	1.768	0.509	0.986	0.351	1.678	5.658	9.164	19.189	50.0
442	24-16-CH	1.42	1.761	1.247	0.94	0.819	0.408	0.281	4.615	12.715	14.165
443	14-17-AH	0.209	1.359	1.401	1.215	2.013	4.241	5.703	4.807	8.45	20.42
444	3-11-BT	2.495	2.154	1.82	0.889	1.5	0.703	1.13	2.229	6.699	5.937
445	11-16-AH	0.499	0.195	1.265	1.087	0.006	2.751	0.738	1.856	0.663	7.959
446	24-2-AHH	1.442	0.096	2.027	1.369	0.198	0.679	1.323	3.531	2.78	12.852
447	1-8-BH	0.738	0.026	0.88	2.314	1.116	0.235	0.488	7.042	9.37	4.417
448	1-8-BT	0.555	0.25	3.43	1.268	1.364	2.853	2.662	0.685	3.285	0.874
449	24-16-AH	0.398	0.424	0.137	0.799	0.699	1.546	0.055	1.197	0.595	7.021
450	18-11-AH	0.767	0.779	0.89	1.613	0.165	1.719	0.39	0.42	3.715	9.673
451	11-3-AH	0.479	1.969	0.349	2.207	0.833	3.747	1.92	3.632	3.636	13.683
452	25-3-B	0.637	0.344	0.177	0.654	0.871	0.699	0.676	10.167	14.383	3.527
453	20-7-AHH	3.163	0.662	0.793	0.605	0.016	1.102	4.711	7.26	6.498	7.859
454	5-6-AH	0.227	1.312	1.037	1.653	0.262	0.243	0.497	0.084	6.795	18.823
455	7-13-AT	1.515	3.259	1.402	3.749	3.038	1.0	0.07	2.184	7.868	50.0
456	7-13-AH			0.36	0.152	0.056	4.73	9.258	7.901	12.091	11.304
457	19-1-AT	0.526	1.179	0.575	1.134	1.016	0.211	2.512	6.425	12.187	7.418
458	25-1-AH	0.624	1.742	0.697	0.236	0.253	0.097	0.266	4.097	5.508	12.032
459	10-6-B	1.667	0.53	0.401	0.356	0.653	0.106	0.241	7.885	25.247	50.0
460	17-4-AT	0.172	0.747	0.616	0.171	0.363	0.644	4.124	10.736	12.605	15.22
461	7-1-AT	0.758	1.675	0.428	0.505	2.125	2.27	0.719	3.042	13.362	22.797
462	29-13-AH	0.58	1.056	0.891	1.384	2.848	6.598	7.651	10.639	18.207	50.0
463	29-2-AT	0.21	0.058	0.688	0.662	1.906	1.378	0.858	5.739	4.993	7.394
464	29-15-AT	0.042	0.509	1.032	0.799	0.572	0.687	0.151	0.047	0.606	5.826
465	28-1-BH	0.549	0.631	0.101	1.353	0.6	1.534	0.429	4.174	4.615	10.613
466	27-3-AT	0.589	0.637	0.065	0.71	0.407	0.362	1.921	7.424	7.334	13.412
467	29-17-AT	0.706	0.775	0.368	0.116	1.018	0.77	0.317	8.662	12.9	13.661
468	12-3-AH	1.262	1.102	0.203	2.586	3.032	1.126	0.117	0.165	1.011	14.889
469	1-11-B	0.051	2.154	3.404	3.82	3.272	3.351	2.077	4.744	15.762	50.0
470	11-10-AH	0.103	0.356	0.44	0.781	2.78	2.046	6.924	7.455	6.463	11.31
471	20-1-AH	1.087	1.797	3.291	1.761	0.714	1.586	6.387	3.088	7.625	7.529
472	5-11-BTH	2.647	2.33	2.321	0.819	1.101	4.825	9.024	10.796	50.0	50.0
473	9-15-ATH	0.743	1.598	0.195	0.055	0.41	0.113	1.363	7.688	18.304	14.009
474	9-15-AHT	0.11	1.028	0.147	0.199	0.615	4.224	4.933	7.822	12.355	14.719
475	15-16-AH	0.158	0.56	0.667	0.075	2.88	3.113	3.139	5.436	9.84	15.597
476	14-2-AH	0.32	1.3	1.158	0.137	0.183	4.772	2.258	7.989	7.397	9.245
477	11-8-BT	1.257	0.243	0.611	1.1	0.727	0.4	1.189	1.109	5.664	13.581
478	20-5-AH	0.809	0.199	0.536	1.258	0.16	1.344	0.855	2.437	0.306	12.024
479	27-8-B	0.108	0.487	0.242	1.54	0.581	0.907	1.139	1.202	1.043	5.178
480	20-10-AT	0.214	0.09	0.18	1.149	0.805	1.184	5.696	2.206	9.117	9.093
481	8-13-ATH	0.502	0.743	0.564	0.043	0.082	0.348	0.307	1.43	7.678	15.365
482	14-3-AT	0.028	0.776	0.141	0.937	0.908	1.66	0.518	0.54	6.132	12.16
483	11-10-ATH	0.537	1.012	1.111	0.357	0.818	1.387	3.981	8.713	11.952	8.054
484	14-12-BTH	0.015	0.002	0.125	0.649	0.556	5.42	4.566	4.557	11.638	11.099
485	23-17-AT	0.397	0.207	0.408	3.109	5.287	7.9	7.022	7.116	50.0	50.0
486	2-16-BT	0.183	0.372	0.356	0.256	0.265	0.214	2.628	5.194	4.465	11.918
487	26-18-BT	0.499	1.604	0.761	0.094	0.585	2.107	7.145	7.327	11.662	12.808
488	26-18-BH	0.969	1.752	0.899	1.495	1.037	0.173	1.712	3.674	8.123	7.386
489	15-8-AH	1.058	0.532	0.258	1.037	0.561	0.217	0.117	4.332	10.215	10.806
490	15-16-AT	0.801	3.215	2.275	3.182	0.399	2.783	2.463	5.033	15.483	16.327
491	7-14-A	0.663	1.917	0.244	0.104	1.868	0.374	3.868	5.444	10.488	15.56
492	17-8-AH	1.219	1.292	0.895	1.155	2.236	0.074	0.595	4.508	9.69	10.95
493	24-12-AH	0.017	2.122	2.221	0.206	1.815	1.944	1.084	1.122	14.68	12.791
494	19-4-AT	0.945	0.155	1.433	1.849	0.089	1.142	0.177	0.279	5.591	4.272
495	16-7-AT	0.684	0.747	0.041	2.17	1.734	2.043	1.198	2.456	7.828	6.233
496	16-7-AH	0.97	0.593	1.145	0.44	0.65	1.129	1.304	1.189	0.434	10.673
497	17-10-AHH	1.261	2.872	1.546	2.113	1.366	0.247	0.398	0.448	6.015	6.69
498	16-6-AH	0.924	0.495	0.351	0.118	0.53	0.186	0.17	0.49	3.118	6.132
499	13-13-BT	0.372	0.431	0.244	0.696	1.227	0.527	0.167	3.793	11.456	15.073
500	18-11-AT	2.362	0.579	0.317	3.407	0.88	4.245	0.815	0.776	11.551	16.272
501	18-7-BTT	1.208	1.901	0.615	1.961	2.436	0.37	1.653	0.954	7.54	4.415
502	12-14-BT	0.88	0.776	0.331	1.079	0.51	0.706	0.338	0.07	4.093	1.54
503	17-1-AT	0.142	0.487	0.861	1.464	2.06	0.923	2.015	10.785	11.438	12.422
504	25-3-CH	1.057	1.976	1.462	1.14	1.819	0.702	1.03	1.411	7.615	11.091
505	24-16-B	2.738	0.165	0.153	1.879	0.979	1.318	0.854	7.377	15.291	15.516
506	21-15-CH	0.122	0.079	0.274	0.126	0.008	0.327	0.626	3.174	7.598	14.338
507	19-7-AT	0.293	0.433	0.02	0.458	0.376	0.26	0.002	5.629	5.392	17.324
508	6-9-BH	1.49	1.803	1.115	1.256	0.436	1.04	1.882	8.167	8.23	11.561
509	23-1-AH	0.628	1.554	1.2	0.564	0.905	0.966	4.671	10.283	13.739	50.0
510	8-1-ATT	0.096	0.551	0.315	0.376	0.07	0.223	4.883	3.98	8.026	10.717
511	8-15-ATH	0.04	0.579	0.115	0.727	0.439	1.184	7.11	7.676	12.119	9.498
512	17-6-BH	0.761	1.937	2.192	3.203	2.146	0.853	0.037	0.661	8.948	10.749
513	8-13-AHT	1.209	2.729	0.845	0.932	0.399	0.015	0.978	8.289	15.037	17.195
514	21-16-AT	5.001	1.444	3.189	0.941	1.98	0.058	1.56	9.397	18.062	50.0
515	6-2-AHH	0.398	0.096	0.111	0.591	0.474	0.12	1.667	2.812	8.515	15.968
516	7-1-BH	0.2	0.028	0.365	1.246	1.014	1.518	2.44	1.547	1.529	1.577
517	6-5-AH	1.263	1.043	3.074	2.258	0.249	0.545	0.587	0.972	0.939	4.779
518	5-6-AT	1.859	0.837	2.242	1.118	0.428	1.537	0.083	4.288	0.626	1.328
519	7-1-AH	0.863	0.338	0.329	0.812	1.256	0.881	2.153	0.642	4.314	2.695
520	15-9-AT	0.216	0.681	1.472	2.465	0.269	0.895	3.964	3.669	6.003	7.232
521	4-15-ATT	0.79	0.986	0.177	0.271	0.371	0.904	0.658	0.831	1.578	8.213
522	12-1-BT	0.3	0.5	0.244	1.258	0.844	1.659	0.556	4.899	7.915	7.924
523	14-5-AH	0.876	0.209	0.158	0.202	0.485	0.218	1.815	0.039	0.202	1.294
524	14-4-BHH	0.224	0.928	1.046	0.058	0.848	2.046	0.567	3.256	3.022	4.503
525	14-4-ATH	0.477	1.028	0.133	0.672	0.342	0.532	0.94	0.58	5.076	16.841
526	7-17-AH	0.733	0.007	0.123	1.045	2.296	0.811	0.727	2.339	8.3	15.258
527	8-3-AHH	0.008	0.631	0.058	1.508	1.208	3.752	6.007	6.726	10.158	7.616
528	14-3-AH	0.324	0.131	0.389	0.523	1.594	0.834	0.602	1.512	5.419	11.055
529	8-15-ATT	0.869	0.975	0.624	1.372	0.781	0.382	0.014	0.071	3.895	3.079
530	28-8-AT	0.273	0.465	0.919	1.351	0.108	2.236	1.518	8.03	7.899	14.294
531	7-1-BTT	0.876	0.086	0.296	1.283	1.088	5.676	4.246	3.96	11.515	13.18
532	26-5-CT	0.976	0.185	0.205	2.115	0.944	2.619	3.248	3.403	9.389	8.296
533	15-5-BHT	0.581	0.05	0.265	0.435	1.754	4.303	4.318	6.282	8.554	7.819
534	21-4-A	0.612	0.629	0.017	1.325	5.925	3.342	1.669	2.265	6.928	21.802
535	24-12-AT	1.2	0.88	0.816	1.709	2.488	0.576	1.142	4.988	12.034	15.31
536	23-1-BT	1.849	3.545	1.57	0.262	0.851	2.277	11.696	9.425	7.669	50.0
537	22-3-BT	0.057	1.2	1.194	0.802	3.093	1.122	0.674	0.858	7.811	17.352
538	17-2-AH	1.308	1.624	0.591	2.354	0.559	0.324	1.076	5.573	13.671	14.737
539	19-7-AH	0.137	0.452	0.081	0.744	2.228	0.297	0.449	0.85	9.955	15.536
540	20-1-BTH	2.53	0.508	0.303	2.405	0.614	1.003	3.894	10.99	23.166	50.0
541	18-1-BH	0.236	1.732	0.63	3.489	1.473	0.012	0.534	0.049	7.616	10.01
542	26-3-B	0.496	1.402	0.523	0.579	1.639	2.112	3.531	3.132	11.423	8.144
543	18-1-AT	0.848	1.016	1.44	1.023	0.596	0.063	3.728	6.866	11.899	9.802
544	25-5-ATH	0.93	1.467	0.448	0.846	0.185	2.295	3.95	9.472	10.992	8.622
545	17-7-AT	0.652	0.72	0.103	0.467	0.697	1.773	3.576	6.737	4.143	10.509
546	20-14-AH	1.454	0.553	0.058	0.255	1.066	0.5	4.69	12.421	18.887	50.0
547	19-7-BHH	0.437	0.561	0.575	0.419	0.362	0.959	0.087	1.616	0.952	3.959
548	12-8-AH	0.873	0.113	0.697	0.685	0.187	0.203	2.741	0.185	0.1	1.127
549	16-6-AT	0.258	0.871	1.106	0.782	0.788	0.432	0.171	0.548	0.231	5.327
550	23-7-AH	0.571	1.108	1.371	0.898	0.002	0.689	0.371	6.298	7.072	8.673
551	29-3-AT	0.529	0.155	1.269	1.604	1.103	1.608	0.075	0.38	0.313	14.951
552	22-2-AH	0.119	1.072	0.129	1.903	1.146	1.332	0.135	5.295	11.057	19.641
553	4-12-A	0.513	0.557	0.19	0.022	0.08	0.607	0.383	0.337	5.852	11.973
554	27-6-AH	0.72	0.349	1.482	3.854	2.851	2.515	2.883	2.156	2.287	9.56
555	11-8-CT	1.351	0.931	2.212	0.469	1.066	0.534	1.8	5.62	7.77	11.035
556	6-17-BH	1.867	2.711	1.124	3.17	6.598	1.904	4.624	2.97	6.682	10.905
557	20-1-BH	0.159	1.034	0.004	0.919	0.159	0.03	1.883	6.427	9.999	15.148
558	9-15-AHH	0.476	0.02	0.608	0.45	2.553	1.626	0.117	0.429	1.491	9.477
559	3-4-AH	0.099	0.773	0.218	0.724	0.522	7.024	3.643	6.653	10.258	5.614
560	1-13-AH	0.08	1.282	1.377	1.159	0.223	0.523	0.749	4.293	5.521	10.713
561	15-4-AH	0.358	1.281	2.429	1.659	2.097	3.095	2.084	0.89	12.679	13.473
562	27-2-AH	0.466	2.089	1.892	0.699	0.698	0.629	3.062	7.567	9.343	12.775
563	16-4-BT	0.425	0.551	1.256	0.694	0.114	1.48	6.956	9.567	21.724	50.0
564	19-4-AH	1.122	0.112	0.029	3.22	0.67	2.86	0.271	1.989	0.131	8.94
565	18-17-AT	0.512	0.551	0.549	2.097	2.323	0.804	1.509	0.827	4.305	6.729
566	7-10-ATH	0.553	1.035	0.757	1.495	0.624	2.935	0.848	3.042	1.266	12.546
567	10-18-AH	0.438	0.438	1.229	0.404	1.38	0.555	3.503	3.773	6.021	8.651
568	25-5-AH	0.781	0.631	0.564	0.414	0.09	0.11	0.481	5.873	9.785	11.51
569	27-7-AH	0.194	0.056	0.296	0.505	0.714	0.201	0.65	8.899	12.161	11.86
570	21-16-AH	0.507	1.812	1.408	2.471	0.7	0.739	1.806	1.825	0.833	13.872
571	9-10-AH	0.94	0.154	0.804	1.423	0.995	0.369	2.966	5.603	8.808	22.328
572	18-1-BTT	0.954	0.463	0.399	0.064	1.101	1.294	6.732	11.56	16.029	50.0
573	18-1-BTH	0.792	0.276	0.42	0.466	0.186	0.757	0.352	4.18	7.429	9.17
574	20-8-BH	0.828	0.334	2.196	1.211	0.021	1.854	1.562	8.753	11.719	11.64
575	9-11-A	0.665	0.35	0.817	0.829	0.245	0.105	0.665	1.207	0.971	5.92
576	17-7-AH	0.709	1.537	1.29	0.138	0.291	1.941	1.484	0.842	0.88	6.957
577	3-7-ATT	0.09	0.414	0.252	0.345	0.849	0.915	1.215	1.599	5.117	7.382
578	26-9-A	0.308	0.186	0.536	0.829	1.101	0.162	1.299	3.014	4.287	10.258
579	29-15-AH	0.891	1.409	0.001	1.255	0.4	0.428	2.469	3.906	8.735	18.83
580	26-18-A	1.398	0.228	0.749	0.171	1.052	1.822	1.473	6.682	14.48	11.094
581	27-3-AH	0.722	0.175	0.13	0.159	0.157	0.271	0.807	1.122	4.537	6.814
582	3-8-BT	1.129	1.803	0.692	0.527	0.701	0.092	0.585	5.05	5.348	9.746
583	29-3-AH	1.122	1.095	2.73	3.026	2.389	2.085	0.706	4.766	13.157	12.836
584	18-17-AH	0.616	1.26	0.858	0.019	0.086	1.443	4.78	3.825	5.993	6.806
585	25-17-AT	0.295	0.523	0.586	0.234	1.252	1.958	1.307	4.593	9.858	8.675
586	25-3-A	0.101	0.532	1.206	1.73	1.113	0.747	1.531	0.572	0.955	1.786
587	26-4-AT	0.054	0.386	0.414	0.285	0.688	0.457	0.324	0.801	1.455	10.984
588	25-13-AT	0.649	0.927	0.423	1.806	2.134	1.284	0.352	1.261	0.535	10.816
589	23-16-A	0.658	0.126	1.607	3.136	2.974	0.386	1.452	1.668	6.805	3.725
590	15-6-ATH	0.067	2.627	0.441	1.865	1.479	1.013	1.703	7.006	5.201	6.627
591	4-9-BH	0.139	0.408	0.129	0.947	1.452	1.224	2.001	9.1	12.409	13.347
592	12-1-BH	0.794	0.069	0.337	0.912	0.211	0.344	0.282	1.59	7.91	12.023
593	22-1-AT	0.093	1.042	4.195	2.674	0.657	0.149	2.439	10.67	14.953	2.359
594	26-1-AT	1.596	1.272	0.948	1.143	1.098	0.896	4.828	7.772	8.252	10.245
595	11-4-BT	1.754	0.923	0.944	1.193	0.472	0.592	0.355	2.853	14.619	19.098
596	20-5-BH	2.109	0.814	0.113	0.575	0.66	0.175	0.897	0.359	0.819	9.576
597	20-18-BHH	2.445	1.975	1.086	0.844	0.976	1.389	0.458	7.485	10.806	11.571
598	3-11-BH	2.089	1.189	1.957	2.0	0.958	0.268	1.001	2.042	1.84	4.329
599	3-3-AH	0.765	1.341	0.553	1.537	1.243	0.24	0.725	4.168	0.359	4.976
600	21-18-A	0.037	0.07	0.065	1.415	1.815	1.699	0.308	0.147	0.605	7.94
601	24-16-AT	0.722	0.322	0.412	1.36	2.19	1.308	3.066	6.456	6.985	10.492
602	28-4-A	0.557	1.746	0.141	3.14	2.54	0.924	0.444	0.68	10.716	16.258
603	28-14-AH	0.227	0.513	2.404	0.161	1.425	0.392	0.125	2.431	7.047	9.791
604	26-3-A	1.211	0.32	0.872	0.264	0.898	0.022	1.702	5.254	6.615	9.481
605	16-4-BH	0.66	0.229	1.026	0.94	1.058	0.143	2.246	7.844	12.34	3.21
606	11-8-A	0.052	0.483	1.222	4.08	4.99	3.246	1.125	4.936	4.288	11.341
607	14-4-BHT	0.543	0.641	0.535	0.045	4.544	5.449	4.306	5.181	3.509	9.26
608	9-1-AH	0.964	1.434	0.086	0.943	0.857	0.431	2.796	4.492	5.376	8.529
609	9-16-ATT	1.165	1.087	0.518	0.604	0.016	0.033	0.789	5.64	8.429	14.919
610	12-8-AT	0.172	2.102	0.132	1.453	1.218	0.525	0.108	0.876	0.567	9.361
611	27-17-AH	0.286	0.466	1.904	0.335	3.432	1.469	1.283	4.868	8.707	2.332
612	20-18-AH	3.412	7.148	1.387	1.26	1.04	3.74	3.624	6.98	50.0	50.0
613	27-8-A	0.027	1.798	0.191	0.706	0.34	1.641	6.352	1.592	10.325	5.941
614	21-10-AT	0.446	1.053	0.079	0.573	0.326	0.005	1.816	0.965	5.319	8.065
615	14-14-BH	2.453	2.989	3.285	3.435	0.8	1.072	1.475	0.91	22.059	50.0
616	24-11-A	0.306	0.194	0.268	0.031	0.133	0.033	2.103	5.088	9.23	9.567
617	11-15-BH	1.035	0.639	1.801	0.088	0.056	0.783	2.365	7.286	7.368	5.632
618	1-12-BH	0.769	0.263	0.916	0.162	0.668	0.026	0.216	2.316	4.18	10.537
619	18-14-AH	2.835	2.238	2.312	4.565	4.327	1.115	1.366	7.971	12.979	50.0
620	26-4-AH	1.012	0.336	0.146	0.23	0.588	1.348	3.383	7.491	1.593	8.426
621	26-9-B	2.768	3.038	3.237	0.159	0.896	1.524	1.819	3.244	10.699	10.921
622	4-10-B	0.248	0.055	0.077	1.223	1.193	1.453	2.583	2.677	1.253	1.31
623	18-16-AH	0.35	0.98	0.525	0.231	0.818	0.294	0.783	0.375	2.038	6.962
624	12-18-AT	0.636	0.52	0.065	0.867	0.643	0.517	0.357	1.254	6.123	7.592
625	11-15-BT	0.178	0.584	0.022	1.072	1.215	0.485	0.059	1.169	4.114	6.585
626	20-18-AT	1.501	0.739	0.361	0.539	1.111	2.58	0.826	3.413	10.905	13.859
627	23-17-AH	0.083	0.453	0.598	0.492	0.32	0.816	0.365	1.061	6.106	3.157
628	3-4-AT	1.183	1.88	0.403	0.208	0.333	0.661	0.938	1.371	3.94	0.837
629	24-2-AHT	0.089	2.752	1.907	2.016	3.155	0.035	1.274	2.137	2.534	1.062
630	4-8-AH	0.302	1.517	0.554	0.233	0.946	0.611	0.672	4.774	4.383	11.168
631	4-10-A	0.364	0.358	0.206	0.608	0.508	0.669	0.829	1.093	0.39	2.93
632	12-18-AH	0.387	0.156	0.298	0.433	0.478	0.067	0.048	1.504	1.043	3.943
633	26-1-AH	1.087	2.728	3.76	3.015	3.483	2.08	3.722	7.036	1.059	50.0
634	18-1-AH	0.413	1.448	0.322	0.144	0.773	0.019	1.217	0.972	3.674	8.97
