# Supplementary material for: Damage dynamics and the role of chance in the timing of E. coli cell death
Source: Nat Commun. 2023 Apr 18;14:2209. doi: 10.1038/s41467-023-37930-x (PMC10113371; doi:10.1038/s41467-023-37930-x)
Supplement: Supplementary file 7 — Source data [file 41467_2023_37930_MOESM7_ESM.zip › Source data/Longitudinal dataset/Cell info rpoS (Figure 5cd).csv]

	cell name	mortality	status
0	23-8-B	26	1
1	21-1-AH	27	1
2	17-11-AT	28	1
3	29-17-BH	28	1
4	27-11-AH	28	1
5	25-11-AT	29	1
6	27-1-A	29	1
7	24-12-BT	29	1
8	27-16-ATH	29	1
9	19-15-A	30	1
10	17-11-AH	30	1
11	28-7-A	31	1
12	23-5-AT	31	1
13	14-8-AT	32	1
14	11-1-A	33	1
15	24-14-A	33	1
16	1-5-AT	33	1
17	4-11-A	34	1
18	20-13-AT	34	1
19	4-13-AH	35	1
20	13-9-AT	35	1
21	18-18-A	35	1
22	23-9-BH	35	1
23	21-3-AT	35	1
24	22-12-A	35	1
25	16-14-AH	35	1
26	10-1-AH	36	1
27	20-4-AH	36	1
28	11-2-AH	36	1
29	16-13-A	36	1
30	20-4-AT	36	1
31	23-6-A	36	1
32	26-9-CT	36	1
33	19-18-A	37	1
34	13-18-A	37	1
35	16-14-AT	37	1
36	22-7-AT	37	1
37	25-9-AH	37	1
38	21-1-AT	37	1
39	17-2-B	38	1
40	29-17-BT	38	1
41	10-7-A	38	1
42	1-11-A	38	1
43	26-7-ATH	38	1
44	26-9-CH	38	1
45	5-8-AH	38	1
46	27-12-A	38	1
47	11-12-AT	39	1
48	4-13-AT	39	1
49	27-13-A	39	1
50	29-15-B	40	1
51	22-7-AH	40	1
52	14-15-A	40	1
53	22-5-BH	40	1
54	18-3-AT	40	1
55	18-6-AH	41	1
56	22-5-BT	41	1
57	22-11-AT	41	1
58	22-11-AH	41	1
59	14-9-BT	41	1
60	12-7-AH	41	1
61	14-9-BH	42	1
62	23-10-AH	42	1
63	5-15-A	42	1
64	19-8-CH	42	1
65	15-5-A	43	1
66	2-8-AT	43	1
67	27-11-AT	43	1
68	20-13-AH	43	1
69	7-11-AT	43	1
70	25-9-AT	43	1
71	19-2-A	43	1
72	18-8-A	43	1
73	19-8-B	43	1
74	13-2-BH	43	1
75	11-2-AT	43	1
76	2-4-AH	44	1
77	2-4-ATH	44	1
78	12-14-A	44	1
79	6-4-A	44	1
80	19-10-A	44	1
81	4-6-AT	45	1
82	6-7-AT	45	1
83	22-8-A	45	1
84	19-17-AT	45	1
85	25-4-A	45	1
86	24-12-BH	45	1
87	22-18-AH	45	1
88	18-2-AH	45	1
89	10-13-A	45	1
90	19-4-BH	45	1
91	12-7-ATH	46	1
92	25-11-AH	46	1
93	2-8-AH	46	1
94	16-9-AH	46	1
95	18-6-AT	47	1
96	9-18-A	47	1
97	13-15-A	47	1
98	12-16-A	47	1
99	10-3-AT	47	1
100	5-12-AH	48	1
101	23-10-AT	49	1
102	17-6-A	49	1
103	18-2-AT	49	1
104	10-3-AH	50	1
105	5-12-AT	50	1
106	14-1-AT	50	1
107	4-1-AH	50	1
108	26-7-AH	51	1
109	6-7-AH	51	1
110	9-13-A	51	1
111	27-16-AH	51	1
112	10-1-AT	52	1
113	4-6-AH	52	1
114	19-12-BH	52	1
115	18-3-AH	53	1
116	23-5-BH	53	1
117	18-9-A	53	1
118	8-12-AHH	53	1
119	8-7-AT	53	1
120	8-7-AH	53	1
121	4-1-AT	53	1
122	14-8-AH	54	1
123	13-9-AH	54	1
124	3-14-AH	54	1
125	1-17-AH	54	1
126	8-12-AHT	55	1
127	21-3-AH	55	1
128	23-18-A	56	1
129	23-14-A	56	1
130	3-17-A	56	1
131	2-16-A	56	1
132	24-9-A	57	1
133	3-16-A	58	1
134	19-8-A	58	1
135	7-11-AH	61	1
136	6-18-A	63	1
137	11-12-AH	63	1
138	19-12-A	64	1
139	14-1-AH	72	1
140	1-5-AH	75	1
