# Supplementary material for: Damage dynamics and the role of chance in the timing of E. coli cell death
Source: Nat Commun. 2023 Apr 18;14:2209. doi: 10.1038/s41467-023-37930-x (PMC10113371; doi:10.1038/s41467-023-37930-x)
Supplement: Supplementary file 7 — Source data [file 41467_2023_37930_MOESM7_ESM.zip › Source data/Longitudinal dataset/Cell info wt (Figure 1e).csv]

	cell name	mortality	status
0	14-9-AH	30	1
1	24-5-A	30	1
2	15-1-A	31	1
3	24-17-CTH	32	1
4	27-17-BT	33	1
5	21-11-A	33	1
6	4-3-A	33	1
7	1-8-AH	34	2
8	21-18-CHH	35	1
9	27-7-AT	37	1
10	29-17-AH	38	1
11	21-6-AH	38	1
12	6-5-ATT	40	2
13	28-12-AHT	40	1
14	1-6-BT	40	2
15	24-2-ATH	40	1
16	28-12-AHH	41	1
17	20-16-AT	42	1
18	24-15-ATH	42	1
19	1-12-AH	42	1
20	7-5-AT	43	1
21	29-8-AT	44	1
22	27-8-CHT	45	1
23	16-12-AT	45	1
24	28-2-AHH	46	1
25	25-13-AH	46	1
26	16-16-AT	46	1
27	3-9-B	47	1
28	7-10-AHTT	47	1
29	28-2-AHT	48	1
30	20-2-AT	48	1
31	6-2-ATH	49	2
32	13-13-BH	49	1
33	11-18-AH	49	1
34	29-12-AT	49	1
35	6-4-B	49	1
36	14-4-AH	49	1
37	27-18-AT	50	1
38	1-12-BT	50	2
39	15-6-ATT	50	1
40	7-9-AH	50	1
41	8-15-AH	51	2
42	27-8-CHH	51	1
43	25-2-BHT	52	1
44	5-1-AT	52	1
45	22-11-BT	52	1
46	29-9-AHH	53	1
47	20-8-BT	53	1
48	26-13-AT	53	1
49	22-2-BHT	54	1
50	24-13-BHH	54	1
51	24-17-CTT	54	1
52	22-18-BT	54	1
53	11-4-AH	55	1
54	26-5-A	55	1
55	28-4-BH	55	1
56	3-10-AT	56	2
57	25-2-BTH	57	1
58	21-16-BT	57	1
59	27-7-BHT	58	1
60	25-7-ATHT	58	1
61	11-18-ATH	58	1
62	27-18-AH	58	1
63	29-9-ATT	59	1
64	28-9-ATT	59	1
65	3-8-A	59	2
66	29-2-AH	59	1
67	27-3-BT	60	1
68	22-2-BHH	60	1
69	26-6-AT	60	1
70	25-13-BT	61	1
71	27-2-BTH	61	1
72	22-18-BH	61	1
73	26-4-BTT	61	1
74	25-13-BH	61	1
75	17-10-ATH	61	1
76	25-7-ATHH	61	1
77	18-14-BTH	61	1
78	14-2-BT	62	1
79	6-9-A	62	1
80	18-6-BTH	62	1
81	8-6-AT	62	1
82	3-1-AT	63	1
83	1-8-AT	63	1
84	5-11-AT	63	1
85	27-17-BH	63	1
86	28-1-AH	63	1
87	23-7-ATT	63	1
88	29-9-ATH	64	1
89	29-12-AH	64	1
90	20-18-BHT	64	1
91	14-12-BTT	65	1
92	25-7-ATT	65	1
93	21-10-BH	65	2
94	4-8-AT	65	2
95	15-16-BTH	65	1
96	15-16-BH	65	1
97	22-17-AHH	65	1
98	24-15-ATT	65	1
99	8-3-AHTH	66	1
100	25-2-BHH	66	1
101	27-5-A	66	1
102	11-4-BH	66	1
103	29-13-BT	66	1
104	24-2-ATT	67	1
105	21-15-BT	67	1
106	16-13-BHH	67	1
107	19-18-BT	67	1
108	8-3-AHTT	67	1
109	26-6-BH	67	1
110	27-5-BT	68	1
111	2-10-A	68	2
112	14-12-AT	68	1
113	23-1-AT	68	1
114	20-14-BHH	68	1
115	12-5-AT	69	1
116	2-7-BH	69	1
117	12-3-ATT	69	1
118	9-1-ATH	69	1
119	17-18-AT	69	1
120	26-13-AHT	69	1
121	29-3-BT	69	1
122	17-8-ATT	69	1
123	3-5-AHH	69	1
124	7-5-AH	69	1
125	15-15-AT	69	1
126	18-16-AT	69	1
127	15-6-AH	70	1
128	27-17-CH	70	1
129	11-3-AT	70	1
130	3-7-ATH	70	1
131	21-16-BH	70	1
132	14-14-AH	70	1
133	24-17-A	70	1
134	20-7-AHT	70	1
135	23-11-ATH	70	1
136	23-11-AH	70	1
137	28-9-AH	71	1
138	20-2-AH	71	1
139	22-17-AHT	71	1
140	14-9-AT	72	1
141	18-17-BT	72	1
142	21-10-BT	72	1
143	24-1-BH	72	1
144	22-14-AH	72	1
145	28-15-BH	72	1
146	28-1-AT	73	1
147	12-1-AH	73	1
148	23-13-B	73	1
149	25-3-CTH	73	1
150	9-16-ATH	73	1
151	28-12-ATT	74	1
152	11-8-CH	74	1
153	16-8-AH	74	1
154	15-16-BTT	74	1
155	15-5-BTHH	74	1
156	28-8-CH	74	1
157	12-3-ATH	74	1
158	1-18-AH	75	1
159	13-13-AT	75	1
160	27-2-BH	75	1
161	27-7-BHH	75	1
162	24-13-BHT	75	1
163	6-17-C	75	1
164	6-3-AHH	75	1
165	28-18-AT	75	1
166	5-13-BT	76	1
167	13-3-AHH	76	1
168	26-2-AT	76	1
169	23-16-BT	76	1
170	29-3-BH	76	1
171	18-17-BH	76	1
172	13-16-BHT	76	1
173	6-17-A	76	1
174	28-17-ATT	77	1
175	28-12-ATH	77	1
176	19-18-BH	77	1
177	26-13-AHH	77	1
178	18-14-BH	77	2
179	28-4-BTH	77	1
180	14-17-AT	77	1
181	26-2-AH	77	1
182	19-17-BTH	77	1
183	4-12-BH	77	1
184	15-4-ATT	77	1
185	3-11-A	77	1
186	26-8-B	77	1
187	13-11-ATT	77	1
188	23-7-ATH	78	1
189	27-2-BTT	78	1
190	1-15-AH	78	2
191	28-17-AH	78	1
192	15-18-AH	78	1
193	17-10-AHT	78	1
194	28-15-BT	78	1
195	16-12-AH	78	1
196	8-4-ATT	79	1
197	8-4-ATH	79	1
198	13-11-AH	79	1
199	25-13-CT	79	1
200	22-17-AT	79	1
201	17-18-AH	79	1
202	15-5-BHH	79	1
203	13-1-AH	79	2
204	17-10-ATT	79	1
205	26-4-BH	79	1
206	25-1-AT	79	1
207	23-8-AH	79	1
208	7-1-BTH	79	1
209	28-17-ATH	79	1
210	20-14-BHT	79	1
211	23-13-A	80	1
212	2-7-AH	80	1
213	2-7-AT	80	2
214	23-9-AH	80	1
215	9-10-ATH	80	1
216	4-12-BT	80	1
217	9-15-ATT	80	1
218	5-2-AHT	80	1
219	27-6-AT	80	1
220	4-9-A	80	1
221	23-15-BT	80	1
222	3-7-AH	80	1
223	24-17-CH	81	1
224	7-14-BH	81	1
225	26-6-AH	81	1
226	9-16-AH	81	1
227	5-13-AT	81	1
228	20-14-AT	81	1
229	10-7-BH	81	1
230	25-17-AH	81	1
231	5-4-AT	81	1
232	11-10-ATT	82	1
233	29-9-AHT	82	1
234	12-5-AH	82	1
235	29-1-BT	82	1
236	11-15-AH	82	1
237	29-1-BH	82	1
238	29-1-AT	82	1
239	6-5-ATH	82	1
240	11-6-BT	82	1
241	10-17-AT	82	1
242	19-11-AT	82	1
243	28-14-AT	82	1
244	3-5-ATH	82	1
245	27-3-BH	82	1
246	25-5-ATT	83	1
247	25-13-CH	83	1
248	24-1-AT	83	1
249	3-10-AH	83	1
250	11-15-AT	83	1
251	12-1-AT	83	1
252	9-11-B	83	1
253	10-7-BTT	83	1
254	3-8-BH	83	1
255	11-8-BH	83	1
256	13-13-AH	84	2
257	6-10-AT	84	1
258	22-14-ATT	84	1
259	13-11-ATH	84	1
260	6-10-AH	84	2
261	7-10-AHTH	84	1
262	23-15-AT	84	1
263	14-6-AT	84	1
264	14-4-ATT	84	1
265	13-16-BHH	84	1
266	16-12-BTH	84	1
267	14-2-BH	84	1
268	5-5-AH	84	1
269	19-17-BH	85	1
270	28-8-BT	85	1
271	23-15-AH	85	1
272	25-2-BTT	85	1
273	24-16-CT	85	1
274	5-11-AH	85	1
275	16-8-AT	85	1
276	16-9-BH	85	1
277	5-5-AT	85	1
278	16-1-AT	86	1
279	22-14-ATH	86	1
280	11-18-ATT	86	1
281	16-6-BH	86	1
282	13-2-AT	86	1
283	19-7-BHT	86	1
284	26-4-BTH	86	1
285	14-2-AT	86	1
286	8-1-AHH	86	1
287	5-13-AH	86	1
288	6-17-BT	87	1
289	17-8-ATH	87	1
290	7-14-BT	87	1
291	4-18-BH	87	1
292	8-13-AHH	87	1
293	4-9-BT	87	1
294	1-13-AT	87	1
295	4-8-BH	87	1
296	11-6-AH	87	1
297	3-5-ATTH	87	1
298	18-6-BH	88	1
299	14-12-AH	88	2
300	16-16-BT	88	1
301	29-1-AH	88	1
302	6-3-ATT	88	1
303	7-10-AHH	88	2
304	16-1-AH	88	1
305	8-4-AH	88	1
306	21-4-BH	88	1
307	26-6-BTH	88	1
308	18-14-AT	88	1
309	24-15-AH	89	1
310	9-2-AH	89	1
311	28-1-BT	89	1
312	15-18-AT	89	1
313	16-4-AH	89	1
314	1-12-AT	89	1
315	22-4-A	89	1
316	1-6-BH	90	1
317	27-5-BH	90	1
318	2-15-AH	90	1
319	3-5-AHT	90	2
320	21-10-AH	90	2
321	15-4-ATH	90	1
322	28-18-AH	90	1
323	22-5-AT	90	1
324	6-3-ATH	90	1
325	11-11-AH	90	1
326	16-6-BT	90	1
327	7-8-ATT	90	2
328	4-15-ATH	90	1
329	19-7-BTH	91	1
330	7-12-AH	91	1
331	22-3-AH	91	1
332	29-8-AH	91	1
333	4-15-AHH	91	1
334	14-6-AH	91	1
335	10-15-AH	91	1
336	10-1-BHT	91	1
337	10-17-AH	91	1
338	16-16-AH	91	1
339	9-1-ATT	91	1
340	16-4-AT	91	1
341	26-3-CT	92	1
342	6-2-AHT	92	1
343	28-8-AH	92	2
344	2-14-AH	92	1
345	5-11-BH	92	1
346	3-9-C	92	1
347	7-8-AH	92	1
348	2-15-AT	92	1
349	3-1-AH	92	1
350	22-3-AT	92	1
351	5-4-AH	92	1
352	7-8-ATH	92	1
353	9-2-AT	92	1
354	5-1-AH	92	1
355	22-3-BH	92	2
356	18-7-BTH	92	2
357	14-5-AT	92	1
358	23-1-BH	93	1
359	7-9-AT	93	1
360	6-3-AHT	93	1
361	5-4-BH	93	1
362	20-18-BT	93	1
363	5-2-AHH	93	1
364	21-15-BH	93	2
365	22-1-AH	93	1
366	24-1-AH	93	1
367	29-13-AT	93	1
368	22-2-AT	93	1
369	14-12-BH	93	2
370	17-4-AH	93	2
371	8-1-ATH	93	1
372	14-14-BT	93	1
373	19-1-AH	93	1
374	14-3-BH	93	1
375	23-8-AT	93	1
376	9-10-ATT	94	1
377	29-13-BH	94	1
378	28-8-BH	94	1
379	27-2-AT	94	1
380	28-15-A	94	1
381	2-16-BH	94	1
382	20-10-AH	94	1
383	17-6-BT	94	1
384	15-8-AT	94	1
385	15-9-AH	94	1
386	14-6-BH	94	1
387	2-15-BHH	94	1
388	26-5-CH	94	1
389	4-15-AHT	94	1
390	22-11-BH	94	1
391	23-15-CH	95	2
392	11-11-AT	95	1
393	26-16-AH	95	2
394	4-8-BTH	95	1
395	21-4-BT	95	2
396	20-1-AT	95	1
397	12-14-BH	95	2
398	17-1-AH	95	1
399	19-11-AH	95	2
400	20-5-AT	95	2
401	13-1-AT	95	1
402	20-16-AH	95	1
403	24-13-AH	95	2
404	10-13-B	95	1
405	2-14-AT	96	2
406	23-9-AT	96	1
407	27-17-AT	96	1
408	10-18-AT	96	1
409	21-18-BT	96	2
410	26-16-AT	96	1
411	3-9-A	96	1
412	1-15-AT	96	1
413	6-2-ATT	96	1
414	14-14-AT	96	2
415	16-12-BH	96	1
416	8-1-AHT	96	1
417	3-3-AT	97	1
418	24-13-AT	97	2
419	23-16-BH	97	1
420	22-5-AH	97	1
421	17-2-AT	97	1
422	16-16-BH	97	1
423	26-5-B	97	1
424	25-7-AH	97	1
425	10-1-BHH	97	1
426	5-13-BH	97	1
427	10-7-BTH	97	1
428	7-17-AT	97	1
429	10-15-AT	97	1
430	7-17-B	97	1
431	21-15-A	97	2
432	18-7-BH	97	1
433	8-6-AH	97	1
434	28-9-ATH	98	1
435	23-15-BH	98	2
436	26-3-CH	98	1
437	10-6-A	98	2
438	20-5-BT	98	1
439	21-18-BH	98	1
440	21-6-AT	98	1
441	13-2-AH	98	1
442	24-16-CH	98	2
443	14-17-AH	98	1
444	3-11-BT	99	1
445	11-16-AH	99	1
446	24-2-AHH	99	1
447	1-8-BH	99	1
448	1-8-BT	99	1
449	24-16-AH	99	2
450	18-11-AH	99	2
451	11-3-AH	99	1
452	25-3-B	99	1
453	20-7-AHH	99	1
454	5-6-AH	99	1
455	7-13-AT	99	1
456	7-13-AH	99	1
457	19-1-AT	99	1
458	25-1-AH	99	1
459	10-6-B	99	2
460	17-4-AT	99	1
461	7-1-AT	99	1
462	29-13-AH	99	1
463	29-2-AT	100	1
464	29-15-AT	100	1
465	28-1-BH	100	1
466	27-3-AT	100	1
467	29-17-AT	100	1
468	12-3-AH	100	2
469	1-11-B	100	1
470	11-10-AH	100	1
471	20-1-AH	100	1
472	5-11-BTH	100	1
473	9-15-ATH	100	1
474	9-15-AHT	100	1
475	15-16-AH	100	2
476	14-2-AH	100	2
477	11-8-BT	101	1
478	20-5-AH	101	1
479	27-8-B	101	1
480	20-10-AT	101	1
481	8-13-ATH	101	1
482	14-3-AT	101	1
483	11-10-ATH	101	1
484	14-12-BTH	101	1
485	23-17-AT	101	1
486	2-16-BT	101	1
487	26-18-BT	101	1
488	26-18-BH	101	1
489	15-8-AH	101	1
490	15-16-AT	101	1
491	7-14-A	101	1
492	17-8-AH	101	1
493	24-12-AH	101	2
494	19-4-AT	102	2
495	16-7-AT	102	1
496	16-7-AH	102	1
497	17-10-AHH	102	1
498	16-6-AH	102	1
499	13-13-BT	102	1
500	18-11-AT	102	1
501	18-7-BTT	102	2
502	12-14-BT	102	1
503	17-1-AT	102	1
504	25-3-CH	102	2
505	24-16-B	102	2
506	21-15-CH	102	1
507	19-7-AT	102	1
508	6-9-BH	102	1
509	23-1-AH	102	2
510	8-1-ATT	102	1
511	8-15-ATH	102	1
512	17-6-BH	102	1
513	8-13-AHT	102	1
514	21-16-AT	102	1
515	6-2-AHH	103	2
516	7-1-BH	103	1
517	6-5-AH	103	1
518	5-6-AT	103	1
519	7-1-AH	103	1
520	15-9-AT	103	1
521	4-15-ATT	103	1
522	12-1-BT	103	1
523	14-5-AH	103	1
524	14-4-BHH	103	1
525	14-4-ATH	103	1
526	7-17-AH	103	1
527	8-3-AHH	103	2
528	14-3-AH	103	2
529	8-15-ATT	103	1
530	28-8-AT	103	1
531	7-1-BTT	103	1
532	26-5-CT	103	1
533	15-5-BHT	103	1
534	21-4-A	103	1
535	24-12-AT	103	1
536	23-1-BT	103	1
537	22-3-BT	103	1
538	17-2-AH	103	1
539	19-7-AH	103	2
540	20-1-BTH	103	1
541	18-1-BH	103	2
542	26-3-B	103	1
543	18-1-AT	103	2
544	25-5-ATH	103	1
545	17-7-AT	103	1
546	20-14-AH	103	2
547	19-7-BHH	104	1
548	12-8-AH	104	1
549	16-6-AT	104	1
550	23-7-AH	104	1
551	29-3-AT	104	1
552	22-2-AH	104	1
553	4-12-A	104	1
554	27-6-AH	104	2
555	11-8-CT	104	1
556	6-17-BH	104	2
557	20-1-BH	104	2
558	9-15-AHH	104	1
559	3-4-AH	104	1
560	1-13-AH	104	1
561	15-4-AH	104	1
562	27-2-AH	104	1
563	16-4-BT	104	2
564	19-4-AH	105	2
565	18-17-AT	105	2
566	7-10-ATH	105	1
567	10-18-AH	105	2
568	25-5-AH	105	1
569	27-7-AH	105	2
570	21-16-AH	105	2
571	9-10-AH	105	1
572	18-1-BTT	105	2
573	18-1-BTH	105	1
574	20-8-BH	105	1
575	9-11-A	106	1
576	17-7-AH	106	2
577	3-7-ATT	106	1
578	26-9-A	106	1
579	29-15-AH	106	1
580	26-18-A	106	1
581	27-3-AH	106	1
582	3-8-BT	106	1
583	29-3-AH	106	2
584	18-17-AH	106	2
585	25-17-AT	106	1
586	25-3-A	107	2
587	26-4-AT	107	2
588	25-13-AT	107	2
589	23-16-A	107	2
590	15-6-ATH	107	1
591	4-9-BH	107	1
592	12-1-BH	107	2
593	22-1-AT	107	2
594	26-1-AT	107	1
595	11-4-BT	107	1
596	20-5-BH	107	1
597	20-18-BHH	107	1
598	3-11-BH	108	2
599	3-3-AH	108	1
600	21-18-A	108	2
601	24-16-AT	108	2
602	28-4-A	108	1
603	28-14-AH	108	2
604	26-3-A	108	1
605	16-4-BH	108	1
606	11-8-A	108	2
607	14-4-BHT	108	1
608	9-1-AH	108	1
609	9-16-ATT	108	1
610	12-8-AT	109	2
611	27-17-AH	109	1
612	20-18-AH	109	2
613	27-8-A	109	2
614	21-10-AT	109	2
615	14-14-BH	109	2
616	24-11-A	109	2
617	11-15-BH	110	2
618	1-12-BH	110	1
619	18-14-AH	110	2
620	26-4-AH	110	1
621	26-9-B	110	2
622	4-10-B	111	1
623	18-16-AH	111	2
624	12-18-AT	111	2
625	11-15-BT	111	2
626	20-18-AT	111	1
627	23-17-AH	111	1
628	3-4-AT	112	2
629	24-2-AHT	112	2
630	4-8-AH	112	2
631	4-10-A	113	1
632	12-18-AH	114	2
633	26-1-AH	115	1
634	18-1-AH	115	2
