# Supplementary material for: Damage dynamics and the role of chance in the timing of E. coli cell death
Source: Nat Commun. 2023 Apr 18;14:2209. doi: 10.1038/s41467-023-37930-x (PMC10113371; doi:10.1038/s41467-023-37930-x)
Supplement: Supplementary file 7 — Source data [file 41467_2023_37930_MOESM7_ESM.zip › Source data/Longitudinal dataset/PI timeseries wt (Figure 1c).csv]

	22h	23h	24h	25h	26h	27h	28h	29h	30h	31h	32h	33h	34h	35h	36h	37h	38h	39h	40h	41h	42h	43h	44h	45h	46h	47h	48h	49h	50h	51h	52h	53h	54h	55h	56h	57h	58h	59h	60h	61h	62h	63h	64h	65h	66h	67h	68h	69h	70h
14-09-AH	95.23	96.58	89.59	106.11	103.46	115.59	120.34	125.64	129.52	128.36	151.94	267.44	252.78	210.56	232.14	206.61	201.86	176.17	201.17	176.37	210.17	172.66	199.36	199.29	203.69	190.51	195.18	186.99	192.57	195.83	195.76	202.99	200.0	196.92	199.18	202.32	188.84	192.05	197.74	199.82	190.47	197.38	191.65	197.39	195.46	190.56	196.84	200.87	190.95
24-05-A	114.31	119.94	125.51	134.47	128.65	130.24	150.86	158.4	170.45	194.77	241.26	260.57	240.23	255.22	257.91	225.52	252.78	249.79	247.9	241.61	238.12	230.38	251.78	240.56	240.82	241.38	255.61	248.49	241.56	249.72	241.8	248.41	236.4	233.74	256.15	231.24	242.7	230.14	241.11	243.5	240.17	238.49	236.56	235.98	229.97	238.9	242.84	250.47	243.87
15-01-A	91.86	96.31	91.99	98.51	108.62	120.3	135.5	132.81	139.3	126.66	169.73	192.47	174.48	161.28	189.95	186.21	183.57	163.92	177.23	153.8	182.91	161.63	188.64	170.04	192.33	182.86	191.26	188.66	187.59	223.5	225.36	238.08	234.43	232.3	234.38	232.65	239.83	260.0	253.49	241.92	247.36	248.62	253.35	249.64	243.12	258.89	250.2	248.16	248.46
24-17-CTH	53.26	53.37	52.78	55.16	46.34	47.09	46.27	53.23	56.23	47.68	69.74	357.75	306.28	265.03	261.22	207.7	240.05	209.97	228.35	193.02	190.31	195.31	209.26	203.55	200.25	187.0	192.61	207.66	194.41	182.59	181.85	191.66	182.25	205.98	203.02	194.72	183.67	186.41	190.52	181.55	187.65	187.57	171.94	178.47	185.13	177.01	162.13	162.48	171.18
27-17-BT	42.22	44.26	46.22	43.84	41.48	40.5	52.09	51.09	49.79	45.37	65.24	86.68	212.07	191.85	155.56	117.71	145.13	124.63	122.52	110.26	107.22	102.87	109.31	107.39	88.8	79.89	75.2	0.0	0.0	0.0	0.0	0.0	0.0	0.0	0.0	0.0	0.0	0.0	0.0	0.0	0.0	0.0	0.0	0.0	0.0	0.0	0.0	0.0	0.0
21-11-A	107.83	112.45	121.78	118.49	121.52	123.32	145.14	148.69	155.67	135.08	157.77	168.64	165.77	162.07	181.77	158.21	180.52	180.41	192.78	160.68	200.74	174.45	200.5	189.87	204.17	191.4	203.0	197.07	202.34	205.84	203.92	202.34	201.92	201.5	207.58	214.95	205.96	200.46	211.24	214.31	200.92	206.92	203.03	200.34	206.41	203.44	204.55	219.97	206.08
04-03-A	86.58	90.17	86.67	90.44	93.78	95.77	100.52	105.36	111.91	115.48	104.24	130.9	133.18	121.23	139.4	135.27	129.6	139.54	176.59	151.86	182.19	159.92	154.82	155.23	149.72	157.69	159.75	161.11	156.74	153.69	158.55	159.76	157.78	169.01	167.49	165.74	175.13	171.48	175.0	165.74	173.36	163.24	165.66	165.95	167.85	164.93	163.14	168.08	156.08
01-08-AH	36.85	38.55	34.14	32.52	39.11	35.07	36.88	36.68	37.6	36.46	33.62	36.77	38.26	37.16	38.29	38.05	35.51	38.96	39.12	35.78	37.69	42.67	37.16	37.21	39.44	38.78	39.51	37.75	35.95	39.17	36.74	35.47	35.76	34.88	39.17	38.23	40.16	36.18	37.6	38.83	39.76	39.89	41.74	39.48	38.96	38.82	38.8	39.94	38.65
21-18-CHH	56.84	56.01	56.97	55.42	52.03	49.93	58.46	57.02	59.9	49.15	57.83	56.14	53.24	49.74	262.77	244.83	250.39	234.07	240.02	172.87	220.85	175.42	216.17	196.78	204.47	193.6	198.7	191.85	193.71	187.24	201.6	188.64	187.16	184.57	181.07	183.04	163.67	170.13	175.34	164.02	161.85	165.11	159.03	150.6	163.29	162.68	180.05	161.41	169.51
27-07-AT	71.88	82.56	86.21	99.14	97.79	98.55	113.78	121.89	125.32	113.99	145.96	144.78	139.19	142.01	157.72	138.28	165.19	164.81	178.15	170.09	165.44	174.49	187.03	180.89	188.17	183.03	196.62	201.58	214.68	208.85	213.83	209.07	211.85	225.66	220.76	213.94	228.59	227.57	211.56	226.42	231.97	228.87	241.92	250.01	239.17	250.2	243.73	261.3	256.61
29-17-AH	45.3	46.2	47.56	50.37	45.54	39.97	49.79	53.63	56.89	64.6	78.33	91.02	92.08	107.9	134.38	125.98	158.32	173.68	173.14	170.65	176.29	180.7	195.96	219.97	197.06	207.7	213.65	228.88	230.4	243.86	236.28	245.77	224.76	237.19	227.42	240.48	226.13	234.76	240.57	249.05	214.43	249.94	254.17	239.42	250.78	252.54	265.63	244.48	289.78
21-06-AH	33.9	30.57	33.3	31.72	29.69	27.23	34.22	34.35	35.11	30.74	32.12	37.22	35.12	31.22	37.52	32.07	36.76	329.14	214.41	188.04	226.9	200.7	220.0	217.51	224.15	209.38	220.68	228.07	224.26	226.92	219.27	217.75	225.65	212.25	222.59	231.5	219.74	214.01	213.31	215.03	209.94	213.1	206.36	204.56	210.91	199.55	212.99	224.29	220.85
06-05-ATT	36.31	37.62	35.96	39.89	35.65	34.64	38.07	40.37	38.92	35.82	31.67	39.7	36.76	34.11	34.64	38.2	30.2	33.96	40.08	36.21	36.68	34.47	36.77	40.49	40.87	40.02	36.92	37.8	40.11	36.84	37.88	39.92	37.42	39.53	37.51	38.67	40.47	40.63	40.94	41.16	40.09	42.44	38.5	40.62	42.53	40.78	40.75	39.86	39.81
28-12-AHT	32.77	36.78	39.24	40.19	37.59	35.72	39.11	42.01	35.81	38.36	45.77	48.83	42.73	46.71	47.11	45.27	46.27	55.37	68.19	180.76	215.41	211.14	233.71	235.3	210.26	216.05	209.43	215.3	215.8	211.45	216.66	196.57	206.7	206.56	196.35	208.34	194.53	201.3	196.7	199.73	192.06	194.09	202.69	197.36	197.93	202.23	192.19	190.51	192.22
01-06-BT	47.53	45.01	44.57	44.64	50.29	42.36	48.75	45.9	45.63	43.05	38.95	46.97	49.93	44.36	46.36	44.79	44.48	48.58	49.92	48.7	47.92	51.24	48.2	50.44	47.64	49.49	48.86	49.64	49.71	49.16	48.82	43.15	45.88	44.92	48.37	44.88	46.01	47.61	47.52	49.52	52.4	51.49	53.13	51.56	47.92	51.56	51.92	52.11	52.82
24-02-ATH	41.72	40.35	38.81	40.52	41.62	34.83	54.16	61.97	73.43	69.32	92.86	100.27	89.06	114.42	115.53	110.01	129.54	136.01	133.68	143.97	142.8	131.96	165.75	160.91	154.82	164.18	183.14	159.07	163.28	182.85	177.04	187.71	176.08	192.45	201.97	198.86	216.82	215.16	219.45	222.33	236.37	247.95	245.03	234.51	233.45	233.8	225.07	198.45	186.47
28-12-AHH	32.77	36.78	39.24	40.19	37.59	35.72	39.97	42.26	38.1	36.32	46.81	47.64	37.46	43.79	46.8	39.39	47.55	49.5	50.59	79.65	253.91	212.38	228.29	223.37	188.33	196.5	195.45	191.19	199.8	188.65	182.75	173.87	180.92	183.77	182.36	181.22	168.27	171.04	166.17	163.94	164.52	158.68	157.96	161.86	159.29	166.08	163.41	155.58	173.76
20-16-AT	48.79	49.73	51.18	48.88	43.05	44.6	53.86	49.3	57.16	47.08	58.66	55.37	54.74	53.73	55.52	50.01	53.68	59.44	61.39	51.65	119.98	173.55	295.29	238.08	222.55	218.2	220.61	220.88	216.94	209.28	216.17	202.66	204.16	205.08	218.46	194.4	183.62	187.18	178.59	169.65	168.45	163.07	158.63	165.71	165.05	164.55	173.35	156.35	155.21
24-15-ATH	46.82	47.91	48.4	49.94	46.2	43.7	48.41	65.89	77.96	76.17	102.38	99.6	95.77	104.51	118.85	109.91	130.82	129.34	151.64	136.88	139.18	151.57	170.42	163.57	172.79	165.41	173.2	188.97	183.5	177.08	179.14	194.92	201.67	203.68	209.62	210.02	208.13	203.19	214.82	209.94	223.38	226.58	208.33	214.57	243.79	236.36	224.26	221.98	222.58
01-12-AH	39.48	40.87	36.04	36.78	40.9	37.51	35.84	38.42	40.95	36.87	33.22	40.34	39.44	34.91	40.93	39.22	40.73	42.74	43.41	44.4	45.56	53.0	49.82	51.66	51.46	51.25	52.56	53.2	52.76	55.31	54.12	48.98	49.03	47.43	53.11	50.8	53.53	49.75	49.96	50.99	57.82	56.01	53.76	51.56	48.23	51.62	52.05	51.04	51.76
07-05-AT	58.52	57.29	54.04	50.17	53.36	50.72	53.54	54.43	57.0	53.65	50.4	59.48	50.88	47.07	51.83	47.81	41.26	44.06	53.59	42.76	50.08	43.87	150.83	163.03	172.72	158.31	153.9	152.84	153.92	155.21	146.67	142.47	138.69	122.64	123.42	125.21	122.57	119.91	116.64	117.52	112.79	118.89	108.23	114.73	123.15	108.78	111.1	111.96	114.21
29-08-AT	29.78	33.05	31.37	33.25	33.45	27.88	30.95	33.86	30.1	28.75	32.21	34.72	30.88	33.03	33.07	30.48	32.99	33.6	33.18	33.56	31.47	32.51	56.38	199.25	292.35	276.38	275.03	252.65	249.63	254.91	241.33	242.86	233.98	233.34	229.4	224.05	213.43	210.59	204.01	210.12	181.79	200.63	196.27	194.99	188.24	187.44	175.3	175.35	191.67
27-08-CHT	45.63	48.94	48.52	49.87	42.83	39.85	44.56	43.8	44.41	38.58	52.39	47.31	43.43	44.41	48.09	40.31	51.18	52.93	52.45	54.36	48.68	49.04	60.4	94.95	183.41	172.26	190.02	170.32	183.27	182.75	202.95	209.38	201.87	213.14	211.12	210.62	211.71	217.35	209.94	204.91	213.56	201.87	215.56	211.28	200.27	227.09	216.65	216.15	219.07
16-12-AT	36.5	35.57	37.42	44.71	51.26	54.58	66.5	72.81	74.32	74.93	81.89	90.74	97.4	83.42	96.96	105.1	113.87	102.25	113.57	96.98	122.98	127.35	131.34	142.73	173.59	146.75	158.14	158.16	161.8	171.21	179.86	180.57	167.91	172.24	161.78	172.64	177.83	179.06	173.97	203.01	207.37	213.28	208.51	216.55	224.59	216.66	233.11	233.96	239.59
28-02-AHH	37.72	40.32	43.53	43.91	39.45	36.76	40.87	43.94	36.73	34.08	39.55	43.54	36.9	41.22	41.83	37.14	37.42	41.67	37.69	38.05	37.44	35.62	39.56	43.29	40.26	105.11	180.42	129.38	117.68	111.19	110.69	96.71	100.63	99.02	96.02	101.22	81.3	83.83	80.3	79.41	75.96	80.35	80.96	77.61	77.0	78.27	77.46	74.75	71.77
25-13-AH	62.22	68.98	65.98	81.71	70.47	84.38	93.93	95.98	95.76	84.03	112.51	112.23	105.06	112.93	117.22	113.14	124.12	120.69	121.4	117.75	121.76	120.82	129.47	132.89	124.49	133.95	138.43	148.23	133.52	139.71	141.43	147.76	145.23	140.9	144.01	144.54	160.08	152.04	144.47	163.2	161.37	165.65	161.71	164.71	172.32	179.72	172.6	183.92	187.6
16-16-AT	46.42	48.39	46.86	49.96	54.94	56.59	62.21	61.59	63.57	56.03	68.0	84.62	84.05	77.35	88.75	93.14	107.23	100.04	117.74	105.24	125.83	113.27	138.6	133.27	140.05	141.33	137.39	146.71	145.02	144.17	143.94	158.3	152.08	159.06	147.04	170.19	155.94	172.22	169.13	167.23	185.56	190.96	197.96	202.3	218.63	216.3	249.64	247.79	244.88
03-09-B	32.4	37.42	33.27	34.36	34.45	33.17	35.85	38.3	38.07	35.65	32.84	38.88	37.89	31.94	39.0	37.7	32.79	37.76	40.05	35.66	38.91	38.91	40.58	41.27	41.66	41.06	41.73	39.47	41.99	41.46	43.08	41.27	40.42	42.17	41.89	43.8	43.33	44.49	46.78	47.76	45.99	42.44	50.15	45.77	44.65	46.01	48.5	48.65	49.29
07-10-AHTT	38.25	38.39	36.13	35.21	36.16	36.88	39.66	39.66	41.78	36.74	36.76	45.54	42.61	33.17	40.53	39.82	33.4	38.04	46.82	38.23	41.64	35.05	37.59	40.71	49.23	65.15	149.92	133.64	137.25	139.79	126.69	120.81	124.27	112.93	107.5	103.53	102.27	99.87	100.79	94.7	89.57	88.03	77.29	81.57	85.6	79.65	80.86	77.89	76.08
28-02-AHT	37.72	40.32	43.53	43.91	39.45	36.76	40.87	43.94	36.73	38.27	40.2	45.83	39.98	42.42	44.24	38.94	40.64	43.26	42.57	39.82	40.83	40.34	45.2	45.75	43.39	49.9	48.77	56.12	52.26	51.58	54.76	53.08	56.51	57.7	64.02	70.82	0.0	0.0	0.0	0.0	0.0	0.0	0.0	0.0	0.0	0.0	0.0	0.0	0.0
20-02-AT	66.33	69.03	68.41	71.65	65.54	71.54	81.15	79.49	92.18	80.48	94.26	105.44	113.17	109.73	118.36	117.0	126.23	136.89	141.4	129.92	155.55	134.56	172.55	165.84	168.44	185.49	192.11	212.12	199.17	209.22	214.46	228.87	241.19	265.97	299.27	271.08	280.12	267.97	261.63	257.96	273.26	263.43	260.75	272.13	265.99	278.56	283.15	277.2	275.54
06-02-ATH	34.79	35.98	38.47	38.93	34.7	37.14	38.02	36.01	37.53	35.19	30.43	40.14	36.84	31.92	37.13	36.86	29.85	33.38	41.2	35.79	39.15	37.52	38.11	43.93	40.96	42.72	41.09	39.9	43.19	40.12	40.35	43.06	40.65	44.48	40.62	40.44	41.67	44.84	43.95	46.63	43.06	46.05	45.17	46.93	45.46	45.92	47.74	44.91	43.83
13-13-BH	47.57	49.54	44.83	43.12	46.29	47.31	48.41	48.46	47.44	40.1	54.76	70.98	78.43	71.72	87.4	91.0	94.66	84.29	103.14	94.67	111.41	96.7	117.22	127.38	126.74	122.33	124.04	131.29	143.34	141.86	150.28	153.51	153.94	158.31	165.47	179.64	171.93	167.99	179.45	180.71	197.44	191.35	182.07	193.29	205.18	191.83	218.17	208.08	207.64
11-18-AH	47.9	55.25	49.27	52.33	50.1	50.88	53.37	52.43	54.48	45.01	48.41	60.09	80.09	76.45	80.96	82.43	92.56	99.1	128.68	113.63	147.28	134.05	188.02	192.73	191.0	194.73	241.51	228.92	296.82	284.26	381.78	362.49	434.92	442.67	387.21	384.98	415.81	458.29	432.71	390.33	442.38	442.87	437.24	432.45	442.81	463.52	447.68	430.08	443.01
29-12-AT	41.8	44.77	44.22	45.98	42.87	39.5	41.97	44.94	38.56	37.41	41.5	44.54	37.57	45.91	44.49	40.68	44.17	48.21	45.99	46.03	45.76	51.75	54.24	62.64	61.47	75.75	89.49	100.72	238.39	262.14	256.41	261.93	254.06	263.9	261.79	262.64	253.81	255.92	251.86	260.09	227.95	257.3	260.19	257.98	254.09	268.28	251.34	242.61	274.85
06-04-B	81.66	87.7	86.48	95.96	93.13	101.25	111.54	113.5	119.98	117.6	103.16	132.49	125.42	115.18	124.83	131.71	112.12	122.84	153.06	129.48	143.96	136.05	140.99	157.34	156.93	161.59	166.13	168.43	183.07	171.77	170.91	172.84	166.57	176.74	175.28	177.81	187.88	193.52	198.76	193.3	199.06	214.04	203.52	218.85	239.54	238.61	240.2	238.77	246.81
14-04-AH	35.83	36.18	32.93	33.72	32.45	36.03	39.03	35.67	38.93	33.11	37.46	38.88	39.68	35.94	40.0	41.72	38.46	37.26	38.91	37.61	41.49	36.71	42.2	40.95	56.93	79.9	114.22	144.76	223.68	265.23	272.16	275.44	277.84	272.04	272.76	281.54	264.58	255.34	277.95	273.11	267.35	259.77	272.75	267.76	259.03	254.96	262.25	274.49	259.84
27-18-AT	42.21	45.49	45.24	44.43	41.61	37.88	44.8	44.89	42.22	36.87	53.87	48.15	44.34	45.34	46.13	38.64	48.66	49.06	47.72	46.36	50.06	54.97	67.84	77.78	88.43	88.31	99.09	120.57	153.66	159.19	172.37	179.15	196.7	219.1	211.09	236.79	234.89	264.61	261.51	290.55	287.95	262.23	272.9	258.6	258.04	270.47	257.05	253.75	238.46
01-12-BT	48.3	51.31	47.04	45.78	50.96	46.84	49.38	49.88	50.54	47.49	43.78	49.18	48.86	45.68	51.42	45.87	44.61	45.23	49.15	48.57	48.86	51.61	51.22	50.09	51.41	48.11	50.73	50.34	49.51	51.27	49.42	49.21	48.87	48.61	51.19	50.47	50.25	50.79	50.21	51.57	51.74	50.95	55.99	51.36	46.04	50.22	47.93	48.95	49.26
15-06-ATT	43.7	42.72	43.64	38.91	38.95	42.43	46.06	46.44	47.23	43.89	47.25	51.92	48.17	41.76	50.02	49.29	50.94	47.07	49.89	46.77	52.1	43.96	53.82	51.57	54.27	56.47	51.81	53.07	56.2	269.57	247.64	195.64	179.12	179.26	174.97	164.09	165.49	160.41	160.46	153.34	154.76	153.02	151.77	147.0	143.79	146.43	139.95	136.75	133.82
07-09-AH	34.92	34.34	31.78	32.79	31.2	33.93	37.56	37.83	38.35	36.49	35.96	43.88	40.39	34.11	40.81	38.32	35.0	38.38	50.44	55.1	70.04	72.6	87.77	92.26	117.19	109.24	109.58	118.54	142.83	164.85	145.97	132.41	143.26	144.29	133.91	161.13	139.55	140.55	169.85	154.85	154.14	180.33	187.64	172.58	184.83	173.75	156.49	165.29	173.45
08-15-AH	43.44	42.57	38.52	40.73	38.57	36.75	42.88	40.69	39.23	39.05	34.22	47.63	41.28	35.64	41.4	43.55	37.38	38.97	42.76	41.69	42.87	43.98	44.64	51.2	48.73	45.96	46.17	47.33	46.36	49.58	51.49	48.51	49.15	47.3	46.6	52.01	47.28	48.43	49.91	47.13	47.21	53.69	46.75	50.03	51.5	50.45	50.31	47.31	49.74
27-08-CHH	45.63	48.94	48.52	49.87	42.83	39.85	44.56	43.8	41.63	36.71	50.64	44.15	42.96	44.34	44.17	35.34	49.15	48.08	48.68	50.55	47.44	50.2	53.6	50.17	59.6	56.24	70.47	71.04	84.85	101.39	213.1	265.14	211.89	219.63	214.1	211.8	220.53	223.8	207.08	219.38	225.44	221.4	235.34	233.65	216.05	230.16	220.79	231.65	230.49
25-02-BHT	43.31	44.45	47.82	48.66	41.76	42.06	48.79	49.92	46.78	40.0	50.04	52.29	48.25	46.6	49.18	46.66	53.7	56.43	56.25	50.47	51.15	51.4	55.41	68.71	69.51	76.95	80.3	85.53	85.97	90.96	96.08	103.66	99.95	104.39	114.22	112.1	124.89	110.44	109.28	121.52	114.84	128.68	113.8	117.29	125.65	123.73	143.54	159.58	149.57
05-01-AT	40.87	44.02	41.14	42.29	39.61	38.61	43.83	46.69	46.45	43.67	37.82	46.86	44.85	39.19	45.49	44.68	41.17	40.64	48.22	40.46	45.16	44.59	46.33	51.26	46.39	48.06	48.45	50.72	46.09	48.03	48.13	51.51	47.63	48.7	48.06	48.94	48.36	52.79	49.4	50.75	55.47	54.93	52.21	51.57	55.62	53.91	52.39	59.75	57.26
22-11-BT	42.56	44.44	43.47	44.59	41.62	40.05	48.77	46.96	46.17	53.33	69.54	74.84	78.07	81.73	87.13	86.77	99.15	101.34	112.52	103.66	135.56	111.66	126.82	130.96	135.27	151.8	149.0	153.65	159.0	153.42	159.27	173.18	164.02	176.84	159.32	184.12	182.18	183.61	181.38	178.85	188.63	184.09	188.84	173.19	189.47	201.56	206.15	208.43	199.93
29-09-AHH	26.21	27.45	27.51	27.94	26.49	22.27	27.37	29.93	24.37	25.6	29.86	30.5	23.83	30.26	38.57	36.46	43.6	49.03	51.5	52.42	51.39	61.86	62.48	71.53	68.49	67.27	77.85	66.44	65.63	69.39	72.52	71.42	135.82	138.91	138.26	175.48	166.65	168.78	163.26	174.11	155.68	166.78	166.74	165.37	165.9	166.58	167.33	154.89	174.73
20-08-BT	61.36	64.04	59.52	61.55	60.62	61.86	67.04	67.48	74.38	66.22	77.22	82.72	76.84	78.65	79.45	80.37	76.32	84.96	82.95	77.93	93.92	114.98	144.56	140.81	149.81	166.87	182.97	193.84	203.09	213.58	220.97	228.5	232.09	246.02	268.68	248.41	269.55	273.74	277.31	289.28	296.36	310.17	347.5	385.06	404.17	411.81	401.55	394.91	394.39
26-13-AT	49.13	48.11	53.47	56.22	50.92	55.33	62.58	63.0	61.06	53.29	69.35	66.11	66.9	66.76	69.58	64.53	76.09	73.64	75.64	67.63	69.19	71.33	73.07	73.15	70.01	71.51	77.0	77.45	81.68	103.58	118.74	140.12	149.34	164.7	157.22	172.1	197.71	211.31	223.78	237.93	241.2	241.09	288.1	269.37	256.27	255.12	248.78	267.6	272.51
22-02-BHT	37.91	41.28	40.92	40.22	36.37	39.24	44.42	42.94	43.97	36.53	45.9	40.79	40.67	44.59	42.72	40.18	44.87	42.89	46.01	38.45	47.19	38.92	42.27	42.62	43.01	47.84	45.74	41.46	46.06	46.45	47.21	53.9	62.32	253.37	163.63	165.4	162.12	168.27	168.62	163.92	169.34	178.93	184.22	169.71	170.25	172.17	164.73	174.64	157.89
24-13-BHH	49.31	49.07	50.09	52.69	45.46	44.78	46.17	47.5	48.17	42.4	50.05	54.94	47.8	49.11	50.0	44.44	47.23	49.13	51.88	49.1	48.74	48.12	54.7	51.46	49.7	49.94	52.14	53.99	56.07	56.87	67.97	77.2	92.83	107.9	120.6	125.13	131.47	139.76	183.07	179.71	170.76	169.81	153.81	149.06	142.13	143.14	135.55	138.99	143.64
24-17-CTT	53.26	53.37	52.78	55.16	46.34	48.68	53.8	57.23	58.07	48.59	65.81	145.54	107.63	129.04	123.7	104.55	136.16	113.73	108.18	121.41	143.14	90.9	128.5	119.49	113.99	109.34	121.63	125.14	117.29	145.49	148.03	150.69	157.25	295.6	284.38	260.45	252.23	250.56	252.63	241.84	252.08	252.18	237.35	236.19	246.69	238.43	231.99	237.98	225.68
22-18-BT	40.65	45.58	45.7	41.63	42.11	40.51	48.21	44.99	48.51	38.29	50.95	47.83	45.78	47.75	45.94	40.45	45.96	46.92	46.83	38.36	50.51	38.75	45.38	44.73	45.72	45.84	45.43	47.33	51.9	51.88	57.11	71.2	85.06	207.49	144.37	173.03	161.71	165.52	158.94	170.7	191.86	210.08	208.43	185.68	207.86	218.21	212.86	205.05	198.86
11-04-AH	62.07	75.4	67.65	72.83	75.1	78.58	78.15	79.79	85.28	73.39	75.09	80.05	80.07	74.83	81.57	80.93	79.89	71.02	79.48	74.04	80.64	74.16	77.67	80.05	79.33	86.61	81.97	86.42	85.95	90.55	87.4	93.96	107.31	146.36	204.58	205.27	217.47	248.22	247.16	228.75	239.56	246.9	226.9	238.41	234.07	250.86	244.29	224.48	235.43
26-05-A	45.99	47.58	50.5	50.25	46.1	48.87	54.16	55.15	53.37	43.54	54.96	54.74	53.92	53.09	52.53	48.46	54.2	53.29	58.21	61.96	65.75	72.59	78.11	85.59	85.8	91.46	99.8	100.72	102.4	106.25	109.85	120.39	116.49	119.04	125.28	128.84	133.16	132.59	134.54	139.33	147.31	137.47	143.76	154.47	152.27	154.06	160.44	169.39	169.9
28-04-BH	45.68	47.99	48.87	50.38	47.1	45.09	49.83	52.27	44.83	45.19	51.66	53.26	47.22	50.69	51.94	48.23	48.51	51.29	49.64	49.6	48.71	48.7	51.86	54.98	54.48	52.2	50.81	54.12	54.77	56.55	61.81	60.49	79.78	99.85	120.84	159.81	179.66	209.46	206.45	206.91	186.65	194.5	175.36	128.59	118.49	117.22	112.67	113.75	119.76
03-10-AT	39.82	41.4	38.84	39.93	38.17	39.28	40.63	44.77	43.77	41.68	38.35	44.07	42.64	35.82	44.69	42.24	37.05	40.38	43.5	40.53	40.84	42.02	41.94	44.75	45.04	44.7	44.53	42.81	46.18	44.86	44.43	42.81	44.04	43.32	43.47	45.94	43.86	45.1	47.37	45.37	46.44	44.71	46.48	43.39	44.6	45.46	45.69	46.74	48.65
25-02-BTH	43.7	46.16	45.06	44.2	39.87	42.19	49.67	48.73	42.9	38.36	49.28	49.28	41.63	49.73	59.0	58.0	66.57	76.31	85.25	82.84	79.94	79.95	88.31	93.35	91.34	94.83	94.61	104.11	98.02	101.32	103.26	108.77	106.62	107.76	108.41	108.25	119.99	113.08	116.25	118.36	125.19	128.73	120.04	125.24	129.39	128.45	132.61	136.91	133.24
21-16-BT	51.84	49.98	52.01	48.78	48.39	46.13	55.46	55.61	54.11	43.98	51.79	56.47	53.8	51.22	56.03	51.29	52.75	57.76	61.68	44.67	59.12	50.96	55.78	51.53	55.97	52.41	58.01	58.73	54.77	53.66	55.7	57.53	59.15	67.19	82.35	144.13	151.87	184.59	268.79	263.02	250.49	240.07	211.81	191.66	212.47	202.45	234.18	210.36	224.05
27-07-BHT	39.66	42.22	41.0	43.4	44.2	38.69	42.11	45.3	42.86	37.26	52.57	47.9	43.9	44.64	46.64	39.71	46.87	44.34	46.08	46.48	45.49	45.29	50.03	46.92	50.35	44.87	48.73	48.46	52.91	50.67	51.75	56.04	62.28	65.12	79.4	82.13	113.46	301.13	286.26	292.51	297.86	286.86	299.91	306.26	287.61	294.25	281.6	295.39	290.42
25-07-ATHT	33.5	35.08	37.61	34.27	33.27	35.32	42.79	41.28	40.51	34.46	44.95	44.85	44.89	46.79	45.89	43.44	51.81	49.53	52.3	51.35	52.05	53.86	55.88	55.4	55.21	60.56	55.32	59.01	57.72	60.47	74.96	83.05	90.28	96.24	111.6	121.96	160.37	191.91	286.36	315.92	312.85	291.29	283.85	291.54	289.28	280.75	282.3	291.41	292.1
11-18-ATH	44.92	49.37	39.85	42.5	42.46	44.15	44.02	46.33	46.37	38.56	39.97	48.3	49.6	42.41	46.96	50.56	46.24	42.94	52.8	44.3	54.39	42.17	55.19	53.71	55.34	51.94	77.16	77.1	90.29	103.53	112.52	147.33	152.74	145.37	131.94	187.39	190.02	194.49	197.67	179.51	205.01	210.23	217.76	221.55	221.73	271.41	231.66	212.19	233.55
27-18-AH	38.55	39.19	39.67	39.33	38.79	34.46	40.08	41.15	38.9	33.4	50.64	45.06	40.69	41.5	45.26	34.25	47.17	46.21	46.36	45.6	45.12	46.99	49.35	48.78	49.76	46.3	45.06	50.63	55.54	53.37	50.46	50.91	58.39	63.44	73.07	94.44	117.95	166.65	279.61	276.73	282.93	278.06	284.98	262.41	252.82	243.93	225.29	209.16	177.0
29-09-ATT	33.16	34.14	34.24	35.63	33.66	29.57	34.03	37.59	32.86	33.46	35.95	37.75	36.97	38.12	41.62	36.55	37.19	40.59	38.52	40.9	39.0	41.22	44.55	44.25	45.76	43.4	44.62	47.28	51.96	55.36	53.21	54.8	58.75	67.45	71.76	76.62	82.08	98.69	126.32	149.83	184.12	179.11	179.08	183.4	183.28	186.1	184.87	176.88	193.7
28-09-ATT	37.27	38.24	40.17	41.25	40.57	35.87	44.87	43.36	36.01	36.15	43.27	46.36	43.27	44.79	45.64	41.22	46.34	47.4	47.27	46.2	48.12	44.95	50.1	52.46	50.49	51.2	52.74	51.6	55.77	60.9	77.03	73.55	84.53	93.12	94.68	101.87	102.63	107.36	108.99	112.26	111.41	118.6	122.81	138.33	149.49	158.08	156.88	160.78	172.64
03-08-A	35.26	36.78	35.71	36.71	35.17	32.95	35.38	38.74	37.85	36.38	35.7	39.89	40.37	33.14	37.29	37.09	33.8	36.06	37.43	35.12	34.99	38.55	37.53	36.6	35.44	39.01	38.48	38.77	36.73	36.98	37.57	35.4	37.56	39.46	38.54	37.99	36.74	37.43	40.22	39.13	38.75	36.25	40.75	37.16	37.98	37.87	39.23	39.74	41.53
29-02-AH	30.81	33.43	36.17	36.15	34.84	31.65	34.26	39.76	33.84	32.68	38.14	41.3	35.89	41.14	42.15	39.16	41.12	44.65	44.83	43.73	42.21	44.79	45.54	47.46	49.23	46.3	44.65	45.71	47.6	49.07	49.29	47.8	45.27	49.93	53.83	64.97	76.54	90.51	256.02	267.06	233.68	257.41	262.8	259.54	256.36	265.12	254.27	244.66	274.34
27-03-BT	51.48	48.75	50.82	50.72	46.18	42.95	45.55	44.85	45.85	39.08	50.87	50.21	46.5	49.17	48.14	42.29	51.04	52.09	49.63	54.59	49.4	56.09	55.33	53.57	58.72	51.81	53.95	57.8	55.53	58.75	58.43	64.88	75.96	87.96	103.62	121.48	143.93	155.44	158.54	174.77	201.23	223.96	269.73	285.96	238.84	277.42	261.69	285.79	267.86
22-02-BHH	34.63	40.18	38.39	41.26	39.7	36.47	42.9	41.15	39.61	34.33	44.65	43.52	43.41	43.37	43.21	40.47	43.14	40.9	42.79	37.58	47.67	38.14	43.34	41.13	46.05	43.51	43.08	44.06	44.64	44.38	43.6	42.61	45.01	77.62	78.32	78.68	97.64	115.04	123.87	145.01	162.41	221.18	208.58	178.86	181.13	188.0	183.31	183.01	177.36
26-06-AT	54.12	54.39	55.62	57.53	55.65	57.1	58.31	56.07	56.74	46.52	58.24	58.69	58.21	57.09	57.22	51.8	60.27	64.63	61.7	57.93	58.65	58.28	59.27	56.44	56.36	60.52	70.36	60.5	61.27	78.5	81.67	83.73	85.36	85.96	90.64	96.92	105.49	103.2	105.75	113.11	119.61	112.23	123.16	131.72	131.22	129.71	132.71	146.58	147.26
25-13-BT	41.13	42.88	44.78	42.33	40.42	42.72	46.25	48.8	47.55	42.78	55.81	55.34	47.27	47.55	48.72	45.17	51.29	52.44	53.37	49.09	48.62	50.5	54.55	55.46	48.52	52.51	50.1	55.43	62.62	69.7	80.47	88.59	93.0	98.43	107.74	112.62	129.43	130.78	134.15	143.41	157.02	167.13	157.39	173.66	177.65	166.98	187.95	183.35	177.64
27-02-BTH	52.59	52.72	54.52	55.92	56.7	53.14	56.77	59.29	58.93	53.19	66.11	62.8	59.09	57.09	56.22	46.16	56.21	58.4	56.51	52.35	52.2	52.18	55.5	52.02	52.33	48.85	51.17	54.95	55.39	56.33	55.03	54.6	55.66	57.16	56.64	58.43	67.29	67.11	69.75	81.1	99.73	115.22	138.35	150.14	159.28	156.5	164.54	170.16	169.1
22-18-BH	40.07	40.91	42.97	39.4	40.51	37.96	47.48	48.39	45.18	41.71	49.94	45.74	47.97	49.84	48.23	44.23	48.58	46.66	47.27	39.03	51.88	40.0	48.1	46.03	50.63	50.02	47.2	47.94	50.43	50.22	49.22	50.17	49.05	50.62	46.88	53.47	50.0	52.86	49.06	85.98	142.61	150.25	145.07	122.16	146.15	159.6	151.91	140.94	146.41
26-04-BTT	44.51	41.67	46.73	44.09	41.36	42.1	46.5	48.25	45.82	36.35	53.83	44.3	47.65	47.9	48.74	42.29	51.92	50.81	53.99	48.75	45.37	45.75	49.83	51.59	56.98	58.49	57.96	59.77	62.04	65.46	72.35	82.64	79.37	82.16	92.02	92.05	99.9	95.01	100.54	113.47	124.74	126.53	136.54	138.14	137.71	141.61	192.38	196.07	195.0
25-13-BH	41.13	42.88	44.78	42.33	40.42	42.72	46.25	45.12	42.63	36.16	51.2	46.92	42.38	43.64	44.79	40.29	45.87	44.09	45.48	45.8	41.86	43.59	46.45	47.4	54.46	58.85	64.98	78.61	89.52	80.86	88.43	96.81	99.47	100.35	105.55	111.47	125.98	126.62	131.64	137.63	155.35	161.17	159.62	169.2	187.44	192.45	197.05	207.44	205.31
17-10-ATH	37.05	38.83	37.62	36.28	36.77	35.68	38.82	39.29	39.25	33.55	39.49	40.77	36.41	35.16	39.54	34.14	35.96	35.35	39.79	34.08	42.44	39.04	55.88	54.37	63.7	71.5	79.13	77.11	82.93	83.24	82.52	86.38	87.51	91.93	92.53	94.45	98.9	103.33	103.29	105.33	114.08	115.22	112.16	109.83	124.03	125.01	128.95	127.73	122.02
25-07-ATHH	33.5	35.08	37.61	34.27	33.27	35.32	42.79	41.28	40.51	34.46	44.95	44.85	44.89	46.79	45.89	39.34	41.35	44.01	43.83	39.88	36.32	43.14	43.04	48.19	43.92	45.58	45.99	50.4	47.35	47.05	51.33	49.45	51.29	52.59	55.74	62.38	76.16	76.35	87.14	98.04	108.73	116.24	165.16	168.02	169.85	166.36	170.11	178.86	165.78
18-14-BTH	48.58	51.87	45.75	45.84	39.51	46.18	48.23	44.34	50.79	41.38	46.64	49.43	48.04	43.9	50.7	45.62	49.99	46.02	51.01	42.49	54.31	46.43	63.05	65.84	68.58	77.41	85.22	89.42	88.95	100.04	100.62	103.65	99.96	100.02	114.83	114.05	116.15	131.71	141.14	139.58	156.93	161.86	171.28	187.97	213.11	216.89	230.76	232.67	263.96
14-02-BT	58.37	56.15	47.64	51.06	51.79	53.35	57.75	55.9	54.29	49.25	55.77	58.62	57.69	50.49	55.62	56.47	53.83	48.7	54.32	48.34	60.74	50.31	54.53	54.96	52.28	54.2	52.01	56.4	60.67	63.34	65.71	70.66	74.73	81.23	94.2	98.34	99.36	111.42	123.0	135.72	140.91	163.07	188.69	184.71	185.54	186.73	201.62	244.47	239.56
06-09-A	49.88	50.28	48.61	50.91	50.28	51.42	54.46	56.96	61.03	53.74	50.94	62.06	58.73	55.67	62.2	63.3	58.21	60.42	71.67	56.17	64.88	64.68	61.63	72.21	71.76	78.68	82.4	85.8	92.56	95.83	105.87	106.79	101.65	115.35	117.25	111.6	116.85	129.64	139.37	140.32	141.66	153.21	146.57	159.5	164.74	164.12	162.39	164.32	172.72
18-06-BTH	42.99	44.13	39.95	39.65	39.45	42.01	44.94	43.82	43.87	41.77	45.49	49.33	47.78	45.83	48.29	44.72	48.68	46.17	51.05	43.04	53.68	48.91	55.7	52.06	58.66	56.88	65.86	72.14	80.56	88.31	97.16	111.75	115.41	119.57	130.29	132.74	141.89	150.17	155.24	160.35	164.74	169.1	185.63	294.27	259.39	247.82	247.2	245.94	272.08
08-06-AT	39.29	36.56	34.29	35.54	35.66	33.38	39.29	36.97	34.8	36.32	31.75	40.36	37.16	31.46	36.95	36.4	30.22	31.04	34.88	32.97	33.59	31.0	34.38	37.24	36.23	35.01	34.62	34.81	34.15	35.79	37.69	35.08	34.8	35.86	36.19	40.27	36.25	36.36	36.35	35.92	36.22	43.17	34.36	38.29	40.13	38.4	38.39	39.76	37.12
03-01-AT	43.91	47.65	43.13	43.66	39.94	40.26	45.0	45.67	45.58	42.18	38.64	44.18	45.09	37.45	45.09	45.71	40.61	43.25	47.03	45.62	48.8	51.42	49.0	53.59	53.53	54.84	55.18	52.22	54.34	55.83	52.11	51.49	51.79	54.29	52.53	52.82	54.66	54.79	57.99	62.85	64.32	61.05	331.79	301.65	273.93	267.55	264.52	254.48	269.84
01-08-AT	38.4	42.63	40.13	38.34	43.01	43.76	44.49	46.22	46.89	44.25	42.76	47.66	51.74	47.42	51.3	48.86	48.64	53.0	52.06	52.56	51.77	56.59	53.97	53.83	55.41	57.31	52.46	57.34	59.39	57.76	55.38	53.32	54.78	53.53	57.1	56.71	55.05	54.55	55.35	56.05	59.0	60.2	62.72	55.84	53.55	56.16	56.79	56.21	57.36
05-11-AT	52.87	53.23	48.55	47.78	47.63	44.0	52.38	50.27	51.81	48.92	42.15	52.04	45.2	44.78	47.77	51.6	45.05	42.76	49.33	44.52	49.01	44.68	44.46	50.04	50.19	47.64	50.7	50.04	44.23	45.52	44.32	47.95	49.08	45.55	48.13	57.12	65.79	77.39	80.6	78.21	94.82	98.07	103.06	116.14	120.91	119.72	122.15	121.51	144.64
27-17-BH	42.22	44.26	46.22	43.84	41.48	41.36	49.47	49.51	48.38	42.73	64.65	62.67	57.27	65.43	60.24	49.3	60.43	65.24	62.74	61.58	59.68	58.57	65.84	61.19	58.39	54.69	52.63	60.48	63.28	58.51	61.67	64.4	70.59	83.58	85.45	84.63	94.61	108.0	104.57	108.6	120.5	124.2	135.93	145.28	161.07	202.72	216.33	242.13	239.33
28-01-AH	39.76	43.1	41.08	43.82	44.9	40.54	44.05	48.63	43.8	43.63	54.8	56.74	51.92	53.17	56.54	51.36	55.17	58.04	55.42	54.24	52.09	53.23	58.68	60.6	54.69	60.32	57.73	61.74	62.39	67.56	74.1	70.86	77.3	78.54	80.35	89.13	86.63	90.36	94.52	95.86	98.79	98.77	116.12	121.44	124.87	137.74	131.67	135.9	137.8
23-07-ATT	40.03	38.74	40.66	39.3	35.72	37.06	41.72	45.02	43.89	37.92	43.59	45.36	42.74	41.61	43.21	39.03	41.49	40.99	44.53	41.04	41.77	41.93	44.19	47.72	43.92	52.74	46.93	48.77	48.86	47.88	52.87	48.03	50.12	49.66	44.61	53.34	54.6	54.32	56.2	69.84	74.34	88.75	124.68	131.19	143.1	162.72	169.17	225.56	229.05
29-09-ATH	28.9	31.12	29.85	34.0	31.03	26.96	30.72	31.86	27.0	27.09	31.84	32.24	27.13	33.14	32.42	29.12	32.71	33.85	34.96	33.38	31.64	35.61	37.49	39.78	38.0	35.4	39.2	41.44	45.75	50.46	56.61	60.58	66.34	75.1	84.25	88.51	87.89	96.01	102.27	113.25	109.7	128.63	134.02	140.09	142.04	148.52	147.07	147.81	169.89
29-12-AH	40.87	45.32	45.77	48.25	45.0	39.57	49.23	51.05	44.25	42.55	50.25	51.02	42.66	48.42	46.91	45.42	48.51	50.99	50.69	48.58	45.01	50.49	52.84	58.33	56.78	65.52	73.13	73.87	85.62	90.01	92.91	100.46	108.93	121.41	124.07	132.68	129.93	139.49	144.17	155.41	148.01	174.71	193.48	238.71	284.69	296.18	302.67	293.19	343.34
20-18-BHT	50.83	52.73	48.54	47.56	46.72	49.35	52.9	50.68	58.25	48.92	56.71	55.97	56.4	51.1	56.38	48.18	52.65	54.4	55.9	47.58	57.85	49.51	63.65	63.52	63.67	67.06	74.69	83.62	88.62	97.08	95.48	92.66	98.05	103.31	114.72	110.58	112.01	123.08	121.0	125.85	123.6	131.1	136.12	140.2	159.17	151.69	172.64	162.57	174.57
14-12-BTT	51.93	51.06	46.42	45.07	43.77	51.6	55.58	50.88	52.44	43.18	49.85	52.71	53.29	45.08	51.07	54.89	47.19	45.04	48.05	40.24	52.34	44.33	48.54	47.93	48.62	45.33	47.51	47.47	49.51	51.8	48.78	49.79	51.49	49.39	51.08	52.08	55.48	57.26	63.7	70.42	76.83	84.8	94.26	95.48	109.42	96.4	113.7	114.59	111.95
25-07-ATT	41.14	42.27	43.61	41.7	38.47	39.56	47.38	45.8	41.39	34.29	48.36	50.03	46.35	43.67	46.05	40.91	44.12	46.55	44.12	43.49	42.87	45.87	43.49	46.16	46.04	45.15	46.42	45.3	46.92	47.75	46.53	51.02	60.95	53.46	55.52	58.46	68.82	67.91	83.26	85.6	101.04	106.23	107.94	125.76	210.73	213.0	213.23	229.59	222.71
21-10-BH	40.01	37.0	38.22	37.24	35.41	33.6	41.24	41.79	40.85	34.8	40.85	44.79	40.66	40.95	47.06	40.39	46.94	45.51	52.23	43.31	48.85	45.1	51.99	47.7	51.97	49.41	54.63	53.42	52.28	53.14	53.05	52.92	52.36	53.19	57.03	56.5	55.83	57.31	60.16	62.34	59.65	71.25	106.31	136.05	217.23	274.95	287.91	291.14	296.73
04-08-AT	36.27	36.66	31.82	34.58	33.64	30.49	34.56	35.15	36.09	37.78	32.34	39.72	37.17	34.77	40.63	36.52	32.1	33.29	40.23	31.45	36.97	39.44	39.51	40.54	36.12	38.14	38.68	38.51	38.53	41.69	39.84	39.37	41.16	39.9	39.41	41.52	40.25	38.01	39.16	38.79	40.0	36.67	39.05	39.8	41.26	39.99	38.23	39.29	39.9
15-16-BTH	60.86	57.92	54.56	55.0	56.15	58.79	62.89	61.48	65.22	53.93	66.81	72.08	67.73	60.74	75.41	68.28	65.7	67.11	78.8	64.72	76.77	59.53	80.78	75.45	80.35	72.07	81.87	75.24	77.34	71.89	79.01	80.64	93.54	85.14	90.04	93.79	97.05	103.34	112.21	112.92	125.57	125.84	131.52	143.9	150.92	153.12	160.0	151.91	148.6
15-16-BH	55.43	53.61	50.37	45.85	46.69	51.63	52.34	53.42	52.16	49.27	50.86	57.79	51.02	45.5	53.21	51.23	51.27	46.24	56.91	49.44	55.79	45.12	55.06	51.1	56.22	52.43	59.41	57.96	55.33	50.23	55.66	52.8	56.63	57.31	59.84	56.77	60.02	63.55	61.92	59.83	68.44	75.94	100.04	117.89	144.9	162.77	179.38	190.91	213.72
22-17-AHH	32.68	33.96	34.46	34.22	31.77	30.83	38.36	35.79	35.85	28.19	38.1	35.56	33.0	35.91	34.05	29.58	32.68	33.35	34.28	27.0	38.12	29.62	36.12	39.61	41.13	44.77	43.39	46.37	47.91	50.24	44.51	58.35	57.81	65.39	60.85	70.25	73.28	77.99	74.78	79.84	84.49	83.72	87.13	78.18	94.28	108.65	120.35	117.29	128.15
24-15-ATT	44.83	45.81	44.21	47.1	40.91	39.91	44.73	50.84	52.0	44.26	52.0	54.65	46.15	52.39	51.69	44.87	51.6	55.18	57.01	52.66	53.2	52.71	58.63	57.64	56.57	55.94	60.23	64.64	63.42	64.74	63.35	66.08	66.45	68.68	67.37	71.04	69.29	71.19	76.66	79.81	85.56	101.18	102.84	109.83	236.18	274.12	278.16	277.32	288.59
08-03-AHTH	39.16	38.36	34.81	39.15	35.83	37.4	41.3	40.4	39.86	41.7	38.18	45.75	42.52	38.4	45.33	46.51	38.31	40.81	47.53	42.4	45.79	42.37	48.17	52.61	50.02	49.99	49.9	49.06	50.98	49.98	53.82	52.87	54.45	55.23	49.25	58.26	60.25	62.85	62.87	62.62	60.94	70.46	65.15	71.71	80.39	266.73	209.92	173.51	163.51
25-02-BHH	43.31	44.45	47.82	48.66	41.76	42.06	48.79	49.92	46.78	40.0	57.47	58.33	55.08	59.89	55.12	50.85	58.08	60.97	54.94	50.91	57.1	64.14	55.13	58.46	57.06	56.59	55.24	59.32	57.24	57.53	59.75	63.77	65.36	65.36	70.96	70.1	79.47	80.94	83.3	93.1	101.48	106.83	97.59	105.96	117.93	124.99	194.79	189.65	182.85
27-05-A	42.78	46.01	44.35	46.71	45.73	43.92	46.14	46.95	46.71	42.19	52.55	50.14	45.37	46.86	48.56	41.5	48.29	50.7	48.36	48.33	48.81	48.79	52.5	47.83	47.81	46.81	49.95	50.05	50.84	51.47	51.81	49.35	50.64	52.81	54.99	51.02	55.49	53.18	54.02	57.11	58.37	58.71	72.48	88.44	94.93	215.04	190.85	200.91	192.43
11-04-BH	45.28	47.42	41.6	45.65	41.47	42.6	45.14	43.31	49.86	44.64	46.63	59.87	62.1	55.79	64.68	65.92	64.19	62.38	67.57	63.38	71.36	62.75	75.78	73.13	78.72	82.69	80.59	85.46	83.88	89.62	87.25	88.29	87.71	95.64	105.85	104.09	108.48	116.93	115.74	114.88	117.86	124.47	120.9	125.76	125.55	132.53	129.41	125.11	131.97
29-13-BT	35.81	39.2	39.01	39.06	40.09	32.79	38.06	40.53	32.42	33.8	40.98	42.07	38.49	40.25	39.64	38.19	40.51	44.69	48.78	49.81	51.1	54.85	60.16	66.71	66.95	72.2	77.0	81.69	86.12	91.14	89.93	92.7	95.6	104.24	106.89	111.12	105.48	112.07	110.45	125.63	114.62	129.17	133.55	134.33	145.78	149.45	180.64	195.69	233.76
24-02-ATT	39.85	41.79	36.99	40.94	33.7	33.08	38.78	39.64	41.47	31.77	42.9	44.59	37.33	43.08	41.47	37.29	44.71	41.05	40.59	43.59	41.59	38.83	40.4	45.54	40.5	41.9	45.13	45.26	42.05	46.1	49.2	55.23	52.67	57.18	64.24	64.2	65.57	80.43	90.96	84.52	97.3	96.57	104.73	102.55	109.8	138.12	157.74	172.27	172.36
21-15-BT	44.19	41.23	44.73	41.51	39.58	38.5	46.97	45.72	47.58	38.07	45.89	47.73	45.65	41.41	47.87	38.44	45.19	44.92	50.16	36.46	48.21	39.29	45.78	42.32	46.6	40.88	43.96	43.37	44.88	44.25	47.38	45.61	47.29	49.12	50.12	51.69	50.27	58.29	65.15	70.95	76.65	89.4	88.74	90.15	103.08	105.54	126.17	125.13	137.98
16-13-BHH	50.65	48.82	43.82	44.89	48.22	45.42	49.26	49.53	49.43	42.79	43.99	50.18	48.48	44.31	48.47	57.68	56.97	51.65	55.41	47.3	51.44	47.26	59.26	57.81	59.43	66.25	64.37	66.39	69.66	70.39	68.52	73.91	74.36	82.48	84.04	93.74	90.73	100.93	110.17	113.44	109.81	119.91	122.77	136.9	137.43	144.89	168.63	184.66	202.44
19-18-BT	51.56	54.51	47.19	47.13	44.89	44.77	53.06	49.26	50.1	44.06	52.83	54.49	50.18	47.51	52.28	46.04	53.27	48.57	54.11	46.86	61.47	56.32	66.46	66.29	68.47	68.43	72.43	83.92	88.26	87.28	93.54	100.2	101.49	105.01	113.32	112.87	106.1	114.11	112.39	111.13	125.83	120.52	125.94	139.96	142.3	154.7	168.18	158.06	188.42
08-03-AHTT	39.16	38.36	34.81	39.15	35.83	37.4	41.3	40.4	39.86	41.7	38.18	45.75	42.52	38.4	45.33	46.51	38.31	40.81	47.53	42.4	45.79	42.37	48.17	52.61	50.02	49.99	49.9	49.06	48.26	48.64	51.23	50.11	50.15	51.83	48.77	54.42	51.03	52.0	54.23	47.14	60.19	75.78	76.52	91.38	96.8	125.86	203.48	223.35	35.04
26-06-BH	34.57	33.71	37.26	37.16	35.76	33.51	37.16	40.81	37.77	32.87	43.87	41.54	42.96	44.96	42.92	39.64	45.18	46.04	45.99	44.93	43.75	46.85	47.4	45.81	45.84	45.15	47.36	44.75	46.21	46.76	45.07	52.27	46.89	44.27	47.91	45.44	49.4	45.95	47.28	52.0	50.91	52.77	70.59	119.51	139.51	156.6	175.0	182.83	191.37
27-05-BT	34.34	37.11	37.11	37.97	35.9	35.8	38.97	40.43	38.34	33.58	45.26	41.88	42.16	41.1	43.33	36.95	44.11	48.53	45.67	49.35	46.39	48.26	53.82	49.03	53.99	50.65	54.64	56.05	58.15	57.9	56.22	56.7	59.72	60.05	66.1	62.67	67.25	67.11	62.47	63.81	71.13	69.0	75.34	83.87	77.69	87.7	124.35	188.93	261.19
02-10-A	30.88	32.9	29.66	29.16	32.55	30.68	29.5	32.97	32.08	30.42	29.07	32.88	32.23	29.26	31.5	32.49	27.77	31.37	32.19	29.11	31.56	32.38	30.71	31.09	31.45	31.43	32.52	31.85	31.28	30.15	31.24	30.57	30.6	31.3	32.03	31.34	33.62	31.67	32.55	36.28	35.95	31.58	37.79	33.33	32.74	36.17	37.4	39.34	38.66
14-12-AT	42.32	42.38	39.33	36.76	37.06	40.53	40.4	41.78	40.41	35.89	41.01	43.6	43.15	41.06	46.26	48.1	46.8	40.49	47.71	43.94	52.32	45.13	51.99	51.98	56.63	52.5	51.4	52.36	54.64	53.0	55.12	54.44	56.1	54.85	54.61	54.62	53.43	49.94	52.58	53.01	61.67	70.25	72.76	81.57	85.03	94.56	103.5	111.3	111.05
23-01-AT	38.77	36.36	40.39	39.88	34.07	35.11	39.7	38.46	41.04	35.29	41.53	42.39	39.89	39.6	41.28	37.33	42.79	43.62	42.9	38.87	40.62	38.64	42.93	45.33	44.13	45.82	46.08	45.72	45.19	46.84	45.79	54.18	62.58	63.4	63.51	76.25	85.2	88.78	98.13	106.81	110.21	113.94	124.67	115.54	126.09	131.43	130.79	153.82	139.37
20-14-BHH	43.6	43.79	43.21	40.16	40.13	41.3	45.14	42.31	47.91	38.66	47.12	46.14	44.75	44.53	46.93	41.17	42.67	45.4	47.92	41.18	49.82	36.37	48.95	46.01	43.39	45.78	45.64	46.73	49.44	50.92	50.75	50.47	53.05	56.15	64.03	59.89	60.27	60.93	68.45	70.58	87.03	89.08	88.34	96.82	96.3	113.88	122.98	237.44	244.17
12-05-AT	40.35	41.72	35.88	37.23	38.05	37.36	41.73	37.36	39.93	37.13	38.46	43.54	42.99	36.25	42.34	42.96	41.33	38.42	43.37	37.17	44.53	39.55	43.91	44.77	47.15	42.75	45.9	42.73	45.66	44.82	44.46	43.85	45.87	50.47	53.39	59.25	62.44	62.06	70.68	70.57	75.29	77.65	80.44	84.67	81.07	82.73	91.45	94.45	122.91
02-07-BH	43.64	47.55	42.55	39.85	42.83	42.67	43.04	46.22	47.02	41.68	45.02	47.78	46.05	41.26	44.62	46.86	43.32	48.48	49.8	47.85	48.98	51.86	48.25	48.99	54.7	53.61	54.2	53.64	54.27	52.51	50.92	51.45	52.32	49.01	53.06	53.29	53.07	51.38	52.49	54.53	54.86	51.19	56.63	51.3	48.76	54.05	54.12	54.7	57.87
12-03-ATT	48.52	48.73	42.75	43.22	43.38	44.83	53.48	50.48	51.03	44.49	43.59	52.47	54.43	47.31	51.55	50.92	47.2	45.27	51.43	42.49	53.26	44.35	52.61	53.6	55.18	51.86	54.43	50.09	52.93	53.56	53.7	54.56	55.83	58.14	56.46	59.7	58.76	55.58	55.95	59.95	71.51	77.49	78.17	85.99	85.16	90.62	89.88	116.39	169.62
09-01-ATH	47.66	51.63	42.44	44.43	45.2	44.19	51.72	48.33	49.73	48.84	42.89	54.59	47.79	45.36	50.76	53.27	45.42	45.75	50.83	45.44	51.51	45.62	51.66	54.04	58.19	52.39	55.13	53.26	51.35	49.03	57.8	55.28	57.15	51.98	56.54	48.82	55.65	56.79	54.48	67.76	59.84	63.99	83.92	83.46	93.99	99.21	110.47	110.51	128.88
17-18-AT	42.87	43.82	40.09	39.36	42.15	41.71	43.49	43.11	46.97	38.97	46.92	48.74	44.2	40.0	45.98	40.6	44.06	39.33	47.36	38.07	49.84	42.32	52.81	48.91	49.06	48.23	47.77	50.74	48.02	48.68	50.66	50.09	52.7	49.98	50.06	51.02	49.52	52.53	51.91	51.5	53.01	52.86	51.9	55.99	56.96	60.49	88.81	175.94	260.39
26-13-AHT	43.66	42.19	47.41	47.5	42.28	44.09	48.3	49.85	49.3	41.26	57.64	52.82	51.31	52.04	50.37	48.3	53.67	58.24	54.82	54.67	55.06	57.24	57.31	60.91	56.27	61.62	59.94	60.58	65.05	62.6	64.64	70.3	68.85	68.07	72.8	70.38	70.39	73.91	73.51	73.12	78.53	74.14	86.82	127.17	147.44	158.42	177.74	192.02	201.43
29-03-BT	35.33	40.11	39.8	40.55	39.63	35.4	37.61	42.86	36.45	35.08	40.83	42.33	37.79	41.85	42.66	41.37	43.32	45.18	44.77	45.1	40.54	44.45	43.54	44.49	46.19	44.24	43.91	45.33	46.52	46.02	46.47	45.03	47.73	45.82	53.43	60.3	66.22	80.86	86.89	99.12	95.72	109.69	114.73	123.67	130.12	137.38	149.63	160.07	196.07
17-08-ATT	36.37	37.86	35.98	38.06	35.67	38.57	40.4	40.9	40.62	34.37	36.74	43.5	37.24	35.9	42.02	36.54	40.82	36.18	40.38	37.67	41.56	37.8	43.84	42.75	43.48	45.19	41.58	47.48	42.86	43.33	45.03	47.48	45.5	47.41	50.47	46.49	50.07	51.4	57.57	61.92	63.84	69.61	73.14	78.54	84.91	97.42	97.57	108.39	118.71
03-05-AHH	36.56	38.17	35.38	36.69	35.72	36.53	38.93	38.67	40.68	37.51	34.83	42.49	40.12	36.03	39.51	38.37	34.32	39.17	44.09	39.88	41.04	42.37	44.57	44.89	45.7	44.13	44.57	45.04	43.89	41.57	45.1	39.71	40.76	42.04	41.45	43.1	44.44	47.1	56.98	62.05	55.73	64.78	76.82	72.73	79.8	84.66	91.79	92.5	103.98
07-05-AH	46.54	50.14	45.61	47.84	48.05	47.95	54.87	54.13	55.62	51.01	49.41	62.03	56.91	42.28	58.11	51.24	47.58	49.24	58.93	47.81	54.92	48.47	60.5	61.84	69.19	63.63	61.93	64.99	64.63	68.41	70.77	68.25	65.65	63.38	64.18	65.66	63.51	61.29	66.32	64.36	61.56	69.68	66.02	68.78	72.95	68.49	72.98	77.61	81.83
15-15-AT	42.18	40.5	38.93	35.62	35.94	47.51	52.83	52.55	53.62	46.39	52.28	57.12	51.1	46.58	52.71	52.51	50.35	45.44	55.48	46.32	53.22	48.26	56.33	52.5	55.59	53.39	56.31	58.27	53.53	50.4	51.02	54.82	52.68	52.34	52.2	51.37	52.09	53.23	52.74	50.66	52.69	50.84	51.32	52.39	55.97	69.99	99.86	159.45	235.34
18-16-AT	43.8	44.73	41.93	42.27	40.39	44.69	49.05	47.16	48.6	42.56	50.63	51.92	51.06	44.9	51.42	44.81	51.46	42.84	48.81	43.47	56.3	44.09	55.7	53.16	57.59	57.61	65.94	69.78	74.81	80.98	102.19	118.22	115.45	114.35	126.16	124.19	128.68	135.75	149.2	140.29	147.61	148.19	148.27	166.72	167.63	177.87	176.89	170.91	190.08
15-06-AH	39.35	37.63	38.04	37.29	36.23	40.74	43.75	45.13	40.86	40.62	43.06	47.76	44.6	41.63	45.53	46.87	45.43	41.96	48.42	43.93	47.85	44.28	52.61	48.45	49.38	52.06	50.67	52.83	51.9	50.07	52.34	54.57	55.29	52.75	57.11	57.64	63.14	58.55	58.72	63.55	58.29	58.66	63.64	73.01	86.87	101.15	122.87	143.67	161.84
27-17-CH	47.5	45.69	47.2	49.12	47.46	41.01	49.9	47.97	47.12	39.89	55.62	52.0	53.47	49.39	47.9	39.66	46.86	48.9	48.67	47.37	46.19	44.89	46.89	48.93	45.31	43.45	41.93	42.15	44.63	42.3	45.15	42.52	43.72	46.83	41.37	43.42	40.84	43.32	41.0	41.23	45.53	41.87	50.09	48.2	54.42	57.55	65.38	82.07	122.4
11-03-AT	44.38	49.06	44.51	47.35	43.07	45.74	46.16	47.05	45.71	41.72	41.21	49.18	48.54	43.96	53.35	51.62	47.53	49.65	51.78	45.73	55.55	44.9	53.61	51.58	54.28	53.35	52.27	52.71	49.36	57.54	53.05	54.64	54.24	54.03	57.99	55.23	56.29	59.7	60.73	64.4	64.26	74.92	81.52	94.08	98.64	117.81	112.29	113.55	122.67
03-07-ATH	34.74	37.82	34.4	35.69	33.73	32.26	36.15	40.11	38.01	34.1	31.77	37.07	38.69	33.72	39.71	33.81	30.35	34.9	36.79	32.25	36.26	36.0	38.96	37.67	36.8	39.6	38.45	42.18	46.46	52.93	52.09	53.86	60.3	67.34	77.23	72.67	74.83	74.41	92.41	86.36	84.14	85.86	92.08	95.88	90.06	95.72	92.73	103.54	93.06
21-16-BH	43.45	41.15	42.94	39.35	36.67	35.81	42.02	40.57	43.79	35.52	41.6	44.91	42.25	38.94	45.35	36.89	40.53	43.97	48.49	38.25	47.72	40.89	48.45	45.75	50.33	47.54	51.35	50.93	54.38	54.75	57.45	56.47	57.57	58.34	62.51	63.68	61.22	60.11	64.2	65.17	62.68	66.34	62.3	65.93	68.79	78.19	109.33	125.48	171.25
14-14-AH	73.58	72.48	62.46	59.22	57.62	62.47	64.0	58.28	57.51	49.51	54.9	56.37	56.71	52.39	55.92	57.44	52.75	47.4	54.28	48.1	56.43	48.86	56.31	56.02	57.97	53.78	52.28	53.57	55.31	54.79	54.84	58.37	62.39	67.95	67.54	70.46	71.0	73.37	81.9	87.25	88.06	92.32	97.51	98.97	103.22	100.19	104.63	117.35	116.0
24-17-A	38.38	39.54	38.18	40.91	34.07	36.45	37.31	40.56	42.08	37.45	48.28	50.4	40.34	44.01	48.54	38.4	46.39	46.47	50.76	44.23	42.12	45.01	45.28	51.09	47.79	46.84	49.07	51.79	50.3	50.46	49.35	51.0	50.97	55.66	55.85	63.86	69.04	72.35	77.11	72.08	88.29	91.39	98.12	95.31	100.68	105.74	110.7	117.95	130.07
20-07-AHT	31.51	33.1	30.19	33.66	27.29	29.98	35.03	34.05	38.04	29.76	42.84	39.57	42.25	37.99	39.23	37.62	39.26	41.49	44.42	39.68	44.69	39.07	47.77	44.59	44.46	45.79	46.28	46.02	48.62	49.95	48.79	48.38	47.08	50.55	53.69	49.51	51.81	49.01	46.86	50.4	52.21	51.2	56.22	60.86	53.66	51.66	62.45	69.8	77.04
23-11-ATH	44.33	43.71	46.15	45.19	41.43	41.35	46.72	46.96	48.36	42.06	47.97	50.82	46.0	36.43	35.03	32.99	38.35	36.76	37.84	33.78	35.56	34.57	38.63	39.45	41.83	51.75	45.34	49.02	53.3	56.13	59.21	56.91	62.45	57.99	58.34	68.88	72.39	65.16	71.05	67.06	73.56	80.04	78.93	87.44	91.7	94.48	94.98	114.64	118.98
23-11-AH	34.82	35.55	34.23	35.5	30.64	33.72	34.26	35.22	35.0	33.06	37.55	38.24	34.61	27.38	26.96	23.95	28.08	27.73	29.34	25.33	26.93	27.83	31.29	31.58	32.11	34.83	28.77	29.77	31.05	32.9	31.33	32.55	33.68	33.22	29.33	32.9	31.71	32.71	29.82	33.53	32.21	30.6	31.63	30.49	32.59	34.97	39.93	82.88	158.93
28-09-AH	28.97	30.18	32.55	34.04	33.32	26.7	33.37	34.78	30.11	30.82	34.83	38.79	34.25	36.13	39.05	35.94	35.95	39.3	38.23	38.11	36.76	36.62	38.96	42.98	40.33	41.6	41.26	42.32	42.3	44.13	45.69	41.31	46.65	43.54	45.17	48.27	48.04	47.88	49.48	49.44	50.04	60.39	69.42	79.73	82.35	93.98	103.4	112.79	130.88
20-02-AH	60.23	64.14	58.05	60.47	51.03	55.01	61.87	60.7	66.61	56.66	66.26	66.44	63.58	64.68	66.45	60.88	64.44	65.49	67.14	59.37	70.05	60.29	71.78	71.85	73.94	83.81	90.13	91.06	95.18	106.14	114.44	121.19	125.39	133.25	150.59	140.96	152.28	151.6	155.3	160.2	161.33	164.43	167.31	183.05	178.72	186.03	199.37	197.68	202.27
22-17-AHT	33.47	34.68	32.93	33.26	33.19	30.25	38.5	36.51	35.35	30.95	38.69	38.23	34.74	38.03	34.68	31.13	35.27	33.81	34.46	27.95	39.1	31.25	38.1	37.3	39.21	43.83	49.85	52.07	51.39	56.79	57.17	64.25	65.8	71.2	67.11	80.08	74.14	84.16	87.41	85.35	90.07	98.71	100.39	99.23	110.87	119.62	123.71	126.8	129.48
14-09-AT	41.78	41.13	40.58	40.28	40.4	40.83	43.88	42.04	42.42	38.61	43.57	48.37	49.83	46.5	50.64	51.86	50.63	44.84	50.39	45.02	55.06	44.68	52.87	48.54	49.41	46.86	47.7	51.22	51.03	50.85	52.48	53.85	52.35	58.87	59.84	63.73	62.34	64.78	72.04	72.93	73.99	76.36	78.22	75.57	83.9	79.55	84.48	96.08	97.3
18-17-BT	52.1	51.47	45.92	46.43	44.44	43.69	49.51	49.33	52.47	44.4	52.72	51.36	51.88	44.25	51.65	48.0	54.13	51.47	57.26	51.83	64.4	58.12	67.57	69.48	69.72	68.28	77.42	75.08	73.34	78.3	77.9	83.32	88.18	87.13	95.84	96.67	94.1	101.96	111.69	107.57	106.33	101.16	105.88	117.13	112.94	120.46	120.07	120.02	127.06
21-10-BT	43.99	42.03	44.09	43.59	40.16	40.69	46.04	45.63	46.73	39.8	43.85	49.42	50.89	46.06	53.94	44.61	50.68	49.7	58.59	46.33	56.44	52.55	56.1	56.51	57.85	57.58	61.51	61.45	62.71	61.07	64.97	67.24	68.01	70.28	73.94	77.62	76.15	78.71	80.16	81.16	79.38	86.43	92.77	98.46	104.82	116.45	145.34	167.84	187.18
24-01-BH	42.52	45.1	42.08	46.41	41.55	41.11	43.41	44.71	45.94	43.43	49.15	51.65	47.89	51.18	53.31	47.4	55.13	56.67	58.92	59.27	59.11	58.76	62.28	63.03	61.76	62.49	67.86	64.23	62.68	67.37	63.65	65.03	61.62	62.61	66.02	66.41	68.27	64.65	69.0	73.59	80.52	91.6	97.61	105.93	114.53	124.78	130.58	138.47	144.53
22-14-AH	33.86	36.34	34.21	39.23	36.66	32.78	43.66	41.87	40.72	33.09	43.41	41.74	39.61	41.71	40.29	36.76	40.4	39.63	42.25	37.42	45.04	35.25	39.86	41.06	39.6	43.85	40.91	40.03	41.99	43.23	40.88	42.53	42.19	44.19	45.33	43.99	42.88	45.93	44.02	49.32	45.15	45.76	47.41	42.74	45.97	46.98	47.43	48.6	54.71
28-15-BH	40.25	42.01	45.86	44.66	42.56	37.3	44.12	46.92	37.5	37.32	47.45	49.24	43.68	47.97	50.41	46.1	49.65	50.94	49.41	47.96	47.87	46.77	49.72	53.31	49.21	51.99	49.56	47.49	52.07	50.28	52.88	48.32	50.41	49.33	49.55	48.98	49.43	51.12	49.34	51.31	48.26	53.84	56.46	60.6	71.16	66.57	68.65	72.23	85.3
28-01-AT	41.44	42.61	45.37	46.78	48.99	39.55	47.87	52.11	47.2	47.18	52.09	61.57	57.49	58.86	61.64	59.08	54.14	63.61	61.92	62.25	62.2	64.23	68.83	67.17	65.93	66.83	64.26	67.48	68.05	65.87	70.2	65.82	66.87	63.88	65.03	69.21	69.57	70.66	75.36	78.94	76.65	87.52	97.14	98.34	104.35	109.82	115.18	118.33	120.65
12-01-AH	47.78	49.52	44.81	48.6	47.24	47.16	52.21	50.04	54.61	49.35	49.01	62.31	62.17	52.62	62.03	58.39	55.96	51.09	64.35	53.7	64.06	53.64	64.62	66.68	64.21	65.03	61.79	65.77	59.35	62.93	67.25	68.21	66.32	70.1	68.89	74.49	70.05	73.16	79.5	82.13	87.01	83.25	97.2	87.41	87.78	92.93	107.65	106.64	115.94
23-13-B	42.52	42.93	42.98	44.67	38.85	42.17	46.2	49.21	49.02	41.64	50.37	51.66	48.38	49.73	50.61	46.03	50.71	52.4	54.07	48.39	51.11	51.22	52.88	54.38	55.13	59.89	53.79	56.84	57.12	58.5	56.69	59.87	62.55	58.63	48.72	59.05	57.97	57.01	58.28	60.12	60.22	60.23	69.55	66.4	72.22	86.57	96.57	122.93	126.25
25-03-CTH	42.24	43.15	46.33	42.34	41.88	42.36	44.53	42.16	43.12	36.99	47.27	48.67	44.87	44.76	45.02	40.0	43.93	45.39	44.59	42.32	43.25	41.79	41.59	42.56	43.16	44.52	42.65	45.25	43.67	43.38	44.29	45.76	46.18	46.39	45.19	42.29	45.3	45.63	42.69	42.9	45.81	46.09	45.1	44.64	44.92	46.34	50.51	51.12	52.1
09-16-ATH	55.38	52.74	45.78	52.35	49.04	43.61	51.5	50.17	48.14	44.66	42.23	54.07	50.12	44.71	49.59	51.57	44.74	41.19	50.52	41.14	47.02	41.36	46.89	51.28	45.45	47.82	49.23	47.52	44.46	42.56	51.73	46.77	51.29	49.63	48.12	44.8	50.6	52.47	48.46	53.22	51.67	50.66	63.55	70.55	73.91	84.71	85.31	97.19	99.07
28-12-ATT	34.7	37.26	44.0	41.06	39.45	34.18	37.01	40.43	35.09	34.9	39.35	43.37	37.55	37.7	38.72	35.09	36.49	39.76	37.07	38.38	40.42	39.03	40.73	45.8	44.55	46.03	47.59	50.67	52.33	49.08	50.6	52.59	57.05	56.73	61.65	65.73	71.3	71.1	71.58	74.29	74.47	83.64	89.92	92.7	103.56	108.19	111.12	121.51	132.95
11-08-CH	54.42	56.87	49.05	53.78	51.98	54.06	52.49	52.07	53.34	49.44	47.39	56.67	58.27	48.16	55.43	55.63	54.21	52.24	55.15	48.99	55.79	48.53	55.38	53.97	52.98	55.23	52.95	54.23	55.99	57.5	56.99	55.98	58.08	58.37	57.84	54.21	56.36	61.75	60.93	57.91	59.09	68.22	71.87	78.59	86.67	102.11	105.44	105.77	114.9
16-08-AH	36.92	36.61	33.71	35.93	39.37	35.35	39.29	39.58	40.27	33.11	39.21	44.85	40.97	37.78	42.38	40.12	42.14	39.39	43.86	39.08	42.24	38.57	47.96	50.3	46.9	49.72	47.08	57.17	65.07	74.62	78.05	81.25	90.96	94.79	104.65	104.79	109.75	120.35	122.65	137.46	129.64	136.56	155.92	142.95	147.19	163.32	156.56	172.36	175.05
15-16-BTT	56.28	52.62	52.06	48.18	50.23	52.09	55.01	53.1	54.33	47.46	50.82	56.5	52.15	44.09	54.2	50.4	49.59	45.81	54.66	45.2	52.15	44.65	54.66	51.41	53.7	50.19	55.56	55.92	58.08	52.04	59.45	65.59	71.66	75.31	83.94	84.71	89.12	95.0	99.55	99.63	107.45	111.47	112.54	117.28	122.73	124.96	126.8	119.73	127.21
15-05-BTHH	47.17	44.23	46.48	43.5	45.51	47.28	50.74	53.68	51.75	47.9	49.52	52.11	49.69	44.13	50.67	52.52	52.48	45.62	51.35	48.52	56.13	48.66	58.53	56.79	58.93	62.66	60.37	59.54	61.83	59.3	63.16	64.54	64.63	66.24	65.34	63.01	68.37	68.42	66.34	70.61	76.88	80.84	88.64	87.8	93.3	95.31	94.83	104.56	101.68
28-08-CH	46.55	46.34	47.38	51.05	46.87	45.53	48.1	50.74	44.67	44.59	46.66	53.54	53.25	56.52	55.24	54.12	55.08	57.69	57.22	58.29	60.24	57.07	61.5	65.06	63.16	66.1	58.3	59.92	63.08	64.42	66.51	65.74	72.41	73.79	78.09	80.76	84.32	92.07	98.04	102.61	100.91	112.18	119.95	125.6	145.57	152.59	152.27	157.69	167.95
12-03-ATH	48.52	48.73	42.75	43.22	43.38	43.26	50.89	46.49	51.29	42.98	49.06	53.35	51.66	47.27	48.3	55.86	49.18	47.51	52.98	47.0	53.04	49.89	54.05	57.75	58.0	57.27	55.16	54.0	54.78	56.11	55.77	57.33	63.23	59.69	61.58	66.45	63.59	59.76	62.14	64.88	67.72	72.4	79.02	82.26	87.18	82.42	88.31	91.4	104.0
01-18-AH	50.25	53.08	48.06	46.88	53.53	45.43	48.89	49.22	47.13	47.02	39.7	49.47	49.42	41.72	48.73	44.76	41.2	45.99	47.33	43.99	44.93	49.71	44.24	48.86	46.0	45.53	46.2	46.74	47.38	44.17	41.52	45.47	45.26	44.44	49.96	47.1	53.71	53.92	57.95	66.71	80.68	74.13	81.16	91.8	81.78	98.97	110.74	119.38	118.32
13-13-AT	48.59	52.13	44.51	44.45	47.38	46.13	50.24	51.12	50.71	43.66	47.26	55.54	54.01	48.36	54.92	53.46	51.63	45.64	52.54	47.47	56.64	48.13	51.82	58.22	51.83	53.79	52.55	52.33	56.95	54.65	53.64	59.62	59.25	69.29	70.65	82.18	81.62	80.98	93.81	99.27	108.04	109.56	110.79	117.22	129.25	127.29	140.87	142.93	142.35
27-02-BH	40.19	42.34	41.27	46.53	44.62	42.2	44.42	44.16	43.99	41.73	52.69	51.37	47.39	51.81	54.8	46.5	57.37	60.33	58.95	61.74	59.48	57.59	60.54	58.79	65.44	57.72	64.16	63.86	68.16	63.46	63.41	67.93	64.71	70.58	71.34	67.2	70.98	70.34	70.06	69.08	76.29	79.67	94.28	104.79	104.41	118.66	122.46	133.21	137.1
27-07-BHH	35.7	39.28	36.5	37.91	38.56	35.45	39.72	39.75	37.36	33.22	44.12	40.58	38.95	38.75	41.11	33.07	38.44	40.63	38.34	40.56	38.49	37.06	42.13	38.85	38.06	35.05	36.94	38.26	42.81	41.91	41.63	42.82	40.83	41.46	43.48	42.36	45.54	48.05	46.78	50.21	53.75	48.55	57.62	61.28	56.5	63.01	57.95	62.02	69.31
24-13-BHT	49.31	49.07	50.09	52.69	45.46	48.11	47.83	51.46	53.98	44.03	57.8	55.55	48.87	56.02	54.87	50.16	54.02	53.94	57.21	51.45	52.85	52.17	56.95	53.94	54.86	50.93	54.17	56.74	54.49	57.78	58.19	62.37	58.88	65.99	64.98	59.76	66.86	60.86	81.46	89.51	86.3	87.54	85.12	76.72	83.5	85.95	92.49	108.25	118.66
06-17-C	55.41	55.17	53.35	54.07	53.14	53.91	58.27	58.89	62.36	56.4	49.79	66.6	60.68	53.38	59.01	60.99	49.91	53.41	64.28	60.47	65.63	57.82	66.75	67.99	66.23	68.81	65.35	67.02	72.34	65.07	68.51	68.75	71.08	70.22	69.18	73.67	71.02	77.69	73.24	75.29	77.54	80.28	77.68	87.97	88.64	80.86	79.34	75.5	79.91
06-03-AHH	51.04	53.24	55.57	56.27	54.87	53.0	55.86	57.29	55.35	55.03	46.84	57.95	52.18	46.82	49.27	53.88	43.51	50.02	59.0	52.58	57.4	52.46	55.05	64.96	59.1	61.31	54.98	60.51	67.71	60.16	61.91	59.59	62.63	62.54	59.0	62.96	60.59	66.85	68.18	66.35	64.67	67.31	61.32	64.3	71.35	72.33	73.78	81.02	69.78
28-18-AT	47.54	48.19	52.02	52.45	50.72	42.74	54.01	59.02	46.23	47.25	57.57	62.51	53.04	59.31	60.97	55.58	63.31	67.25	62.61	61.06	63.42	60.6	69.87	76.03	70.65	76.51	73.79	73.32	73.68	82.49	78.82	74.24	76.07	80.33	77.19	91.96	85.97	84.62	87.52	90.83	96.65	106.47	113.84	118.16	131.4	133.9	134.87	140.09	153.44
05-13-BT	45.89	49.59	44.63	45.57	44.33	43.05	44.35	46.75	46.92	45.41	38.51	48.3	46.1	40.29	43.58	44.28	38.31	38.39	46.0	39.4	42.4	42.61	42.32	45.57	43.36	44.14	43.64	45.08	42.42	43.13	41.11	46.98	44.19	44.55	44.54	44.19	45.45	48.44	43.68	43.57	45.65	44.86	41.19	45.37	44.12	48.5	53.2	54.8	63.37
13-03-AHH	39.49	41.49	38.69	35.2	38.9	37.91	43.91	43.73	41.5	34.42	42.01	47.83	48.16	39.88	46.62	43.73	41.53	40.94	45.74	39.58	46.54	38.4	44.82	47.62	43.37	43.36	42.99	42.61	46.5	45.99	43.52	43.16	43.78	46.62	44.46	48.16	46.33	42.04	44.22	45.66	46.76	46.55	46.68	46.11	45.99	39.29	41.34	42.24	38.71
26-02-AT	41.88	40.27	42.76	44.08	41.79	39.3	43.34	45.9	42.29	33.58	47.26	41.85	42.19	42.92	41.85	40.14	44.16	45.74	45.15	43.42	44.43	47.23	44.5	45.28	44.29	48.49	46.96	45.37	46.54	48.13	48.22	52.76	53.94	49.49	58.83	59.51	64.0	73.3	75.55	74.81	93.79	87.85	91.83	105.59	112.21	106.27	127.39	121.22	131.67
23-16-BT	49.67	50.83	50.27	52.11	46.68	47.5	50.77	52.94	57.79	48.92	60.27	59.35	58.15	58.63	58.89	51.45	59.77	62.19	62.55	57.51	67.67	66.23	70.34	70.62	69.61	73.07	67.61	66.84	70.23	68.11	67.25	71.91	72.53	72.16	64.56	71.77	71.24	66.61	70.27	73.37	67.67	70.61	70.86	70.87	84.23	92.93	98.09	104.73	103.24
29-03-BH	32.14	36.27	37.54	36.47	36.2	33.01	35.99	39.54	33.51	32.81	36.66	40.69	37.08	39.26	39.9	35.4	38.19	39.83	38.89	36.88	38.59	40.24	42.2	42.23	40.28	38.97	43.16	41.38	44.06	45.69	42.81	44.13	45.0	52.35	55.39	62.37	62.03	67.97	71.46	82.05	83.24	93.49	98.44	103.56	111.34	116.33	118.23	119.56	136.18
18-17-BH	49.05	47.87	44.11	42.23	42.06	42.46	45.72	44.78	44.21	37.23	42.1	44.87	42.85	38.07	43.12	41.44	45.09	39.39	42.25	34.8	45.61	39.47	46.3	45.21	50.05	53.12	57.69	61.8	61.91	60.82	64.74	64.57	65.41	68.68	74.61	73.83	72.79	76.47	82.92	79.62	85.67	79.42	80.95	91.09	90.13	91.82	91.93	89.15	94.64
13-16-BHT	46.18	47.95	42.89	42.44	43.22	41.26	46.52	46.28	45.4	38.33	44.93	53.18	52.5	42.34	51.28	50.4	45.39	39.45	48.32	43.24	50.93	39.8	46.66	49.54	47.3	46.86	44.29	45.9	47.12	47.64	47.52	48.56	48.21	50.28	50.17	54.98	53.11	50.2	53.54	54.44	56.67	55.82	54.32	53.32	56.56	60.19	69.2	70.34	72.6
06-17-A	55.08	57.93	55.54	57.14	53.51	54.1	58.55	59.82	61.66	57.99	49.38	65.41	58.27	50.8	55.45	59.4	50.9	51.65	65.32	56.21	62.93	62.14	62.35	70.38	72.75	72.87	70.85	76.11	76.74	73.34	89.69	89.86	86.96	88.48	84.59	89.16	82.31	91.33	82.52	85.5	80.62	86.45	89.27	98.24	106.21	108.35	110.39	107.73	111.53
28-17-ATT	40.99	44.24	46.98	47.67	42.32	39.77	44.31	48.63	38.99	37.66	43.56	48.67	39.85	45.25	45.5	41.62	42.15	45.84	43.02	45.68	42.06	40.93	43.44	48.52	43.23	44.42	41.95	44.47	45.18	43.17	47.96	43.0	46.27	46.11	41.48	46.81	43.36	47.83	48.15	45.24	48.95	55.76	64.34	68.34	72.55	79.34	90.36	101.92	117.58
28-12-ATH	32.37	36.87	36.31	34.72	33.52	32.54	35.67	36.17	30.58	28.77	37.15	40.83	35.46	36.5	39.92	35.46	37.95	41.55	38.84	43.11	43.12	44.83	46.45	49.66	49.33	49.07	48.47	50.58	51.42	48.01	51.9	52.25	51.05	51.56	53.16	61.29	58.42	58.08	67.38	69.3	65.72	76.17	83.92	79.67	88.39	100.36	107.14	116.81	120.83
19-18-BH	51.56	54.51	47.19	47.13	44.89	44.77	53.06	49.26	50.1	44.06	52.83	54.49	50.18	47.51	52.28	46.82	51.72	52.61	56.6	48.25	59.18	49.52	62.04	59.65	59.7	56.67	57.94	61.56	61.04	60.11	66.47	65.55	64.95	67.09	82.62	84.55	90.07	97.67	98.39	98.33	106.64	109.88	113.56	131.48	130.63	137.05	148.28	132.83	147.17
26-13-AHH	41.66	38.62	42.38	42.47	36.42	40.02	43.74	47.65	41.3	36.44	50.43	44.91	47.36	46.44	44.66	42.69	48.95	47.23	47.98	46.53	44.53	48.06	47.54	48.58	46.59	50.32	46.2	50.13	48.19	48.11	46.76	53.1	50.95	50.51	51.24	50.66	53.29	53.91	53.95	53.27	56.39	52.76	59.12	61.81	61.91	66.41	72.43	71.84	73.37
18-14-BH	43.14	42.33	40.17	39.64	37.51	39.61	44.51	42.58	41.71	35.73	42.01	45.43	44.93	37.91	43.97	36.74	41.33	39.7	43.71	38.13	44.61	36.94	45.93	45.07	44.34	41.44	44.34	46.21	43.92	43.79	44.98	44.02	46.3	44.55	46.66	45.01	45.13	46.31	46.54	44.94	45.33	44.57	46.5	47.1	46.84	49.19	51.58	54.81	61.52
28-04-BTH	37.56	40.7	42.32	41.48	39.56	36.45	44.18	43.15	40.65	37.33	44.87	46.51	47.79	49.07	50.83	47.6	48.99	56.18	53.01	52.7	51.25	49.56	54.52	58.57	55.52	58.37	59.53	57.12	58.04	54.71	57.43	58.41	61.49	58.53	64.39	64.94	65.36	69.66	63.68	69.14	70.15	88.58	98.69	104.48	109.15	118.64	122.9	127.92	138.83
14-17-AT	49.38	48.93	45.36	43.77	45.08	47.77	50.46	49.41	50.39	42.95	49.28	55.1	51.92	43.83	53.33	53.25	51.97	44.36	53.12	44.78	58.48	44.97	54.51	56.51	57.18	51.75	51.14	54.33	53.45	55.87	55.84	57.25	60.31	58.95	56.51	61.53	57.16	56.22	62.53	60.25	65.55	62.03	59.22	63.06	67.24	61.1	65.72	61.53	61.77
26-02-AH	39.96	38.47	40.91	44.23	38.57	40.02	44.81	47.21	45.91	38.22	49.81	46.95	46.9	48.77	47.44	45.46	51.47	53.53	52.18	46.36	47.39	46.84	49.03	50.08	50.42	52.63	49.13	48.16	51.65	50.03	52.78	52.92	53.33	52.18	52.82	56.71	61.34	72.68	81.18	98.51	100.26	104.9	110.13	117.63	122.81	123.8	132.61	142.84	147.3
19-17-BTH	52.55	53.14	49.03	46.88	44.81	48.1	54.62	49.63	52.46	46.53	55.11	56.26	52.8	48.85	55.81	47.92	52.97	54.15	55.3	45.86	55.45	46.35	53.85	51.19	53.22	50.05	52.38	52.44	51.3	53.76	53.41	54.48	51.08	50.49	53.22	51.05	51.89	56.17	54.9	57.88	64.87	63.07	65.25	72.31	72.42	86.07	88.23	79.33	100.47
04-12-BH	41.58	41.9	39.0	38.43	41.0	37.41	40.08	40.12	41.67	44.89	35.95	44.6	42.23	37.2	43.67	41.96	35.75	37.69	49.6	37.3	45.7	45.95	47.54	44.8	48.71	49.03	54.53	52.76	50.65	48.74	46.83	52.84	53.26	53.48	52.76	53.81	53.22	51.82	55.44	53.88	54.32	50.1	53.74	51.74	65.46	76.91	74.53	83.31	93.11
15-04-ATT	53.64	50.31	51.15	48.11	47.76	47.41	51.29	51.39	52.42	51.54	50.81	54.58	51.11	46.63	54.44	52.11	49.13	45.26	51.95	48.08	51.34	46.91	55.33	50.87	58.28	53.99	51.71	54.72	58.08	51.02	52.03	54.37	52.33	56.4	56.22	56.43	54.34	58.24	56.41	57.28	59.2	61.17	68.98	77.66	90.38	89.18	90.47	93.84	101.08
03-11-A	39.57	41.26	38.28	40.06	38.76	37.78	41.75	43.88	42.03	39.96	37.07	42.5	41.47	35.76	41.77	40.67	35.57	41.21	42.88	38.98	38.8	39.91	38.84	41.36	40.89	40.74	43.28	40.78	40.82	38.86	40.31	39.22	38.49	39.67	41.05	39.66	40.06	40.69	41.32	41.38	40.28	37.68	42.67	41.25	38.99	38.37	43.14	42.55	43.55
26-08-B	52.2	52.07	56.71	57.01	49.91	53.27	58.88	56.35	56.45	46.56	59.29	56.99	55.11	57.94	57.64	50.72	59.07	60.85	57.25	55.48	54.01	56.14	57.48	55.47	56.44	59.61	56.54	56.18	57.53	55.77	54.27	59.36	59.85	54.11	56.98	55.41	57.74	58.62	55.04	59.02	67.45	73.96	79.7	94.56	94.56	94.52	104.39	107.21	106.8
13-11-ATT	46.59	46.72	41.54	42.53	44.83	43.82	50.51	49.14	48.48	43.11	47.77	54.83	56.25	49.69	56.07	55.09	52.64	43.41	52.25	46.05	55.15	46.45	55.95	59.27	53.63	57.07	52.82	52.48	58.23	57.03	51.49	55.86	52.98	57.18	57.69	60.51	57.93	55.83	57.07	60.96	60.57	59.16	60.3	64.35	67.85	64.76	77.93	93.65	103.16
23-07-ATH	40.03	38.74	40.66	39.3	35.72	37.06	41.72	45.02	43.89	37.92	43.59	45.36	42.74	41.61	43.21	39.03	41.49	40.99	41.28	38.96	39.54	38.45	42.84	44.19	43.71	45.44	43.28	47.77	43.49	45.11	43.76	46.9	46.99	45.97	42.63	43.59	47.66	47.09	47.59	51.29	51.54	57.49	66.8	67.2	79.48	82.91	70.23	89.23	91.96
27-02-BTT	52.59	52.72	54.52	55.92	56.7	53.14	56.77	59.29	58.93	53.19	66.11	62.8	59.09	57.09	56.22	53.78	55.93	55.61	55.16	52.86	51.34	52.51	59.39	55.68	53.5	48.45	54.52	54.72	55.66	52.55	51.78	57.02	53.68	55.03	58.99	59.8	64.22	69.28	64.69	74.01	84.67	89.93	102.84	108.01	112.59	107.13	114.24	122.31	121.53
01-15-AH	46.9	50.18	44.14	45.31	51.49	44.92	48.54	49.78	51.3	46.68	42.21	51.07	52.23	45.11	52.11	48.91	44.64	50.23	50.04	47.81	48.77	54.22	50.05	52.79	50.71	51.57	51.88	52.04	50.79	50.24	47.45	51.1	51.1	48.07	53.49	50.98	53.53	49.87	49.5	53.06	54.69	47.12	56.87	53.52	47.45	52.9	49.07	55.65	49.83
28-17-AH	42.15	45.59	48.35	49.01	47.29	40.76	47.85	52.15	43.55	41.74	50.33	54.53	46.63	50.45	53.16	48.58	49.96	55.32	51.44	51.37	50.94	48.3	55.71	60.05	51.44	57.33	53.89	54.66	56.33	56.83	58.77	55.06	60.34	58.09	53.22	59.54	55.0	57.4	57.67	54.65	55.67	61.66	62.98	66.9	83.05	96.33	104.38	109.49	119.46
15-18-AH	55.53	52.09	48.57	45.06	46.47	51.53	51.65	54.25	53.1	45.7	54.82	58.19	51.52	47.95	56.05	58.13	53.41	50.22	59.57	50.07	56.09	44.05	59.81	55.13	57.55	51.43	57.56	56.79	59.23	50.94	59.79	59.18	63.58	60.98	63.09	68.73	68.39	70.5	72.21	70.33	77.66	73.08	69.94	71.67	80.35	82.96	86.44	85.87	94.1
17-10-AHT	35.04	37.19	36.75	36.14	32.78	33.25	35.03	36.97	37.15	32.02	38.69	38.99	35.01	33.94	36.56	35.45	36.58	31.75	36.15	33.09	36.03	33.52	38.76	42.64	41.99	41.57	40.02	44.34	42.87	42.99	41.82	43.99	43.75	44.95	42.02	45.41	44.94	44.82	44.39	48.63	49.57	51.18	58.13	55.95	63.09	64.7	70.17	69.86	77.38
28-15-BT	40.25	42.01	45.86	44.66	42.56	40.38	44.63	45.86	41.12	39.08	49.39	49.37	47.75	50.57	53.41	42.95	47.34	50.16	48.34	45.99	47.95	46.13	49.87	51.52	48.58	50.66	53.45	50.5	50.53	50.5	49.73	48.32	50.56	49.93	46.93	51.83	48.19	50.97	50.83	48.64	45.74	52.34	55.13	58.64	59.62	59.66	59.28	60.61	70.37
16-12-AH	37.08	36.8	29.13	34.69	35.94	35.46	35.88	36.98	35.61	33.35	34.54	39.02	37.24	33.34	38.44	35.48	35.61	31.91	40.67	33.73	34.0	32.57	39.42	38.85	36.84	38.18	39.04	39.99	46.12	53.72	55.64	62.42	66.18	77.89	81.06	84.35	88.21	89.99	90.86	92.88	99.38	102.68	102.51	108.28	112.61	112.77	122.18	125.76	127.07
08-04-ATT	40.8	40.86	37.9	38.27	39.2	39.54	44.19	42.87	40.96	43.0	40.13	48.86	44.95	39.36	47.38	47.58	37.65	40.41	44.8	41.82	45.02	41.73	44.82	46.86	47.33	49.76	48.6	44.74	46.93	46.29	49.69	46.54	45.74	49.34	46.68	48.39	44.9	48.86	50.85	44.91	46.65	57.33	48.81	47.98	59.39	57.29	60.38	66.22	72.74
08-04-ATH	40.8	40.86	37.9	38.27	39.2	39.54	44.19	42.87	40.96	43.0	40.13	48.86	44.95	39.36	47.38	47.58	37.65	40.41	44.8	41.82	45.02	41.73	44.82	46.86	47.33	45.37	43.01	43.59	41.4	43.9	45.2	46.15	44.18	45.53	44.35	50.54	43.02	43.94	49.34	44.9	43.61	55.59	46.65	47.8	52.25	48.04	46.3	46.61	49.25
13-11-AH	37.53	41.81	35.56	34.04	38.57	36.65	42.37	41.58	40.99	35.91	39.84	47.1	45.49	39.51	44.29	43.85	42.03	37.45	43.56	41.19	47.46	40.36	46.21	49.11	46.01	44.67	43.35	43.37	47.12	46.01	48.51	52.06	52.17	56.67	60.9	65.99	63.83	66.05	69.9	75.02	81.73	82.49	87.85	89.23	93.4	86.82	94.59	106.56	99.48
25-13-CT	49.8	50.06	50.17	51.21	43.73	46.49	51.03	49.89	48.15	41.8	56.29	49.92	49.69	48.48	47.0	42.97	46.86	49.16	51.76	48.24	44.61	47.49	49.52	53.02	48.82	52.21	47.92	51.85	50.32	51.76	50.45	52.55	51.18	51.52	50.28	54.27	59.44	64.14	63.98	69.04	76.22	74.79	73.8	76.13	87.17	91.85	98.18	107.39	106.5
22-17-AT	38.71	41.82	40.97	38.23	38.56	36.65	45.36	43.57	44.07	36.08	47.8	46.5	45.09	46.39	44.27	40.66	46.99	43.56	45.11	38.2	52.73	38.22	44.3	44.9	45.13	46.11	46.4	44.08	48.45	48.71	48.86	49.24	49.6	48.69	47.27	48.88	49.46	51.56	51.71	50.5	53.78	54.98	55.93	48.1	58.2	63.08	62.15	61.58	59.28
17-18-AH	54.99	57.57	52.56	55.02	54.44	55.41	57.87	58.31	60.97	52.1	59.01	61.87	59.39	55.44	63.09	56.95	60.63	56.43	63.17	56.48	63.01	56.59	66.57	65.5	62.6	63.55	62.9	65.97	64.57	65.69	65.01	64.92	64.47	64.44	63.37	64.46	62.48	68.32	71.44	72.81	83.41	89.94	96.59	100.12	109.81	122.74	116.01	111.28	119.58
15-05-BHH	42.12	38.59	37.38	35.34	34.09	35.72	40.58	39.88	42.57	37.94	42.29	46.29	41.08	35.38	42.06	40.68	43.08	38.93	43.84	39.79	41.86	40.27	47.23	44.45	47.75	49.45	47.03	50.05	49.67	47.48	48.57	52.63	52.11	53.18	53.26	54.12	54.63	55.66	53.93	61.06	71.3	67.14	65.77	71.85	69.32	79.63	76.35	82.73	86.86
13-01-AH	39.4	43.09	36.56	35.65	38.97	35.34	42.94	39.11	37.65	32.03	36.34	42.77	40.68	34.58	41.92	38.47	37.58	33.96	39.02	36.73	41.76	34.07	40.4	40.29	36.75	37.49	36.87	38.02	39.59	36.17	38.6	39.2	36.67	37.73	38.65	43.58	40.04	38.48	37.96	41.34	39.65	38.07	37.81	38.89	40.31	36.3	39.86	40.39	37.03
17-10-ATT	36.03	37.38	37.1	36.44	37.75	37.89	40.09	39.44	40.33	34.61	40.94	42.47	38.89	36.58	39.53	35.34	39.69	35.23	39.22	34.03	41.5	35.33	43.27	41.07	44.28	41.57	41.26	41.09	42.03	42.32	41.71	42.17	43.1	43.72	44.57	46.42	44.27	43.95	45.74	45.69	46.41	46.6	45.13	46.82	50.96	51.88	50.94	49.72	51.07
26-04-BH	43.4	39.26	45.45	47.23	40.0	43.24	48.97	48.69	48.25	37.11	50.22	46.35	47.85	48.11	45.32	42.18	47.96	50.96	46.02	46.29	48.9	45.67	47.52	47.55	45.4	49.84	48.49	44.97	45.67	50.33	49.29	54.91	50.28	50.49	52.62	49.17	50.78	50.56	51.47	49.74	60.75	57.97	65.63	64.67	63.82	62.5	77.0	78.07	77.65
25-01-AT	40.28	36.65	38.49	37.63	34.31	37.46	42.72	43.0	38.73	33.02	45.78	47.42	40.81	41.49	43.55	39.79	43.27	45.19	45.7	45.37	43.78	44.19	46.33	45.67	44.38	46.05	44.65	45.51	45.34	46.12	47.32	46.1	47.53	44.61	47.64	45.87	50.04	45.5	45.79	47.1	51.41	50.51	49.17	50.36	53.01	49.98	50.89	53.05	49.81
23-08-AH	30.78	31.74	31.92	32.1	26.97	26.89	31.52	30.67	30.73	30.13	32.83	32.26	32.99	33.08	34.19	29.41	31.99	31.98	34.41	28.42	31.05	30.05	34.11	33.55	32.36	36.71	32.26	33.31	32.73	33.07	35.17	35.3	35.09	35.3	31.13	34.34	35.17	32.34	31.73	37.18	33.48	35.65	34.68	39.2	41.13	43.83	41.81	49.03	47.44
07-01-BTH	49.73	49.45	46.7	47.41	46.6	47.76	53.58	50.77	53.24	46.79	48.22	62.05	51.26	45.87	54.95	51.4	46.96	48.13	58.87	47.79	54.08	43.73	49.28	54.95	58.85	54.56	53.34	53.22	53.67	56.24	55.95	54.04	55.65	53.59	55.99	56.05	58.88	56.11	60.28	64.28	65.14	69.6	67.88	76.13	81.38	78.43	81.09	84.61	92.74
28-17-ATH	38.47	43.03	43.37	42.51	41.98	35.7	41.06	45.37	36.85	36.79	44.9	46.44	41.17	45.65	44.88	40.57	44.37	46.87	44.86	42.88	43.2	43.08	47.52	49.75	44.43	47.65	44.4	46.47	44.82	47.87	46.74	43.44	49.66	47.19	45.89	50.59	47.36	53.51	52.94	48.61	46.45	50.61	52.28	52.04	59.63	61.07	63.64	65.46	66.62
20-14-BHT	48.74	50.21	48.53	49.44	44.12	48.2	54.11	48.86	56.74	46.74	54.72	53.27	53.01	50.0	52.68	45.18	48.13	51.7	51.5	45.78	56.28	44.44	53.23	52.11	49.72	51.08	52.01	52.32	53.63	55.12	53.98	50.89	53.36	54.7	58.09	56.1	56.26	53.85	54.86	59.89	61.68	61.24	62.17	71.55	76.04	82.62	92.46	101.13	103.44
23-13-A	44.7	45.79	46.0	46.07	41.22	41.18	45.91	47.49	51.52	41.71	53.5	52.03	48.02	48.25	48.93	44.54	49.0	49.69	53.15	45.87	49.86	46.52	52.7	55.66	54.27	59.58	53.77	60.33	59.25	61.5	65.37	66.69	70.88	70.55	59.39	68.6	66.02	69.53	64.92	72.01	85.13	93.22	98.56	103.41	120.59	122.16	119.1	141.17	138.56
02-07-AH	33.39	37.29	32.8	31.37	33.66	32.25	33.15	33.0	34.67	31.8	29.19	35.26	35.51	29.17	32.63	33.92	32.98	32.69	34.59	30.18	33.38	34.87	31.77	33.42	32.53	33.33	36.49	34.6	34.77	32.42	34.66	33.55	32.34	32.6	32.99	34.08	35.83	34.13	35.84	44.97	49.51	46.09	61.49	57.82	60.03	56.54	61.84	65.8	76.28
02-07-AT	35.03	36.01	33.65	32.99	37.39	34.11	32.52	36.42	35.93	35.03	33.39	35.52	34.83	33.03	34.62	36.53	31.42	34.88	37.44	33.07	35.58	37.88	34.69	35.33	38.31	37.31	40.78	36.99	37.57	37.25	35.94	36.75	38.6	36.8	36.33	40.72	38.74	38.43	38.61	39.16	41.91	39.31	49.01	43.34	47.24	52.72	57.26	61.13	67.29
23-09-AH	34.41	32.47	34.21	33.95	31.06	31.98	38.04	40.17	37.22	35.81	41.95	43.32	38.56	42.84	44.25	39.93	42.94	43.63	48.06	43.24	45.77	45.32	52.6	53.18	53.59	55.0	52.14	53.26	57.01	58.23	58.41	60.69	60.59	61.58	58.18	64.33	68.95	62.59	63.28	71.74	63.18	64.9	73.99	71.97	75.42	81.19	69.16	79.12	77.27
09-10-ATH	43.62	42.83	38.13	41.52	38.97	40.03	44.57	43.06	41.73	39.38	38.6	44.53	41.25	37.68	42.45	41.24	37.76	37.69	43.11	35.61	43.16	40.19	44.48	48.69	43.72	45.72	45.93	42.94	44.51	43.65	46.79	49.26	52.93	50.05	52.78	46.35	52.83	53.23	56.15	58.43	57.08	57.53	64.09	58.11	58.74	63.54	59.82	65.66	61.19
04-12-BT	42.65	44.22	41.28	41.26	40.56	40.38	44.67	43.5	41.47	45.32	37.04	48.02	48.02	40.29	45.5	43.91	36.85	41.48	48.53	39.93	46.13	45.05	48.94	47.7	52.34	50.01	55.85	58.24	52.56	53.63	55.86	57.88	60.07	58.01	56.32	60.8	57.2	55.53	62.4	55.48	58.03	60.28	55.1	58.57	58.3	63.1	63.19	62.93	65.5
09-15-ATT	59.73	57.55	47.83	51.87	50.11	51.05	54.09	55.19	54.82	50.65	46.16	60.76	58.57	51.53	58.07	60.19	53.17	48.83	57.42	50.31	55.08	50.79	56.82	63.82	55.25	57.22	59.61	54.9	52.71	51.65	55.93	53.31	55.08	50.25	51.81	45.91	53.14	56.51	49.18	58.01	54.43	56.06	62.85	60.41	62.69	67.53	73.14	81.4	83.02
05-02-AHT	50.18	52.9	46.41	48.59	47.18	45.92	49.15	51.83	53.81	49.67	45.56	51.83	51.38	46.23	50.58	48.67	38.08	37.89	43.73	39.31	41.56	42.09	40.44	45.29	41.42	44.75	42.28	45.14	39.05	45.06	43.58	44.23	42.34	44.11	43.68	45.3	45.9	49.22	46.15	46.23	48.25	49.2	48.0	48.87	49.11	48.94	51.28	50.06	53.7
27-06-AT	31.15	33.58	31.78	33.51	32.9	31.24	34.62	35.42	35.62	30.64	40.99	38.58	36.28	36.98	37.95	33.8	39.66	42.72	40.22	41.11	40.3	42.21	42.92	42.66	43.95	38.95	41.95	43.12	41.95	43.18	41.06	41.89	45.9	43.58	45.64	44.04	45.75	46.16	43.95	44.81	46.65	48.6	49.25	51.38	46.5	50.62	54.3	57.29	55.65
04-09-A	46.4	47.2	45.32	45.35	46.13	44.3	48.71	51.61	49.42	51.83	41.58	52.44	52.94	46.08	50.93	50.29	45.62	44.18	53.84	44.84	50.34	55.41	54.88	53.59	53.03	55.9	55.85	55.57	54.15	52.6	54.16	59.21	56.62	54.51	58.03	54.68	56.7	55.58	55.94	58.51	54.89	53.96	56.47	53.97	57.12	54.79	53.95	56.58	53.65
23-15-BT	38.83	39.23	36.73	37.5	33.57	35.26	37.86	40.39	39.74	34.0	42.31	42.4	39.4	38.82	39.13	34.37	40.42	38.93	40.07	34.44	39.47	37.62	42.09	41.2	41.7	42.49	39.07	41.88	43.54	43.9	43.78	45.25	48.94	46.71	40.6	48.35	44.83	45.38	47.48	48.77	48.3	53.19	55.36	51.21	60.85	68.29	73.5	82.46	86.23
03-07-AH	45.71	48.06	48.89	49.15	50.17	47.66	49.95	54.81	56.48	52.72	50.92	56.46	56.53	48.27	58.55	53.99	53.29	59.54	66.26	55.77	56.28	63.38	62.89	58.97	63.26	67.23	59.89	63.18	64.27	62.21	63.3	60.99	61.68	62.37	58.29	61.16	59.78	60.16	66.18	59.77	63.37	59.12	63.97	56.23	56.75	55.77	58.42	55.12	61.09
24-17-CH	51.03	52.34	52.14	52.73	47.43	45.74	50.3	55.01	54.56	45.95	57.27	65.15	54.17	57.38	59.76	50.2	59.18	56.0	59.69	54.64	56.35	55.24	60.21	57.9	56.56	52.93	58.44	59.75	56.43	57.09	55.83	57.1	59.9	59.19	57.1	56.28	58.42	58.18	58.94	54.8	59.92	60.86	56.32	53.79	60.53	60.52	57.26	58.72	56.47
07-14-BH	43.41	42.49	40.72	40.06	40.99	37.19	44.66	43.34	44.24	39.84	40.97	49.53	44.57	34.73	45.31	43.0	38.45	38.75	51.78	40.63	45.8	37.58	43.98	47.82	55.02	49.17	49.68	48.03	50.6	54.77	53.83	51.61	51.15	50.65	49.83	52.48	53.47	52.93	53.65	54.83	55.38	59.15	54.45	64.32	65.55	62.44	60.72	65.6	66.25
26-06-AH	37.7	35.94	40.4	39.65	33.84	32.82	38.77	41.94	39.25	36.36	41.34	40.47	42.61	40.71	41.49	36.74	42.66	44.81	45.32	43.34	39.88	42.35	46.56	39.83	38.66	42.07	41.01	42.25	41.2	42.05	43.38	47.68	45.88	43.64	44.75	44.62	45.99	48.4	50.1	52.95	60.54	65.17	66.57	73.69	73.92	68.6	85.57	96.35	99.67
09-16-AH	44.4	44.2	39.11	42.8	40.77	38.57	43.01	43.18	42.22	39.94	36.64	47.93	43.7	39.26	44.27	43.86	41.29	38.32	45.94	40.79	45.04	40.82	46.12	51.65	44.68	47.1	49.1	47.73	44.52	45.0	51.38	49.45	52.67	52.27	47.38	47.25	50.64	54.19	50.02	60.03	54.66	51.8	52.66	54.14	51.14	55.21	55.44	56.63	58.21
05-13-AT	40.73	43.23	38.79	39.38	38.24	38.36	41.93	43.36	42.77	40.5	35.4	47.53	42.31	39.24	43.79	43.46	38.82	40.83	49.23	43.64	50.76	48.22	48.67	55.55	48.7	51.96	52.16	54.81	49.45	51.73	54.87	63.27	59.24	59.68	60.34	59.68	62.39	67.73	66.67	65.45	67.31	71.24	64.96	67.41	67.35	69.92	67.34	63.33	70.23
20-14-AT	44.14	45.18	41.98	45.01	39.9	42.37	49.47	49.39	54.51	42.52	53.07	53.4	49.94	49.27	50.12	45.56	50.76	52.53	53.44	46.65	55.26	41.95	55.82	53.17	52.25	52.91	53.61	57.93	58.65	62.43	61.56	60.09	60.67	61.57	67.61	63.53	64.21	66.17	66.95	69.32	64.59	67.1	65.94	72.84	81.57	84.54	96.9	92.57	97.46
10-07-BH	45.61	47.99	41.42	45.42	41.17	45.87	45.74	46.46	45.12	44.61	45.7	49.16	48.96	42.03	50.61	48.85	46.59	44.68	49.19	44.57	48.65	46.21	53.9	53.44	52.48	55.13	56.4	57.95	59.59	55.8	54.85	59.67	56.23	59.95	59.86	57.23	59.86	62.52	61.3	63.53	62.06	64.1	65.61	61.6	68.13	76.08	76.61	81.66	88.06
25-17-AH	44.02	43.66	43.57	43.43	40.4	40.27	46.84	46.68	45.47	38.44	53.37	52.13	44.84	45.49	48.06	41.27	48.13	51.22	53.37	47.43	49.22	48.64	53.09	55.0	51.36	55.15	52.4	55.77	55.17	53.09	55.19	56.09	55.9	55.71	54.15	54.8	56.72	54.08	54.56	54.03	57.7	61.01	57.5	59.37	65.93	66.44	76.4	85.18	87.26
05-04-AT	42.63	44.79	39.7	41.55	40.56	38.83	43.39	45.41	44.2	42.2	36.74	44.45	43.58	37.64	42.65	43.22	39.1	36.55	45.97	38.49	41.83	40.74	42.59	45.08	41.42	44.09	43.04	44.82	40.84	42.87	42.95	42.53	41.23	42.26	40.6	41.74	42.51	45.59	39.77	39.83	43.48	41.96	39.37	39.36	41.21	40.91	39.94	41.46	41.59
11-10-ATT	42.28	46.24	42.13	41.41	42.73	42.89	45.01	43.2	47.29	41.91	41.91	48.53	51.4	42.16	43.97	48.44	48.56	46.28	49.8	46.98	54.43	41.82	56.57	54.58	56.32	54.86	55.01	56.2	59.02	58.91	64.17	63.63	58.97	63.7	65.35	66.94	64.59	71.47	69.8	67.27	67.44	72.65	68.65	70.54	76.37	80.71	84.07	89.55	92.91
29-09-AHT	26.42	29.64	30.96	29.67	27.41	24.13	27.91	32.46	27.15	24.72	27.9	33.69	30.03	30.73	29.97	29.25	32.41	34.18	32.38	32.48	30.98	30.44	33.44	33.59	33.8	33.47	35.47	35.47	36.57	39.97	38.7	41.25	51.59	52.46	55.17	51.32	52.12	55.03	50.63	59.1	53.59	68.92	62.96	62.86	66.43	73.12	71.35	67.68	78.98
12-05-AH	35.37	37.73	33.68	36.28	32.3	34.91	37.31	34.78	35.0	33.23	32.55	37.04	40.44	32.55	36.72	37.51	35.67	34.41	37.44	33.99	37.64	35.34	37.67	38.43	38.47	37.0	38.21	35.78	37.66	40.29	38.04	37.38	35.98	39.44	39.42	44.75	44.55	42.06	44.17	46.76	49.0	48.07	53.96	54.86	59.71	57.72	63.68	63.27	64.96
29-01-BT	47.43	50.97	51.52	51.86	49.59	45.19	50.57	55.33	44.49	44.83	52.89	54.24	51.32	57.35	54.24	49.11	55.75	58.11	57.6	56.83	54.61	53.73	57.35	58.32	58.13	57.83	65.07	70.27	72.86	76.96	85.85	78.24	80.36	87.47	91.99	100.42	100.45	107.43	112.78	118.71	110.88	126.09	126.19	132.91	135.13	140.5	142.39	134.54	153.56
11-15-AH	47.47	47.9	39.4	41.57	39.87	42.3	40.54	39.76	41.26	36.53	37.32	44.63	44.97	40.34	44.48	46.12	42.56	38.5	45.51	39.1	45.46	38.5	49.18	46.81	44.99	43.46	47.54	47.38	45.83	44.83	47.4	44.68	55.82	54.03	50.04	49.14	52.34	58.06	55.61	51.36	55.37	54.87	52.38	51.6	54.71	58.35	54.74	52.7	63.95
29-01-BH	44.82	49.79	50.93	53.94	48.61	46.66	47.66	52.72	41.55	41.83	47.77	48.69	44.3	47.38	48.28	42.3	47.87	46.76	46.55	46.94	42.27	43.38	45.83	44.99	42.89	44.57	52.29	53.41	56.45	62.34	62.92	63.67	68.03	76.43	78.77	85.26	80.76	84.57	88.5	95.2	87.71	98.28	102.02	104.94	105.98	113.61	108.46	111.51	122.5
29-01-AT	37.13	42.58	41.54	43.81	42.24	39.06	40.93	46.36	38.02	39.49	43.54	49.09	41.02	46.79	45.51	45.12	49.42	51.53	47.55	50.0	48.69	52.26	53.16	55.05	50.37	49.35	53.28	56.04	60.95	68.88	69.11	71.2	77.62	89.08	90.28	96.83	93.2	100.74	107.31	114.66	104.26	121.17	127.9	130.19	127.82	135.1	133.52	126.82	146.68
06-05-ATH	33.74	35.2	35.0	36.67	33.89	36.57	38.2	35.58	39.42	36.53	30.59	39.04	36.38	33.94	34.02	38.15	31.31	34.71	43.18	34.94	39.29	35.31	37.94	41.36	40.47	40.17	41.98	37.68	41.91	37.62	38.61	38.7	40.34	41.81	39.71	40.44	39.62	40.35	43.34	43.5	39.45	42.79	40.47	41.92	44.04	43.53	44.41	44.19	43.4
11-06-BT	40.72	46.26	41.47	40.02	44.27	43.49	42.83	45.21	45.21	40.87	40.68	51.92	51.0	43.15	48.54	50.87	46.23	45.93	49.06	41.86	49.5	40.18	48.78	44.78	46.13	44.51	45.82	46.11	45.47	49.3	44.2	43.57	44.32	45.12	47.14	44.16	44.78	50.5	47.89	44.91	48.36	47.78	46.54	48.18	50.17	50.16	49.67	48.21	52.77
10-17-AT	47.23	50.23	42.55	45.1	43.38	45.44	46.86	48.27	48.39	45.25	46.8	52.88	51.24	42.7	52.56	52.76	48.24	44.84	50.51	41.43	50.18	45.4	51.17	51.23	51.18	50.92	53.21	51.65	50.81	48.28	50.76	52.89	50.99	53.25	50.12	50.87	54.12	54.46	54.86	53.3	54.5	56.71	55.19	53.52	54.75	56.79	56.06	55.53	56.82
19-11-AT	38.11	37.73	35.65	35.2	36.19	36.73	48.28	44.02	43.87	39.8	46.05	47.86	46.47	41.24	44.91	41.25	43.0	42.65	45.96	38.54	45.4	40.69	45.72	48.29	49.19	47.64	45.22	47.37	47.71	48.75	48.89	46.87	47.5	43.37	47.23	45.7	46.23	46.27	44.11	44.95	52.35	46.38	48.19	58.8	56.23	64.34	72.41	65.56	67.84
28-14-AT	42.76	45.11	47.14	48.14	44.5	40.19	46.94	47.73	41.9	40.06	46.32	48.37	43.84	47.04	46.14	43.4	42.85	46.39	45.22	42.78	44.25	42.25	44.73	47.78	43.25	45.92	44.07	45.52	45.66	44.43	44.75	42.03	46.11	44.18	42.79	45.36	43.49	46.07	45.52	43.88	43.07	44.58	44.73	44.47	47.12	46.41	47.16	47.32	50.75
03-05-ATH	43.64	43.79	40.79	44.74	40.27	43.55	44.96	48.99	50.21	43.14	41.47	49.43	51.76	42.63	51.03	49.86	42.29	46.8	50.83	46.12	51.26	52.7	52.45	51.73	53.61	53.31	51.65	51.64	50.27	53.37	53.53	51.1	56.04	53.33	54.45	53.76	58.37	56.94	61.85	60.9	59.69	56.34	66.83	57.43	58.93	62.24	64.23	63.34	66.18
27-03-BH	41.63	44.68	42.33	42.97	41.57	38.32	41.18	44.5	41.69	36.44	47.84	44.84	42.16	42.26	45.65	38.99	43.71	45.93	50.9	58.14	61.03	65.37	77.98	75.93	78.89	77.45	83.27	88.61	94.96	94.88	95.3	98.47	103.64	106.63	108.68	107.38	110.24	115.27	109.71	112.83	116.93	119.35	128.02	128.09	119.95	129.32	126.46	137.37	133.34
25-05-ATT	35.94	34.31	34.46	36.01	31.9	32.13	36.25	36.72	33.32	32.01	38.19	40.78	38.12	35.16	35.21	32.94	35.09	34.75	38.89	34.76	34.47	36.32	36.06	37.59	38.36	37.85	35.07	37.44	37.86	35.68	37.17	38.54	39.18	37.6	35.56	36.15	38.33	36.54	36.66	37.3	43.33	44.36	43.45	46.31	50.87	51.25	55.83	57.78	57.36
25-13-CH	49.85	48.04	49.47	50.18	46.6	43.18	54.28	51.07	47.96	43.98	53.35	55.51	44.8	51.84	52.25	43.54	51.48	54.5	51.77	53.17	54.3	51.71	53.49	57.96	55.15	57.93	55.34	56.96	57.16	56.38	58.39	58.91	57.91	59.32	61.16	60.46	71.78	73.98	80.57	84.78	90.68	82.84	88.46	93.03	100.92	104.5	104.35	118.28	109.93
24-01-AT	36.47	35.52	36.34	37.56	34.13	33.4	38.3	39.07	39.51	36.16	39.02	42.71	37.06	42.28	40.22	35.56	41.9	36.85	40.78	42.95	38.06	37.03	40.84	41.56	40.01	38.1	42.13	39.86	40.94	41.03	41.35	46.95	45.59	47.03	50.08	49.98	49.97	51.31	54.44	55.16	61.2	63.43	67.16	63.26	69.53	76.14	76.69	82.35	88.33
03-10-AH	34.93	38.72	33.83	36.05	34.51	32.88	37.01	39.06	39.02	37.8	34.0	42.1	41.62	33.97	39.42	38.15	35.15	37.17	42.85	35.86	37.08	40.69	39.55	41.05	41.53	43.57	42.06	44.0	43.89	44.0	43.96	41.21	41.88	42.81	43.68	44.9	41.96	42.68	46.18	43.12	42.51	41.75	46.17	42.07	41.04	41.97	44.58	44.31	46.21
11-15-AT	46.99	50.59	39.82	43.63	43.66	45.92	45.11	45.34	45.38	40.77	41.24	50.93	48.09	40.52	47.25	50.41	47.27	42.67	48.77	42.93	50.31	42.82	51.96	46.05	50.03	48.07	48.79	51.55	46.33	48.28	48.87	46.98	54.01	50.48	51.4	50.36	52.48	57.59	53.65	49.18	57.15	59.1	55.67	56.71	53.34	57.95	63.94	72.8	86.15
12-01-AT	44.78	46.05	41.77	42.78	43.84	42.81	47.19	47.12	47.01	43.71	44.72	53.08	52.99	44.78	50.13	53.57	47.6	47.79	56.36	48.53	57.28	47.17	53.54	56.04	56.38	59.22	57.07	54.6	59.27	64.13	67.02	69.82	70.02	74.67	72.18	80.55	81.26	79.41	85.76	81.09	92.5	90.05	88.16	90.73	89.49	90.74	98.41	98.84	106.41
09-11-B	47.86	48.59	43.6	46.46	43.32	48.38	50.52	48.35	51.03	48.24	43.76	56.61	53.13	48.04	54.75	55.85	51.57	50.27	58.35	50.85	58.11	51.11	58.93	67.77	63.32	65.77	63.64	63.18	67.05	64.31	69.96	71.17	75.79	75.47	80.26	72.67	77.48	83.27	76.74	84.9	80.76	81.93	84.34	78.98	84.61	90.72	92.16	98.16	97.67
10-07-BTT	44.16	42.75	39.19	41.8	38.18	40.81	41.23	43.18	41.05	41.57	38.64	43.12	44.01	39.9	41.99	41.72	39.47	39.53	42.17	40.42	40.68	38.35	44.37	42.83	40.46	44.84	44.97	46.79	46.09	45.06	43.7	43.31	42.61	42.7	42.53	43.31	46.29	46.59	49.57	48.51	44.56	46.69	51.33	47.02	49.31	52.61	53.45	58.38	60.9
03-08-BH	36.26	40.85	38.0	37.65	36.1	34.0	39.26	41.86	42.22	38.89	37.27	41.23	42.82	34.65	38.05	36.84	33.95	36.67	39.68	35.54	37.18	38.1	37.52	40.65	40.14	39.86	38.61	38.17	37.6	41.03	38.88	37.23	37.31	38.31	38.91	40.74	37.97	41.78	47.36	50.65	53.9	55.66	58.64	55.37	58.38	60.37	64.65	67.52	71.3
11-08-BH	42.84	44.28	39.29	40.64	40.12	42.08	42.14	40.86	42.22	39.48	36.86	46.51	46.61	40.69	47.47	44.6	44.12	42.38	48.41	42.23	48.16	41.63	46.85	46.51	47.52	49.05	50.08	47.14	47.51	48.15	48.7	50.66	51.94	52.98	52.3	51.93	52.7	59.98	60.21	56.68	57.64	58.94	60.42	65.26	69.37	69.82	74.93	69.49	82.66
13-13-AH	38.96	42.13	35.06	33.59	36.3	36.43	41.88	38.21	40.63	34.57	37.21	46.23	43.61	36.24	43.56	43.27	39.7	35.21	40.75	36.44	42.98	36.88	40.75	42.93	39.53	41.88	40.43	38.35	42.31	41.74	42.34	41.76	39.45	40.84	42.13	45.32	42.79	41.14	43.08	43.36	44.35	42.15	39.67	41.66	43.91	44.85	53.64	56.23	60.46
06-10-AT	37.25	37.54	35.15	37.72	33.9	35.23	38.0	39.16	39.79	35.48	32.12	42.57	38.47	35.44	35.75	38.08	31.97	34.25	40.82	34.6	37.55	36.17	37.83	41.38	39.0	40.36	40.04	36.94	41.98	36.31	37.7	37.89	37.63	38.64	37.38	35.63	37.66	37.92	37.87	41.17	39.25	46.28	46.05	52.37	61.51	59.86	61.77	65.51	70.67
22-14-ATT	34.62	39.3	36.1	37.22	35.91	34.7	44.82	41.39	40.79	35.1	45.85	41.28	41.42	41.36	41.94	37.14	37.81	40.81	42.62	37.25	47.12	37.98	42.58	44.21	41.79	49.26	42.68	45.4	46.85	44.38	46.77	48.07	48.39	49.88	51.06	57.31	59.06	66.15	65.66	78.3	79.08	87.57	94.5	96.5	98.86	107.98	112.51	114.46	116.73
13-11-ATH	41.21	43.14	36.81	36.69	37.68	36.09	41.94	38.7	37.94	32.99	36.7	42.01	42.64	36.3	41.81	41.35	38.18	33.62	40.05	35.98	43.78	37.12	41.65	47.0	43.28	41.48	40.35	42.85	43.2	45.84	43.17	43.89	42.82	45.26	44.46	47.62	44.56	43.58	46.55	48.65	48.35	49.7	46.63	47.33	48.81	49.43	57.93	60.54	63.39
06-10-AH	41.54	44.07	41.45	42.23	41.46	41.67	43.22	43.09	44.52	39.67	35.44	46.15	43.18	39.25	40.89	44.09	35.33	38.76	51.08	41.66	46.17	41.24	45.52	50.97	48.88	48.45	50.62	48.17	53.86	49.55	49.52	49.98	52.06	50.66	48.53	50.17	51.34	52.65	51.37	55.99	52.2	63.97	51.39	56.73	60.92	60.98	60.53	57.36	59.92
07-10-AHTH	38.25	38.39	36.13	35.21	36.16	36.88	39.66	39.66	41.78	36.74	33.89	44.21	38.96	31.82	35.2	36.09	33.18	36.12	40.85	34.02	38.19	31.98	37.18	39.04	44.18	42.62	47.13	43.13	47.65	50.46	47.76	46.05	47.26	47.33	48.73	48.51	44.57	48.47	48.89	46.92	45.33	46.99	45.13	46.92	47.15	44.95	48.51	49.09	50.05
23-15-AT	50.3	49.74	53.14	50.77	44.06	45.75	49.0	50.0	48.55	44.92	51.74	52.28	48.86	47.88	46.61	41.4	48.42	44.26	45.53	39.19	42.98	39.89	45.59	45.23	42.28	44.53	41.29	39.58	39.78	38.22	41.95	41.71	42.71	39.78	35.61	40.2	41.22	39.61	39.05	42.11	42.63	42.75	41.81	41.91	43.58	44.53	46.05	59.02	57.98
14-06-AT	40.96	39.65	36.45	40.07	36.52	41.49	44.57	39.67	40.36	33.69	42.04	43.55	42.41	38.97	46.32	47.33	51.09	44.46	56.19	54.44	61.67	51.17	58.81	60.56	62.37	58.12	57.17	57.64	60.54	63.87	59.95	62.5	61.7	64.72	63.26	61.22	61.31	61.99	63.43	66.57	65.73	67.19	72.19	71.19	70.97	69.76	75.93	87.09	81.61
14-04-ATT	35.64	37.05	36.11	36.86	36.28	35.56	40.68	38.15	38.15	35.4	39.66	41.82	43.3	40.24	44.8	44.25	41.03	37.05	42.76	36.74	47.24	36.61	45.87	44.38	46.19	45.54	46.82	49.04	47.53	55.54	55.03	69.25	73.67	76.99	78.88	84.16	85.65	85.39	95.83	97.96	101.5	102.6	106.32	106.68	104.65	108.29	117.72	123.3	126.38
13-16-BHH	44.9	48.04	40.59	37.59	40.85	40.82	44.52	45.14	41.96	35.31	38.83	46.25	44.38	37.7	44.82	44.48	43.55	35.99	45.55	39.98	48.17	37.5	47.64	47.62	45.12	43.43	41.13	43.99	44.89	41.55	44.06	44.21	47.32	45.57	45.18	50.51	49.48	45.15	46.3	48.7	48.87	50.8	50.79	47.62	52.56	49.36	52.57	49.81	52.93
16-12-BTH	49.02	49.28	45.01	48.05	48.96	45.43	47.22	49.93	48.82	44.05	48.77	51.84	47.26	41.13	47.66	47.51	46.37	44.28	47.65	43.76	48.93	43.35	55.37	54.33	55.76	56.18	54.15	55.79	57.11	62.0	60.74	66.24	64.76	74.54	71.57	75.11	73.68	77.88	71.32	75.47	76.07	73.11	71.69	74.37	73.28	76.87	85.48	88.06	91.49
14-02-BH	44.16	46.37	40.39	41.21	42.79	45.82	45.72	45.71	46.96	41.28	50.38	47.04	52.64	48.51	54.27	53.48	52.5	50.95	56.39	49.49	60.14	52.41	59.83	57.53	59.64	60.9	55.43	56.68	59.33	60.3	59.75	58.71	62.22	64.14	61.61	68.88	71.46	73.17	81.73	88.04	90.3	91.71	104.22	111.84	110.52	116.89	135.54	125.94	135.05
05-05-AH	43.37	46.65	44.28	42.36	45.17	40.75	45.53	48.57	51.84	48.45	43.35	54.26	50.1	47.65	52.4	52.12	47.64	45.63	53.43	46.39	51.97	52.03	50.8	58.26	51.91	56.75	55.08	57.52	54.32	54.84	53.5	55.32	53.64	54.17	54.26	51.91	54.19	56.08	59.24	53.33	55.15	58.85	57.42	53.74	57.06	56.96	57.1	57.54	58.81
19-17-BH	51.94	52.23	45.11	46.65	46.22	46.62	52.98	48.98	51.7	45.41	54.61	57.87	53.43	49.57	54.31	46.92	52.85	53.46	55.37	47.27	58.25	49.46	58.8	56.5	58.65	58.01	57.32	62.44	58.8	59.97	61.46	59.88	59.85	57.44	58.53	56.2	58.55	60.56	58.13	57.47	60.99	55.1	57.64	60.14	61.76	58.84	62.16	55.12	57.33
28-08-BT	31.66	33.69	36.94	36.25	34.27	32.24	35.93	36.48	31.98	31.53	36.17	39.2	32.31	36.17	38.17	33.45	34.99	35.74	35.93	36.18	34.88	36.56	36.92	38.52	37.06	37.28	36.7	39.55	38.71	38.16	39.12	34.8	38.74	38.05	39.81	40.54	40.13	40.06	41.34	38.99	44.35	46.63	48.82	54.46	57.58	65.09	73.54	80.73	86.78
23-15-AH	69.15	64.81	64.73	65.95	62.72	60.4	69.12	71.47	69.72	61.67	79.02	69.66	68.22	63.85	65.99	58.96	62.32	63.32	63.84	57.85	67.05	64.97	69.48	70.78	65.08	69.1	67.1	64.35	63.49	68.23	63.83	65.63	64.24	59.18	51.77	64.75	71.4	73.72	77.91	83.26	80.21	86.6	93.56	88.37	98.79	103.08	103.51	117.81	113.61
25-02-BTT	42.95	40.59	43.99	42.33	38.09	39.4	46.55	45.21	39.98	38.42	46.73	49.3	42.77	46.22	44.59	41.06	44.01	47.8	49.72	48.19	44.96	45.92	46.35	48.1	44.42	49.17	44.63	48.72	49.09	49.48	48.57	50.46	51.7	49.25	48.58	49.71	52.1	49.37	47.13	47.37	50.78	49.69	48.07	50.68	56.28	54.71	56.49	59.03	58.31
24-16-CT	49.45	51.25	52.93	51.76	48.11	46.54	49.58	56.1	56.41	45.51	56.79	61.32	53.59	57.09	59.81	47.89	57.38	60.0	64.38	59.2	58.45	60.86	64.07	61.9	63.45	61.5	64.25	64.71	65.01	62.39	64.85	60.7	63.3	64.34	58.52	63.4	61.26	62.21	64.9	60.23	65.08	62.23	63.19	59.05	69.75	69.57	74.06	76.7	78.43
05-11-AH	44.92	49.26	44.38	44.96	45.75	42.91	48.93	52.53	53.16	49.13	47.27	53.58	49.88	46.38	51.59	52.04	48.06	49.88	55.23	52.64	56.3	56.22	60.96	62.75	58.33	61.72	63.05	64.52	62.27	59.7	64.12	64.06	57.77	61.26	63.41	67.35	62.08	65.57	61.26	60.6	59.55	59.33	58.03	54.55	56.95	56.65	56.35	55.54	57.32
16-08-AT	40.44	40.37	36.15	38.27	40.12	40.0	42.96	42.6	43.3	38.88	44.46	46.04	45.35	41.23	46.81	46.75	46.92	45.18	49.57	45.45	47.83	42.99	49.31	46.51	47.03	49.71	48.9	50.06	48.09	48.28	49.65	49.48	48.7	48.91	51.2	48.1	51.76	49.26	49.63	53.15	56.3	65.08	71.34	75.94	79.62	83.1	89.99	100.1	102.13
16-09-BH	49.77	48.03	43.76	46.52	48.96	45.71	49.63	50.54	51.53	44.65	49.68	51.48	53.67	47.55	50.14	49.71	51.59	47.32	52.47	45.49	47.89	45.98	56.36	52.19	55.88	55.85	53.97	52.29	56.25	55.6	55.09	52.83	53.44	54.23	55.1	57.2	57.08	57.12	57.52	60.71	57.54	61.33	59.52	62.4	59.45	61.01	63.15	62.92	62.85
05-05-AT	47.34	50.29	45.16	45.93	46.19	46.41	51.28	50.47	52.18	49.91	43.43	50.41	50.07	45.86	50.77	48.69	42.83	43.76	50.46	42.05	46.88	47.63	46.25	51.5	47.64	48.81	48.63	48.22	47.0	47.19	48.25	48.15	47.24	46.52	46.41	50.43	47.09	49.55	52.48	51.6	52.04	55.12	54.05	50.65	56.53	52.63	53.48	54.41	57.58
16-01-AT	44.54	45.1	41.99	41.98	43.89	41.66	48.57	49.11	47.81	43.37	50.07	52.89	48.41	42.6	50.17	50.23	52.26	45.59	55.07	48.47	53.42	48.4	56.5	54.36	55.14	56.34	57.22	55.4	55.61	56.42	56.74	54.98	55.31	53.81	59.15	58.53	61.38	56.5	60.91	66.12	59.63	65.53	75.42	82.55	87.07	86.31	92.29	94.96	96.27
22-14-ATH	33.45	37.79	38.44	38.09	36.77	36.23	43.05	43.59	41.04	37.25	43.96	40.52	39.58	42.42	43.29	37.83	41.53	42.17	43.62	37.92	47.69	39.44	40.66	41.98	45.16	45.01	42.05	41.55	44.03	43.77	42.39	43.07	42.68	43.03	41.96	43.82	44.37	46.93	47.76	52.58	51.85	54.18	53.25	55.27	55.81	56.18	57.58	54.92	58.27
11-18-ATT	49.35	53.88	43.16	45.56	44.87	44.52	45.16	48.48	47.57	39.73	40.8	51.33	47.53	39.24	46.57	51.76	44.32	41.18	50.76	41.96	49.52	38.46	50.39	46.34	48.91	44.88	46.57	45.83	46.18	48.19	52.2	50.47	49.85	50.64	49.42	51.68	51.3	55.93	52.59	49.78	53.55	56.21	50.95	53.26	55.08	58.93	56.06	49.08	53.42
16-06-BH	42.73	41.81	39.14	38.54	43.86	39.29	44.69	43.88	43.3	36.2	41.13	42.62	40.9	37.92	43.55	46.1	46.69	44.4	51.47	43.32	47.08	47.64	56.22	54.85	57.77	58.27	57.02	60.69	63.82	65.86	64.85	61.75	64.3	65.07	65.08	64.93	68.32	66.81	69.2	76.23	69.65	73.12	72.36	74.12	73.19	75.43	73.63	78.26	85.55
13-02-AT	43.87	43.48	38.03	41.32	41.31	42.13	48.46	47.25	45.15	39.91	44.55	50.55	51.43	44.15	48.44	47.6	46.88	38.46	44.15	43.1	49.71	43.69	53.95	55.64	52.48	53.59	51.44	49.44	56.68	51.6	50.12	51.72	50.77	53.18	52.84	55.14	54.51	51.38	55.91	54.6	57.24	58.59	57.66	54.35	58.53	54.07	56.53	55.73	56.15
19-07-BHT	39.01	39.36	35.47	36.26	34.44	34.44	40.48	36.96	37.4	35.33	41.37	41.82	38.12	38.66	41.7	36.39	40.32	38.85	40.36	34.66	41.2	38.38	41.44	43.42	42.0	39.9	42.84	42.17	42.91	43.23	42.51	41.99	42.38	41.69	46.62	44.27	45.88	45.11	43.84	42.22	48.46	43.48	44.16	47.25	44.94	46.03	47.94	46.97	45.91
26-04-BTH	45.79	46.84	47.02	48.71	42.82	44.42	50.63	51.49	48.07	41.14	56.59	46.78	47.88	48.95	48.01	45.12	51.65	52.87	53.13	48.78	51.68	52.85	51.39	50.28	50.44	52.97	53.02	50.72	52.14	53.21	50.92	58.0	56.53	56.3	57.98	61.44	66.98	67.79	71.76	76.71	77.46	77.36	86.64	94.66	97.91	101.68	114.32	111.27	115.64
14-02-AT	49.11	48.46	45.96	44.38	47.66	53.51	54.8	52.51	56.62	47.93	57.29	55.97	59.46	51.74	58.84	58.92	57.55	56.46	57.09	48.7	60.53	56.75	57.82	61.69	58.59	58.23	58.44	60.5	60.51	60.79	57.02	56.34	57.45	59.31	58.58	58.5	56.38	57.35	61.52	57.03	57.91	59.98	63.8	61.56	61.57	60.71	67.95	73.55	70.65
08-01-AHH	44.83	46.06	41.97	45.8	45.57	43.89	49.9	48.7	49.26	45.46	42.82	52.9	48.18	42.48	52.53	51.26	41.54	43.82	48.71	43.67	44.91	44.16	47.18	50.91	48.38	49.69	51.4	47.81	47.74	50.36	50.65	49.04	49.46	46.86	49.81	51.84	44.19	49.71	48.64	48.23	46.39	54.67	47.38	51.17	50.01	48.99	51.06	51.46	49.97
05-13-AH	36.35	38.49	33.2	34.44	34.35	32.5	36.6	39.53	39.33	36.71	32.67	39.34	39.41	34.28	40.3	37.56	35.23	34.38	41.75	35.9	39.53	39.45	41.67	47.35	45.36	46.88	44.8	47.49	46.41	47.89	45.01	53.46	51.06	54.1	54.16	56.15	56.3	59.81	57.08	55.73	58.24	59.86	53.83	55.92	58.41	54.25	54.61	54.56	56.11
06-17-BT	51.08	54.04	52.21	52.08	50.04	48.99	52.65	53.71	60.55	53.7	46.92	59.81	53.15	45.46	52.89	56.81	50.23	48.46	59.03	52.05	62.4	55.45	56.13	63.84	63.09	64.22	58.2	59.48	57.21	52.32	58.71	65.22	61.65	65.89	59.14	63.25	55.33	61.14	56.33	64.22	63.72	69.43	62.04	71.1	73.66	69.34	68.05	66.04	69.81
17-08-ATH	36.37	37.86	35.98	38.06	35.67	34.96	39.78	39.42	43.24	32.08	40.4	40.69	37.07	36.52	40.05	35.28	34.31	31.22	40.44	33.79	36.7	33.03	41.17	39.13	42.47	38.55	41.89	37.99	37.88	39.27	39.06	39.27	39.89	40.07	40.66	41.0	45.8	42.21	42.83	45.31	40.85	42.45	44.16	47.57	50.74	56.99	56.1	59.16	58.26
07-14-BT	56.12	51.26	51.2	52.38	51.93	52.5	56.91	56.59	58.13	51.15	47.43	63.29	53.7	45.56	55.51	54.04	49.81	51.23	62.41	49.61	57.59	49.09	52.18	56.99	63.81	55.76	58.73	55.65	56.95	62.98	60.18	59.32	57.8	61.38	60.97	62.9	63.16	67.94	63.84	67.97	68.65	77.48	73.74	77.94	78.78	76.45	76.19	78.76	80.0
04-18-BH	54.14	53.72	49.35	48.04	49.44	48.29	54.8	54.66	53.5	53.51	43.18	55.76	51.17	42.93	50.19	48.7	40.18	42.26	52.92	41.14	47.48	50.96	49.61	49.64	50.76	51.19	51.24	52.1	51.09	48.86	48.88	54.08	56.69	55.11	55.22	53.37	57.77	56.92	55.73	59.47	58.46	50.04	54.54	55.38	57.07	57.9	57.18	56.83	57.44
08-13-AHH	49.29	49.16	47.34	47.16	45.24	44.42	51.36	49.56	46.7	50.69	48.65	58.08	52.78	48.72	55.74	58.58	49.92	52.58	57.78	56.58	60.85	56.22	60.42	68.24	69.74	61.09	65.07	64.03	63.75	65.97	68.17	62.92	64.17	64.65	61.39	66.32	64.28	65.6	66.17	62.12	63.04	69.97	58.45	66.64	71.66	75.46	70.71	75.3	79.2
04-09-BT	44.22	45.01	42.14	42.09	44.92	40.88	43.34	46.27	43.63	43.9	38.63	47.85	45.63	43.73	46.88	44.26	39.98	40.01	47.79	38.99	45.71	46.65	47.21	46.67	45.77	49.08	48.42	50.89	48.41	47.22	47.13	54.2	54.46	52.55	53.04	50.93	52.18	53.52	52.84	53.29	55.25	50.56	53.51	50.9	49.73	51.2	52.5	56.87	64.14
01-13-AT	41.12	42.49	38.02	37.16	43.43	38.46	41.15	42.42	41.61	38.12	36.0	41.63	42.56	36.43	39.69	38.74	35.95	41.6	42.33	40.33	41.82	46.79	42.56	45.1	43.06	43.22	41.58	42.89	44.61	43.65	40.94	41.15	42.73	42.37	47.22	42.44	44.86	41.86	44.1	47.02	44.51	43.22	49.19	47.77	41.91	46.06	45.79	45.66	45.28
04-08-BH	41.24	43.3	41.66	41.4	44.27	41.05	46.95	46.36	48.73	48.5	43.41	51.94	50.45	47.63	52.67	50.78	44.04	46.58	54.59	46.31	52.45	54.12	57.26	56.17	58.05	58.91	58.15	61.9	60.77	56.51	60.8	58.93	61.36	62.81	64.21	62.27	63.19	62.11	67.11	67.91	67.04	62.26	69.32	68.16	68.13	67.54	68.33	70.59	72.4
11-06-AH	41.62	42.84	38.38	39.22	39.28	40.67	39.83	37.71	40.42	36.15	35.5	41.26	41.09	33.82	36.96	37.79	36.21	35.17	36.5	32.81	38.77	31.71	37.81	37.66	36.44	35.4	34.26	36.33	35.34	40.44	36.09	35.89	34.4	37.18	37.18	36.45	35.15	39.08	38.35	37.42	37.19	37.75	36.05	36.38	38.7	40.26	42.23	40.89	47.57
03-05-ATTH	42.71	48.78	44.41	45.68	45.27	45.19	46.66	47.75	48.79	43.59	39.37	48.11	48.92	41.06	47.06	46.7	40.75	43.99	46.58	40.79	46.17	45.84	46.08	47.58	50.12	48.66	52.19	51.06	50.31	50.02	51.2	47.72	52.06	53.66	51.23	53.52	52.78	51.88	58.52	55.2	58.06	51.44	58.06	55.05	54.7	53.59	57.25	52.69	58.22
18-06-BH	42.47	39.54	38.39	39.78	37.84	40.52	43.93	43.01	42.95	40.11	46.06	46.19	46.2	41.71	48.61	42.86	44.42	43.07	44.32	40.55	48.17	42.63	49.53	44.46	46.97	42.99	48.59	49.53	47.16	44.6	43.0	44.1	43.47	44.71	46.62	44.54	43.21	42.4	44.96	43.95	42.24	42.75	42.48	45.81	44.24	44.15	40.96	43.77	47.56
14-12-AH	51.24	52.99	48.73	48.33	50.6	50.33	55.99	51.81	54.11	44.4	51.05	54.17	53.82	48.65	54.83	55.91	52.26	46.98	54.97	48.64	60.32	49.94	54.43	57.4	53.89	50.68	49.87	54.44	51.79	53.26	54.33	55.35	55.18	54.11	56.23	57.55	55.34	53.03	54.31	56.43	59.42	57.55	60.8	65.78	64.22	62.85	69.04	74.61	74.2
16-16-BT	46.66	46.4	43.06	44.94	46.44	47.61	51.32	51.16	51.31	42.89	50.82	53.69	54.36	46.32	53.28	50.39	54.7	48.49	55.4	46.36	52.24	46.2	58.25	55.75	55.74	56.04	56.35	54.91	55.19	55.45	52.75	56.39	53.57	57.0	54.17	59.35	56.11	57.83	58.5	53.09	56.83	56.47	53.99	58.2	56.09	54.27	58.2	58.05	54.0
29-01-AH	39.88	35.88	42.86	46.03	41.92	38.62	45.58	47.56	39.9	38.92	47.69	51.59	44.06	46.55	50.98	44.5	49.83	51.11	49.44	50.52	47.78	54.19	47.15	52.79	52.12	46.86	46.87	47.64	53.7	55.5	54.63	50.29	50.04	59.36	62.78	62.02	66.8	66.97	72.99	74.83	67.65	76.48	74.2	72.69	77.83	83.7	80.97	79.91	93.3
06-03-ATT	44.01	43.57	43.03	45.16	42.83	44.42	46.83	47.55	49.35	46.61	40.49	51.88	46.77	41.78	45.48	46.72	38.15	44.71	49.43	41.5	46.63	44.63	46.21	49.65	48.52	49.46	49.27	46.48	50.6	47.17	47.51	46.62	45.52	48.67	44.99	45.29	49.46	47.02	49.23	49.12	48.63	49.94	49.03	50.19	54.59	49.98	48.94	48.91	50.29
07-10-AHH	35.56	36.7	34.23	35.01	34.9	32.15	37.19	37.89	37.52	34.49	31.08	42.54	36.6	30.94	38.54	36.21	31.77	33.68	40.87	33.09	36.53	32.46	34.68	34.22	39.2	36.54	37.77	36.35	39.96	43.58	39.2	40.48	39.85	40.1	38.72	42.63	39.9	39.76	38.9	40.47	41.27	44.08	38.91	40.75	44.14	41.15	39.43	40.29	42.37
16-01-AH	48.87	48.14	45.42	48.06	53.37	53.65	54.41	56.29	56.61	52.25	58.82	59.43	60.37	52.49	60.44	57.44	57.25	53.88	57.75	51.96	63.53	54.34	65.18	60.43	67.38	61.53	71.57	66.46	74.6	72.73	79.6	72.81	85.51	70.35	83.25	80.12	84.05	76.79	87.1	84.73	80.33	84.09	85.25	85.96	90.56	91.21	93.09	94.71	100.3
08-04-AH	40.27	39.31	35.05	38.92	37.39	36.74	43.68	41.87	41.23	40.52	39.15	47.32	42.13	37.73	44.59	46.62	39.92	42.39	45.59	45.69	41.46	44.93	42.43	44.78	44.02	41.98	46.04	42.66	42.55	43.98	46.6	42.64	42.54	42.52	44.44	46.15	42.95	42.95	45.13	43.53	42.54	51.11	42.51	45.6	46.92	45.1	45.99	46.27	46.14
21-04-BH	38.5	37.73	37.88	35.46	33.74	31.27	38.77	38.47	36.58	31.67	36.5	40.81	38.38	35.36	40.05	34.5	38.81	36.41	40.22	32.97	40.19	33.83	39.48	37.36	40.42	39.94	39.37	39.92	40.83	40.04	40.12	41.26	42.23	43.13	43.88	43.36	43.8	41.41	43.44	45.26	42.83	45.68	46.4	50.91	53.31	56.02	63.2	64.0	73.27
26-06-BTH	37.75	35.35	37.1	39.15	36.54	35.68	38.34	40.23	39.92	35.26	42.61	40.76	42.51	44.14	44.65	41.58	45.42	47.86	49.27	43.67	46.58	44.15	48.04	44.96	47.46	49.65	48.99	45.85	47.12	49.27	47.36	51.95	50.51	45.38	50.61	45.4	47.6	49.62	51.99	56.14	61.05	60.79	64.93	72.04	74.93	81.53	91.73	100.39	103.85
18-14-AT	48.35	43.84	41.91	40.16	36.72	40.69	43.45	42.04	44.61	41.79	45.29	45.77	46.97	39.17	46.01	38.75	42.4	39.14	47.79	37.04	45.91	36.67	44.93	42.88	42.08	43.07	42.66	40.87	42.12	41.93	38.42	39.06	42.33	42.37	42.4	41.57	39.8	41.82	43.41	40.95	40.77	40.47	39.98	43.4	40.25	41.36	44.95	53.73	66.44
24-15-AH	39.56	40.34	41.9	42.09	36.99	37.6	40.86	44.22	45.7	39.19	46.01	49.32	43.95	45.06	47.54	41.57	47.59	45.88	50.71	44.77	46.94	46.61	49.77	48.61	47.89	46.62	51.35	50.13	51.14	47.52	53.58	57.42	55.09	57.51	55.95	59.5	56.5	57.64	58.57	56.76	59.65	66.26	61.32	58.04	60.52	66.0	71.09	73.84	66.29
09-02-AH	45.46	48.13	40.88	44.04	42.36	43.37	52.28	47.74	47.64	44.7	40.84	51.97	47.52	43.43	51.14	50.53	45.13	45.69	51.74	47.26	54.83	47.85	56.34	58.96	58.86	59.41	61.2	63.81	58.8	59.07	62.31	62.84	68.73	63.55	64.66	54.64	60.99	64.34	56.47	65.77	59.98	60.11	60.24	62.6	59.06	62.61	57.97	65.21	62.47
28-01-BT	38.92	43.03	44.03	44.76	45.58	40.68	43.81	46.75	40.33	41.79	44.58	47.46	43.56	47.0	48.47	44.09	45.65	46.76	44.26	45.61	46.08	47.19	46.47	49.94	45.05	48.7	48.1	48.51	47.13	46.32	49.75	44.12	47.97	44.8	47.66	57.99	59.01	65.05	67.28	71.4	72.46	79.67	81.7	84.55	87.33	94.79	95.89	101.94	104.48
15-18-AT	53.97	52.04	50.15	45.23	45.88	50.24	52.09	52.6	53.34	46.43	54.59	59.12	54.17	47.19	56.94	55.82	57.14	50.37	61.21	53.4	61.44	51.35	65.27	58.71	61.6	57.64	61.96	62.43	58.99	54.07	60.61	57.74	63.11	62.76	62.44	62.52	64.91	65.95	67.19	64.2	67.15	66.03	62.78	67.1	72.26	70.6	69.83	64.79	67.32
16-04-AH	33.91	31.86	28.63	30.31	32.51	30.96	32.46	32.35	32.94	28.48	31.52	32.5	31.21	27.12	33.48	28.75	30.25	28.8	33.26	27.27	28.75	27.63	34.29	31.46	32.76	31.44	31.65	33.5	32.06	35.01	31.72	32.71	31.69	32.46	32.89	32.81	34.84	33.06	31.82	32.0	33.12	35.91	33.47	34.2	34.15	38.17	35.62	38.15	40.91
01-12-AT	39.29	41.37	37.34	38.64	41.54	37.47	40.12	42.28	41.75	40.11	37.11	41.48	44.04	37.54	41.66	40.45	40.06	39.8	41.83	41.49	40.4	45.73	40.87	42.55	41.52	41.57	42.12	41.41	42.56	44.55	37.86	39.91	40.97	40.75	43.55	44.1	43.44	41.62	43.14	43.26	45.42	46.54	47.37	43.55	40.66	44.66	44.04	44.1	45.99
22-04-A	35.59	39.59	38.06	38.73	38.85	34.58	44.76	43.59	42.64	37.18	45.32	44.97	41.44	45.39	45.7	39.2	43.57	44.0	45.26	37.02	46.79	40.25	45.88	41.91	43.61	44.51	46.68	47.86	48.22	51.77	49.2	46.6	54.4	49.07	50.53	49.47	50.3	52.04	55.95	54.24	56.67	62.43	66.62	62.98	73.61	73.92	71.31	80.91	76.48
01-06-BH	47.7	50.3	44.84	45.46	51.5	48.66	50.51	50.6	52.53	47.87	45.31	50.68	54.52	48.57	51.36	49.53	47.69	48.94	52.53	52.18	50.75	54.98	51.12	54.09	56.81	54.58	52.49	55.16	56.16	62.57	58.02	61.82	62.89	66.48	74.39	78.18	80.63	75.24	77.22	75.87	79.73	76.67	79.74	72.23	72.24	72.03	71.86	71.81	71.4
27-05-BH	39.37	40.56	38.63	43.18	38.47	36.92	41.38	41.29	42.08	35.65	47.38	44.04	41.09	41.36	44.11	37.8	42.18	43.46	40.53	41.99	41.42	42.01	43.59	42.45	42.08	39.46	43.36	43.45	45.57	43.95	44.18	41.57	44.36	44.52	43.47	43.44	45.84	44.29	42.84	46.39	49.84	46.34	52.34	54.23	51.07	59.73	61.12	68.7	71.39
02-15-AH	42.5	45.72	38.88	39.15	43.15	41.39	40.88	46.65	45.16	41.97	39.11	46.5	46.06	37.74	43.2	47.37	40.46	44.07	48.29	42.37	47.65	47.31	41.58	48.8	49.15	49.69	50.67	50.65	50.41	44.55	46.34	48.55	48.26	47.34	52.13	54.67	56.76	54.32	52.97	58.86	64.92	52.91	67.55	65.66	63.16	65.24	70.03	76.83	83.33
03-05-AHT	40.22	43.2	39.92	41.82	39.73	43.26	42.67	47.83	47.71	42.01	40.39	46.09	48.43	39.89	49.42	46.79	42.92	47.97	50.29	48.21	52.44	53.92	54.83	57.93	58.2	60.46	59.09	59.64	59.09	60.88	53.15	52.79	59.72	54.86	57.69	54.05	53.67	56.09	58.97	54.71	55.01	51.23	57.56	55.32	51.65	53.74	54.91	53.66	56.81
21-10-AH	38.1	35.2	35.56	35.37	35.34	31.87	38.58	39.65	40.12	35.23	37.44	39.25	40.45	38.11	40.71	35.44	41.19	40.36	45.93	32.82	45.45	40.05	44.6	40.17	42.26	43.86	47.72	46.11	50.29	45.71	50.98	52.43	50.94	53.4	54.2	55.73	53.11	52.08	51.35	57.84	57.74	56.24	57.8	59.46	60.65	61.82	72.61	75.56	87.19
15-04-ATH	53.64	50.31	51.15	48.11	47.76	47.41	51.29	50.74	51.44	48.91	47.78	51.59	44.63	40.96	48.77	46.84	45.13	41.02	46.42	42.89	46.99	45.14	52.49	48.09	49.27	47.68	48.6	49.1	48.6	46.87	45.56	53.89	53.8	56.51	53.03	55.9	54.19	61.56	56.94	59.62	58.07	58.25	59.8	58.8	63.33	59.3	62.27	67.21	68.51
28-18-AH	43.91	50.69	55.32	54.04	49.79	44.93	49.69	54.05	42.3	42.93	52.02	55.94	45.18	50.96	52.36	48.11	52.52	54.28	53.72	53.87	55.88	50.86	58.83	60.13	55.57	61.44	58.43	55.86	59.52	68.88	66.47	61.36	62.17	65.07	57.42	68.75	66.15	72.23	75.89	72.12	78.16	78.39	83.56	90.27	87.61	87.57	84.74	85.5	96.07
22-05-AT	38.34	42.5	42.98	39.65	40.46	35.14	46.47	44.04	44.93	40.02	49.85	44.27	45.61	45.2	45.71	42.89	44.02	45.59	44.01	39.15	48.49	40.88	45.81	42.01	43.17	47.03	47.48	45.5	45.77	47.31	45.23	47.21	48.77	44.21	45.22	44.92	45.81	47.58	47.57	47.4	46.19	46.6	47.33	44.57	47.35	46.09	46.28	44.72	44.35
06-03-ATH	44.01	43.57	43.03	45.16	42.83	44.42	46.83	47.55	49.35	46.61	40.49	51.88	46.77	41.78	42.0	43.94	38.86	40.31	47.19	40.43	44.61	42.3	43.86	47.79	46.12	46.22	46.86	44.0	51.46	43.72	46.24	44.99	44.53	46.12	44.33	46.98	48.34	48.59	48.11	51.08	49.65	51.6	50.71	55.05	57.56	53.23	57.26	52.91	52.6
11-11-AH	34.79	35.58	32.54	33.86	33.55	36.41	34.55	34.23	34.67	29.24	30.82	34.31	36.31	30.6	34.68	34.71	32.4	30.35	34.17	28.73	34.22	28.86	35.95	33.35	35.82	33.51	34.33	35.12	34.65	36.23	34.78	34.83	36.5	38.26	36.51	37.41	43.66	42.76	42.16	40.74	42.92	42.61	39.97	43.99	44.69	50.71	52.48	56.61	63.0
16-06-BT	51.47	48.9	45.19	45.74	49.09	45.23	49.01	51.48	50.19	45.26	50.82	52.53	51.69	46.95	51.29	50.11	47.69	47.16	50.85	46.28	48.98	45.39	53.12	49.24	50.99	47.82	49.3	50.18	50.19	50.66	48.7	47.87	47.95	49.91	48.89	49.2	49.67	49.36	48.81	51.03	49.17	51.42	48.97	48.77	49.14	49.76	49.73	49.79	50.96
07-08-ATT	38.8	37.5	35.65	35.28	36.59	35.11	40.57	39.88	41.82	37.14	34.24	44.97	41.03	33.85	39.98	38.19	34.07	33.6	41.66	32.94	39.76	32.87	35.84	38.27	44.88	38.78	37.02	37.02	39.31	41.67	37.77	39.06	38.09	37.63	36.7	36.78	38.33	37.84	37.14	39.64	36.57	41.12	35.46	37.02	40.72	37.94	37.31	39.57	40.09
04-15-ATH	44.77	44.39	41.41	43.07	45.23	40.99	43.85	44.19	44.62	44.12	36.93	47.91	44.9	39.01	44.55	41.52	36.3	34.78	46.37	36.23	40.52	45.56	44.13	45.14	45.48	44.4	45.53	45.96	43.23	39.96	42.17	44.88	45.52	44.51	41.94	43.45	43.84	45.19	43.0	45.8	46.52	41.89	43.29	42.67	43.81	44.87	43.79	43.79	42.75
19-07-BTH	39.67	40.31	36.83	37.08	37.64	37.58	43.66	41.43	38.85	38.22	42.42	43.85	40.99	38.92	43.33	38.09	40.49	41.26	44.17	40.84	43.11	40.97	46.42	43.95	46.42	45.74	47.05	46.95	47.63	48.35	51.99	48.94	48.18	46.99	50.77	48.0	49.95	51.88	48.49	49.2	51.79	50.52	52.63	53.78	52.21	51.22	54.66	52.38	58.14
07-12-AH	50.55	53.46	48.14	48.91	47.43	46.46	51.62	49.39	55.02	47.52	45.16	59.84	51.45	44.47	52.31	50.3	43.98	44.15	57.28	47.51	52.85	44.41	49.93	52.55	58.73	52.45	51.83	51.27	54.12	54.4	54.5	54.77	55.42	54.7	53.04	52.21	55.39	56.35	54.55	58.89	57.43	60.65	53.94	62.83	61.06	62.42	64.57	67.57	67.51
22-03-AH	31.96	45.36	38.06	37.0	35.66	34.39	42.89	40.1	41.68	35.82	45.19	46.13	46.88	46.37	45.87	39.15	45.03	47.31	42.75	42.86	51.32	42.69	48.01	45.41	51.47	53.58	51.96	49.22	48.5	56.37	52.44	50.99	57.31	52.34	57.92	59.59	63.16	64.14	66.61	64.66	67.14	72.92	78.4	73.7	81.7	81.67	83.6	87.85	83.61
29-08-AH	32.19	33.88	34.54	35.56	33.43	28.28	32.79	37.07	31.26	31.68	35.87	39.44	35.98	40.33	36.65	36.16	39.97	40.86	39.42	40.89	36.65	40.37	39.62	45.21	44.5	43.22	51.57	51.92	56.22	61.39	63.09	65.77	68.07	68.5	75.55	77.75	78.31	81.36	87.15	92.42	88.83	100.28	101.61	106.83	107.27	112.76	112.0	108.84	125.55
04-15-AHH	40.94	41.05	35.65	37.59	37.6	33.61	37.96	38.19	40.78	39.34	35.27	43.65	39.55	35.08	39.67	37.3	32.52	33.76	40.1	31.63	35.86	37.14	37.9	38.46	40.01	38.62	40.48	39.91	37.19	35.01	36.72	40.52	39.6	40.62	41.68	36.93	37.52	38.5	37.26	42.6	40.38	43.06	42.97	45.03	49.44	49.1	51.9	53.64	55.73
14-06-AH	37.92	38.1	36.21	32.59	28.66	34.04	38.41	33.51	37.01	31.66	34.52	36.88	36.04	32.72	36.93	37.35	34.01	29.72	36.31	31.23	37.37	33.48	33.89	37.54	36.03	36.59	32.11	34.77	38.57	39.45	39.78	39.11	39.91	38.09	41.06	42.19	40.23	36.92	43.06	41.82	41.65	48.43	48.56	50.64	55.06	55.46	58.9	63.12	67.44
10-15-AH	39.67	42.53	36.16	37.9	36.0	37.85	38.69	40.44	39.04	37.08	35.66	42.61	41.89	36.16	41.31	41.52	39.91	34.2	41.76	33.85	41.14	35.68	42.91	41.37	40.51	41.91	44.54	42.58	42.1	41.12	42.96	43.47	43.97	46.77	44.07	43.29	47.69	48.91	48.6	48.84	50.15	50.49	49.76	54.45	62.6	64.84	70.89	69.21	73.9
10-01-BHT	52.67	54.63	49.11	49.47	47.39	52.8	50.01	51.14	50.02	48.33	48.96	54.52	55.1	47.39	53.17	52.41	49.99	49.02	54.23	48.73	54.18	45.72	54.95	57.46	52.07	53.14	55.28	57.96	54.28	55.55	55.11	59.1	56.86	61.05	60.7	59.95	62.14	65.86	62.75	66.08	64.45	64.46	64.96	65.59	64.38	66.04	65.54	66.25	68.51
10-17-AH	50.51	53.44	43.94	45.98	47.69	48.94	49.98	52.89	52.09	48.9	48.13	54.14	55.98	47.16	58.45	55.28	52.87	48.35	56.23	49.3	61.9	51.62	59.94	63.62	61.66	62.45	66.87	66.86	64.95	59.92	63.7	74.11	73.54	69.32	69.18	71.76	70.36	82.17	75.88	77.86	75.15	71.8	79.14	76.87	71.84	75.88	74.72	78.11	79.9
16-16-AH	50.6	50.78	45.93	48.0	54.07	51.4	55.85	57.89	56.4	50.14	56.76	65.1	63.05	52.96	64.86	61.32	63.45	58.38	66.55	58.48	64.3	58.64	69.7	61.37	67.52	64.54	66.16	65.89	63.92	67.87	68.21	65.77	66.03	64.32	73.28	68.59	64.37	66.15	68.27	69.06	67.68	66.45	63.51	66.54	73.99	76.35	76.72	77.16	84.13
09-01-ATT	49.44	51.66	45.11	48.62	46.77	47.62	55.15	51.97	51.07	49.61	44.82	57.75	53.82	48.45	54.08	57.42	50.8	51.49	57.24	46.31	58.69	55.06	57.97	65.83	59.97	61.72	63.66	62.36	59.6	62.5	69.27	68.79	69.28	69.65	75.54	66.23	66.51	73.46	71.61	76.39	70.13	71.85	80.74	67.36	73.43	71.84	74.64	74.15	70.34
16-04-AT	37.14	35.42	31.4	33.24	35.29	34.73	38.41	39.56	40.75	37.81	42.18	48.88	44.91	39.54	43.7	45.34	46.54	45.0	47.74	43.37	47.07	40.18	48.72	48.86	49.56	46.42	45.33	46.02	44.21	45.37	44.01	43.0	42.07	41.44	43.15	41.64	42.9	40.7	43.95	46.09	43.66	48.56	46.07	44.09	46.55	46.11	45.58	47.06	45.75
26-03-CT	41.29	39.14	41.8	42.79	37.77	41.31	46.01	46.15	45.42	39.59	49.3	46.73	46.6	47.81	46.67	43.38	46.88	49.47	45.56	46.22	43.33	45.31	46.53	45.2	46.74	47.57	46.07	44.9	43.45	44.33	43.57	49.48	47.48	43.82	48.21	45.21	46.05	44.77	43.96	42.05	46.51	45.36	45.27	47.96	45.27	43.27	48.63	50.52	51.04
06-02-AHT	37.9	40.15	36.39	44.45	36.11	37.48	42.61	39.02	43.54	39.81	34.95	45.89	46.52	38.44	41.79	45.36	37.96	41.05	47.65	44.43	48.72	47.23	48.64	53.81	53.42	59.75	56.36	52.6	61.37	50.76	55.72	58.95	54.99	58.86	56.27	55.48	62.09	59.64	61.85	61.44	62.71	64.96	63.23	68.91	69.67	67.37	68.89	64.78	69.71
28-08-AH	33.42	37.53	37.52	39.45	34.7	32.15	35.31	36.61	36.77	34.84	39.42	40.77	37.87	39.19	41.1	39.17	40.85	43.5	43.23	36.24	40.98	37.2	42.0	45.7	40.87	44.28	41.94	38.92	45.05	43.1	41.53	38.42	40.6	40.82	44.01	43.34	44.55	42.92	45.26	47.49	43.6	41.34	48.06	55.49	51.2	49.47	46.2	47.45	50.53
02-14-AH	40.07	43.55	38.13	38.71	40.86	39.68	39.81	42.74	42.55	38.95	36.43	43.57	43.71	35.52	40.74	41.16	38.26	43.17	45.16	39.96	43.57	45.58	40.4	42.88	44.07	45.94	47.48	46.51	43.44	43.67	44.99	45.29	47.27	44.88	47.01	47.22	49.42	47.95	47.16	49.44	53.39	42.22	55.78	51.15	45.63	48.9	52.21	53.33	55.3
05-11-BH	42.76	43.24	40.93	38.06	39.71	38.2	39.83	43.82	43.39	41.31	35.72	44.41	40.03	35.92	40.68	41.73	34.57	35.78	41.9	35.75	39.6	38.09	41.54	44.05	41.48	43.85	43.81	46.69	42.23	44.81	44.6	46.34	47.06	47.88	49.5	53.64	52.85	54.05	54.15	51.72	52.55	55.08	52.17	54.17	57.79	55.86	56.83	55.16	57.22
03-09-C	39.71	42.46	39.46	40.82	38.89	39.78	39.92	43.88	43.76	41.09	38.36	45.36	45.57	38.95	45.79	42.58	38.85	41.76	45.94	40.38	41.76	43.52	42.7	43.25	43.87	42.72	44.24	42.99	45.01	41.5	42.91	42.5	43.83	45.34	44.8	44.74	42.97	44.27	47.78	47.3	46.03	46.76	55.41	50.93	50.92	53.93	56.39	51.75	58.11
07-08-AH	35.17	35.33	33.49	32.01	34.15	33.83	38.11	37.34	38.61	35.76	33.22	43.11	39.34	32.74	39.61	37.49	33.1	33.84	43.57	36.24	39.02	32.92	38.33	38.08	43.61	40.34	38.62	37.66	41.21	41.16	40.94	42.03	43.72	42.87	42.27	42.8	44.65	42.23	45.69	45.02	44.92	46.3	45.1	47.27	47.82	44.3	42.82	43.8	48.06
02-15-AT	43.12	45.19	40.76	39.9	41.54	41.45	42.09	46.0	44.51	41.27	41.19	46.96	47.13	40.05	44.01	45.88	39.18	45.09	45.49	43.04	43.6	46.05	41.61	44.37	45.98	46.6	48.53	46.71	46.43	43.57	44.36	42.72	42.3	41.22	44.7	44.83	46.94	44.42	42.58	45.52	47.48	40.55	48.52	42.3	44.61	44.09	45.36	44.82	46.33
03-01-AH	44.51	48.06	45.36	45.68	48.86	45.27	49.66	51.26	52.08	49.61	42.96	52.04	52.54	42.83	52.95	47.48	43.92	49.06	52.97	47.78	51.91	54.12	50.99	53.11	52.47	55.84	57.48	55.67	55.2	52.59	53.88	53.63	54.98	56.36	56.96	53.73	57.12	55.63	60.21	60.35	60.72	56.91	93.6	75.3	75.65	75.43	80.24	82.25	82.79
22-03-AT	35.72	42.29	40.83	38.26	38.73	34.36	45.69	41.03	42.76	32.33	43.9	42.71	42.71	46.32	44.6	40.31	44.23	46.27	46.9	40.9	52.24	42.49	53.55	49.8	50.02	50.38	57.56	50.0	51.25	59.19	52.85	54.88	55.42	52.72	56.78	55.79	54.68	59.36	60.79	57.67	60.04	60.88	61.35	60.39	61.82	58.47	58.36	63.4	58.63
05-04-AH	37.81	41.58	36.98	38.47	35.3	34.99	38.08	40.45	40.8	38.63	31.3	40.99	37.6	35.28	40.43	38.41	34.9	34.27	37.77	34.11	35.5	35.57	37.77	41.06	37.09	40.31	37.75	39.9	37.56	38.22	37.88	39.04	37.47	39.72	38.89	39.94	40.8	44.73	41.27	42.0	43.13	44.41	42.42	42.26	44.6	44.86	45.61	44.14	44.26
07-08-ATH	36.79	39.21	35.13	33.32	35.39	34.45	38.09	37.92	39.12	34.97	33.54	42.49	34.63	31.2	36.48	33.79	31.37	29.83	38.61	31.76	36.05	29.0	34.0	35.79	38.16	35.67	35.68	34.03	36.09	37.88	37.36	37.14	36.99	36.57	35.94	36.1	36.08	37.42	38.19	40.99	37.37	43.08	38.31	39.03	39.5	38.86	38.12	38.82	38.91
09-02-AT	46.29	45.67	39.33	43.74	44.37	42.25	47.29	48.14	45.67	45.0	40.51	52.75	46.6	43.32	47.94	50.2	44.08	43.51	49.11	40.45	49.68	43.26	49.46	53.49	49.19	50.43	51.89	50.96	50.59	48.47	54.08	51.53	56.07	53.61	57.01	52.41	58.01	62.21	56.76	67.67	62.03	63.2	70.79	64.4	64.72	71.98	70.24	71.29	69.58
05-01-AH	40.2	42.64	40.41	42.25	41.25	39.62	44.14	45.54	46.5	44.11	38.2	49.57	44.6	41.63	47.73	47.67	42.54	40.64	49.55	44.08	49.92	46.26	50.73	54.59	50.62	52.37	51.7	54.28	50.46	49.24	49.36	53.25	50.77	50.99	52.62	51.52	52.21	57.87	51.98	55.96	56.88	55.12	51.61	53.39	58.45	55.36	56.23	62.87	57.89
22-03-BH	39.86	41.02	40.59	37.42	38.42	35.82	44.1	42.68	41.89	36.38	44.32	41.95	42.11	42.05	43.22	37.4	43.0	44.21	40.09	36.84	45.85	38.69	43.58	38.83	42.95	43.45	45.63	40.2	40.15	43.58	44.72	42.93	44.82	44.13	43.01	41.55	45.19	47.12	43.11	44.05	40.72	43.06	42.41	42.5	45.42	40.84	42.85	43.22	39.37
18-07-BTH	39.14	40.44	38.31	39.2	36.15	40.42	42.51	41.34	41.95	39.05	43.11	42.76	41.88	39.12	43.69	39.48	44.65	39.91	43.6	38.15	45.72	38.89	46.52	45.32	42.79	43.28	46.92	47.84	46.78	47.25	47.9	44.6	46.45	46.15	51.43	48.2	51.67	49.95	51.0	48.92	48.41	48.2	50.1	57.49	57.92	59.95	58.59	61.75	71.1
14-05-AT	44.69	43.85	42.28	42.36	43.53	46.5	50.89	47.96	48.84	44.07	49.2	51.79	51.85	46.78	53.59	54.7	53.07	47.12	54.86	48.68	58.52	49.87	58.89	57.72	62.17	60.93	58.17	62.99	61.84	66.73	66.4	67.19	69.7	65.68	69.68	74.54	67.72	71.34	75.67	78.76	78.16	78.43	79.81	79.08	77.98	77.04	78.92	81.78	77.96
23-01-BH	39.42	38.13	39.21	41.85	36.13	36.47	41.43	44.37	43.77	40.65	46.61	45.51	41.35	42.12	44.58	40.14	45.27	41.96	44.03	37.35	40.94	41.82	43.11	43.55	41.23	47.05	45.65	43.67	45.31	43.91	46.85	46.14	47.69	46.54	39.75	44.71	43.83	42.69	43.99	47.5	45.13	47.84	46.2	44.79	46.78	50.34	45.38	50.19	49.08
07-09-AT	41.04	39.42	40.25	36.7	38.83	35.5	41.84	43.24	46.34	37.57	38.12	47.91	42.21	36.79	44.25	40.32	37.33	38.33	48.28	40.01	44.52	39.74	43.38	45.19	50.87	47.06	45.93	44.18	47.3	47.58	50.35	48.78	49.0	48.53	53.09	50.87	51.3	52.62	57.81	54.63	57.47	58.03	55.02	57.71	59.96	55.08	56.38	60.99	63.48
06-03-AHT	45.66	47.42	44.42	47.21	42.86	44.86	49.88	49.97	48.44	46.31	41.5	51.83	49.35	46.72	46.14	48.21	42.28	45.86	56.83	47.37	51.96	51.79	54.72	63.14	60.94	58.24	52.27	53.35	58.95	53.99	51.67	51.66	54.21	58.81	57.6	55.72	59.81	59.76	59.7	59.53	60.76	57.84	56.03	58.39	62.5	59.36	59.41	59.69	63.96
05-04-BH	42.15	44.43	41.04	40.74	43.45	40.45	44.09	46.0	45.57	42.96	37.26	46.91	44.33	40.74	44.66	43.77	38.78	39.5	46.33	38.58	44.88	42.49	42.9	48.12	44.22	45.89	43.24	46.52	42.1	44.36	43.13	45.17	44.23	45.25	43.41	44.75	44.65	46.16	43.49	45.03	45.53	44.4	42.62	44.28	45.64	43.99	45.88	42.78	48.41
20-18-BT	54.46	55.59	54.77	54.28	49.0	50.62	57.29	52.7	61.47	48.87	58.8	58.29	64.45	62.26	65.23	55.86	62.55	64.73	65.11	56.86	70.9	55.51	71.73	66.31	69.4	63.62	66.13	65.94	70.07	69.68	72.56	69.43	70.31	74.88	80.07	75.69	72.32	75.91	75.91	72.92	81.49	84.52	83.0	90.59	90.58	97.24	103.45	96.95	100.01
05-02-AHH	43.81	45.91	43.32	35.79	36.47	33.25	39.07	36.16	40.07	35.83	31.51	38.41	38.24	34.82	38.25	37.43	35.63	33.07	38.84	35.37	36.7	37.5	37.63	41.96	37.24	39.94	38.2	39.02	34.48	37.7	36.52	39.48	36.43	36.7	37.64	36.98	35.71	40.47	37.98	38.44	38.56	37.53	35.55	38.01	37.58	38.52	40.66	38.65	38.9
21-15-BH	39.24	37.61	38.74	35.65	33.57	33.37	37.13	41.06	41.28	33.63	38.51	42.44	39.16	37.57	43.1	34.05	37.67	39.14	43.97	32.13	43.6	33.48	40.73	37.29	42.95	38.9	42.76	41.93	40.52	40.84	41.98	40.64	42.28	45.2	45.07	46.8	45.59	44.71	49.3	46.14	45.71	48.51	46.61	46.6	47.97	47.48	56.35	60.64	63.01
22-01-AH	33.84	36.12	36.82	37.18	34.96	33.4	44.07	38.69	38.79	35.29	44.54	41.74	40.41	42.37	43.56	38.91	44.86	42.87	43.78	41.27	47.92	43.66	48.04	46.03	45.68	48.42	48.92	43.51	45.56	48.49	43.48	45.92	50.75	46.33	46.03	43.38	46.63	56.71	60.33	60.16	65.28	67.12	71.05	67.93	71.96	79.0	75.63	81.64	79.0
24-01-AH	36.51	40.45	37.95	44.08	35.85	35.57	43.51	41.07	39.94	36.42	44.34	46.39	35.63	42.55	43.98	38.45	41.49	43.28	45.16	41.56	38.87	39.33	45.02	43.47	40.86	42.28	41.71	43.1	41.14	44.35	39.03	43.44	40.12	41.46	39.59	41.44	44.21	39.52	43.18	48.17	51.94	54.92	58.58	64.94	65.15	64.56	73.98	77.77	67.54
29-13-AT	34.15	38.42	39.93	39.78	35.33	32.86	38.18	40.5	35.45	34.56	41.46	42.44	39.1	42.69	41.9	39.16	43.12	44.59	43.57	43.06	40.04	43.58	48.08	49.89	46.6	46.75	44.52	50.65	50.14	53.29	48.51	51.18	56.93	65.13	66.35	72.28	73.33	80.07	86.01	92.93	77.72	95.16	97.83	98.56	104.97	106.92	106.04	103.62	121.15
22-02-AT	35.58	39.67	37.61	34.82	36.56	32.61	39.67	37.65	38.67	32.71	40.61	38.13	36.32	37.88	33.69	32.98	35.39	35.74	36.29	30.9	36.71	31.14	33.25	35.89	35.44	37.75	34.85	32.49	36.29	35.81	35.91	35.09	36.99	36.16	37.91	38.69	45.7	49.29	50.05	54.26	59.79	68.33	61.49	54.85	65.29	66.51	63.51	68.38	65.43
14-12-BH	48.22	48.84	45.06	46.82	42.89	49.99	54.08	48.94	49.81	44.44	49.47	52.52	52.98	46.72	53.39	52.6	54.34	50.04	54.75	45.25	56.92	48.47	56.31	55.16	54.52	56.79	52.06	53.89	52.87	55.1	55.83	57.28	58.81	57.63	57.44	57.44	54.7	56.56	62.98	59.82	61.25	58.66	58.61	60.72	59.91	59.68	61.07	66.71	69.61
17-04-AH	35.74	38.28	32.48	38.22	33.4	34.72	38.1	35.99	40.94	33.13	39.06	39.72	36.67	35.98	37.95	34.34	37.71	32.37	37.33	34.11	37.62	32.79	37.62	38.28	40.04	35.51	40.19	38.16	38.28	35.79	41.41	39.31	37.88	39.25	38.2	39.31	40.69	38.54	38.8	40.16	41.94	36.6	37.12	39.48	42.99	39.84	41.09	41.32	39.09
08-01-ATH	48.32	48.8	46.0	46.78	45.64	49.91	50.73	52.13	49.7	49.22	43.54	60.23	53.19	44.47	54.1	57.02	50.27	48.68	57.38	49.81	55.91	52.59	55.14	62.85	59.44	57.41	59.56	53.99	55.3	59.85	59.64	56.87	55.75	58.84	55.64	64.58	59.44	57.49	62.01	57.7	57.24	65.73	53.76	60.31	63.11	59.39	60.42	61.04	57.39
14-14-BT	55.99	56.36	48.75	51.08	53.13	56.07	62.18	59.28	61.46	53.29	61.74	67.13	68.66	60.83	66.74	66.38	67.21	61.98	71.19	63.29	78.34	67.36	77.84	78.86	79.52	78.53	78.22	80.4	82.15	87.24	84.74	86.59	85.11	88.74	87.89	90.75	87.12	86.92	91.71	93.03	89.4	89.57	91.86	90.83	92.63	86.11	91.06	88.42	84.72
19-01-AH	38.63	38.29	35.8	35.26	33.59	34.24	40.06	35.21	36.76	32.7	38.41	38.88	36.56	34.39	36.27	33.9	37.06	33.9	37.49	31.71	36.33	31.8	35.24	36.69	36.65	34.58	34.02	35.62	34.57	34.97	36.08	36.51	34.68	34.3	35.92	33.95	34.66	36.77	34.68	34.78	36.87	34.65	35.5	37.22	37.6	38.51	40.31	35.99	36.3
14-03-BH	42.16	41.71	39.47	38.47	40.32	41.38	45.35	41.5	44.65	36.76	42.83	46.45	45.73	42.5	46.83	47.13	43.51	41.66	45.75	40.05	48.18	39.48	46.9	47.5	49.46	48.9	47.76	53.4	57.28	58.11	57.57	58.02	59.79	57.64	59.08	58.94	57.62	57.03	60.92	59.24	61.33	61.78	62.05	58.89	58.91	60.8	58.22	62.69	59.51
23-08-AT	32.88	32.08	33.21	32.46	29.01	31.57	33.68	37.09	35.69	34.68	36.74	37.52	36.69	36.72	37.83	35.93	37.98	35.85	35.1	33.28	35.49	34.85	38.23	37.49	35.89	39.49	37.2	35.29	35.61	35.34	35.96	36.33	37.58	35.5	31.8	33.93	35.21	34.4	32.44	34.81	33.66	36.98	37.5	35.06	36.26	40.14	36.6	43.47	40.64
09-10-ATT	43.62	42.83	38.13	41.52	38.97	40.03	44.57	43.06	41.73	39.38	38.6	44.53	41.25	37.68	42.45	41.24	40.41	39.49	41.47	38.45	44.51	38.6	41.99	48.03	40.94	43.69	43.88	44.51	40.98	40.81	44.21	44.31	47.83	42.43	47.52	42.51	43.67	49.25	46.39	48.74	45.27	44.63	48.26	44.17	46.36	45.94	47.42	52.0	47.64
29-13-BH	35.45	38.8	37.27	37.78	38.14	32.69	36.43	41.45	32.78	35.85	39.34	41.71	37.36	40.93	39.2	36.26	39.57	40.87	40.2	40.09	38.24	38.63	39.67	40.53	40.67	38.68	36.82	36.83	39.89	40.82	42.03	39.79	41.81	49.49	54.21	56.87	52.07	54.73	60.9	64.65	64.87	76.66	75.56	81.92	93.94	95.55	98.82	96.4	117.24
28-08-BH	28.86	32.87	34.08	34.19	32.52	30.56	35.95	35.8	31.04	29.82	35.99	36.96	32.9	36.01	36.6	34.0	34.9	37.02	35.32	33.24	35.14	36.73	38.74	41.26	38.08	41.38	36.94	39.76	40.63	43.12	40.29	38.81	40.05	42.44	41.83	41.32	40.24	42.98	42.21	46.28	36.63	43.8	42.47	51.48	53.9	56.16	60.43	60.79	64.68
27-02-AT	40.82	42.72	43.6	42.26	42.24	39.1	43.64	46.2	44.93	38.17	51.29	50.3	42.87	43.47	45.12	39.06	48.03	49.99	45.22	47.72	47.52	50.02	52.42	44.93	51.84	46.53	46.46	50.72	51.97	48.53	49.94	51.12	52.36	54.02	51.79	50.13	51.81	54.94	57.58	64.56	67.52	70.33	77.56	83.04	82.72	93.07	96.26	100.49	104.49
28-15-A	36.24	38.64	42.53	43.4	41.49	36.78	42.79	45.07	40.98	37.27	44.37	47.58	42.74	44.01	44.19	41.1	43.28	45.51	46.25	41.84	45.8	44.25	49.37	53.73	47.58	49.18	50.87	48.14	52.96	48.96	50.11	45.6	48.39	49.03	46.03	51.07	51.3	53.12	57.97	79.77	80.69	82.16	87.64	86.92	90.89	89.68	90.87	93.26	98.08
02-16-BH	48.88	50.15	45.63	45.43	48.48	46.12	48.7	49.47	50.43	47.92	45.65	51.76	52.87	43.17	49.32	52.68	45.19	50.93	55.3	49.35	52.9	55.44	49.64	55.49	54.75	59.76	59.2	57.22	56.31	54.02	55.73	59.63	57.51	58.09	63.76	61.22	64.82	62.5	59.47	63.53	65.38	52.2	65.12	57.42	50.88	59.71	59.32	65.23	59.87
20-10-AH	33.44	34.24	32.79	32.98	29.38	31.85	34.18	35.15	39.69	31.13	37.89	37.19	37.45	35.03	38.1	33.42	38.04	38.83	40.88	34.45	41.89	35.43	43.14	42.23	40.92	41.83	42.15	42.77	42.23	44.43	43.44	42.93	41.64	43.57	45.8	44.18	44.29	45.79	43.57	44.9	44.59	42.96	43.14	47.94	47.68	49.08	46.66	48.9	50.71
17-06-BT	42.87	47.62	42.87	44.83	41.79	44.03	45.99	44.61	48.79	41.02	46.54	50.03	47.12	46.18	50.51	47.49	51.24	47.31	54.49	50.74	52.11	50.22	55.66	55.11	54.3	56.07	57.94	54.92	54.55	55.11	54.31	54.27	56.46	56.06	54.82	55.81	57.41	59.35	57.34	58.51	55.44	56.43	56.28	57.99	60.82	60.11	58.07	56.71	58.07
15-08-AT	41.24	37.69	39.1	35.04	34.73	40.77	39.46	42.1	40.25	38.91	42.69	44.32	39.52	35.89	42.44	44.14	42.9	38.63	46.54	40.8	43.63	39.53	45.74	41.93	43.04	45.02	44.85	46.04	45.57	43.92	47.09	46.84	47.62	48.36	48.27	48.17	50.81	53.22	53.92	55.59	55.26	55.17	58.57	55.95	56.06	56.97	56.22	59.49	60.9
15-09-AH	39.71	35.12	33.12	32.66	33.95	35.86	35.97	37.11	36.3	32.54	35.68	37.78	34.81	32.41	34.42	36.37	34.98	32.64	35.57	34.48	35.99	32.5	39.04	35.39	36.06	37.95	35.21	35.42	36.56	33.6	37.3	36.24	37.67	41.12	42.3	44.07	44.08	48.76	52.33	48.62	52.98	52.79	58.71	62.18	62.78	68.22	65.88	70.64	75.26
14-06-BH	45.65	42.86	38.41	39.31	38.39	39.42	45.73	41.61	42.23	34.21	40.68	42.37	41.49	36.75	40.73	39.25	37.3	35.21	39.73	35.99	44.09	33.06	41.61	42.29	44.83	41.14	38.11	41.01	40.84	42.53	42.81	42.99	43.37	43.58	45.26	45.73	42.08	41.74	46.02	44.71	43.23	41.47	40.93	42.7	41.13	41.16	42.75	46.95	41.15
02-15-BHH	44.19	49.01	43.69	42.75	46.84	44.26	43.92	47.22	48.34	42.83	39.51	48.94	43.84	38.91	43.67	44.33	39.07	42.67	45.83	44.08	47.71	45.7	43.42	46.97	46.6	50.77	47.03	46.76	44.84	42.26	42.98	42.3	42.98	43.8	47.21	45.48	48.18	47.83	44.29	48.26	51.48	43.01	51.33	47.44	46.16	49.31	49.25	51.22	50.43
26-05-CH	35.06	28.2	31.04	32.56	29.36	28.97	34.1	35.68	34.22	28.35	37.85	34.64	34.07	33.65	35.41	30.67	33.87	35.43	33.65	32.34	30.02	34.11	33.16	32.45	31.29	34.53	30.77	30.42	30.83	31.69	33.2	33.34	33.31	31.72	31.97	31.85	36.08	32.72	32.03	31.28	35.19	36.15	34.77	38.99	39.31	41.16	43.83	44.51	46.51
04-15-AHT	42.58	42.95	39.86	38.32	41.82	38.92	40.95	45.25	43.56	44.8	36.79	47.42	41.44	36.97	45.05	42.6	33.88	37.8	46.18	37.08	42.71	44.25	44.78	42.67	42.35	42.54	44.72	44.02	42.39	43.41	39.92	45.72	46.89	44.3	44.09	44.63	47.23	45.26	47.24	47.78	46.02	42.8	42.16	47.28	45.89	45.05	42.99	46.37	44.95
22-11-BH	33.9	36.93	33.9	37.41	36.21	35.13	44.66	39.39	42.15	35.63	45.11	43.1	41.16	44.38	43.06	40.91	47.91	44.34	46.55	41.08	52.56	43.95	45.63	47.79	48.74	48.9	45.9	44.2	44.92	45.14	46.13	44.08	43.63	42.73	43.81	42.79	42.16	42.17	40.75	41.09	39.56	43.62	42.23	43.22	49.6	57.38	61.48	63.61	65.19
23-15-CH	46.64	50.17	49.19	49.33	43.87	43.45	49.58	51.26	50.51	44.42	54.34	53.0	49.58	49.08	48.29	44.32	49.59	47.01	48.91	44.04	48.79	44.18	49.76	48.99	48.48	54.31	48.48	50.69	51.02	49.43	51.49	52.96	54.07	52.66	43.06	51.65	50.96	49.93	52.86	51.86	51.59	50.49	51.45	48.65	52.67	54.92	47.82	59.67	53.92
11-11-AT	34.53	35.82	32.23	32.5	31.15	33.51	33.92	30.74	32.51	30.3	28.06	33.9	33.78	29.46	33.54	34.67	30.75	29.94	32.32	28.99	33.46	27.57	33.13	32.93	31.81	31.67	33.16	32.56	32.43	33.43	32.28	33.74	35.06	34.68	34.3	33.23	37.62	39.88	38.29	38.87	39.0	36.23	36.86	40.28	40.31	41.7	41.76	40.58	40.67
26-16-AH	40.6	38.43	41.94	43.24	39.05	38.78	42.76	45.44	42.73	36.43	51.11	47.99	46.86	47.44	48.87	44.62	52.73	54.83	55.82	55.76	51.99	55.73	56.97	57.67	54.51	58.83	57.74	53.58	55.14	57.64	54.27	60.31	58.23	56.74	56.74	56.16	56.5	55.32	52.15	53.18	55.59	53.18	54.47	54.07	53.51	51.25	52.35	60.92	62.2
04-08-BTH	43.43	43.46	43.01	41.04	43.15	41.73	43.85	44.85	43.57	46.83	40.35	48.09	46.5	40.06	47.22	42.87	34.84	39.74	44.73	38.31	44.03	44.75	45.05	44.58	45.03	46.63	45.27	48.53	46.74	45.81	44.35	46.2	46.44	45.32	46.54	47.56	48.5	46.77	49.39	47.51	47.46	43.66	46.74	44.41	45.99	47.68	47.34	48.52	49.93
21-04-BT	44.86	42.53	45.19	41.7	39.59	38.47	46.25	42.62	42.44	36.56	42.4	45.58	44.65	39.11	46.63	40.84	41.85	42.21	45.93	36.06	45.34	39.8	41.19	39.29	45.7	41.17	42.7	41.89	41.73	42.68	42.55	44.66	44.42	45.04	49.07	45.75	46.59	44.04	46.3	50.42	46.03	48.8	48.05	47.98	48.47	47.78	53.28	58.79	61.34
20-01-AT	40.86	41.57	41.44	44.73	39.41	43.02	45.97	47.83	50.23	41.46	50.11	48.38	50.18	46.34	47.54	42.98	48.77	52.44	52.07	47.39	57.61	46.74	56.34	56.38	54.47	51.28	54.79	53.62	55.29	58.61	54.06	58.28	59.38	62.8	64.14	59.65	58.87	62.75	59.1	62.57	63.16	59.5	65.14	66.27	66.52	63.91	64.42	67.66	70.85
12-14-BH	48.81	49.57	43.0	42.96	43.56	43.56	49.03	47.31	46.5	41.8	43.35	50.7	50.56	43.08	48.13	47.69	44.98	40.97	49.26	42.24	51.88	42.58	49.3	50.75	51.67	47.96	50.07	46.79	48.47	50.01	50.7	50.22	49.97	50.71	49.61	54.6	50.12	47.94	52.01	48.75	53.27	52.36	50.37	54.06	53.22	52.06	52.74	48.7	52.89
17-01-AH	35.75	39.2	37.14	36.64	35.79	37.92	37.66	39.9	38.87	32.66	41.0	43.99	40.01	37.65	41.46	37.69	42.01	37.27	42.92	38.74	43.68	38.12	46.48	44.34	44.82	44.28	45.42	45.5	44.14	45.01	44.58	47.69	47.2	48.34	47.22	48.81	48.56	45.18	46.1	47.24	47.27	45.6	47.31	45.29	51.1	48.64	49.34	46.96	47.25
19-11-AH	32.15	34.38	30.55	31.23	29.57	28.97	34.83	30.86	32.26	28.89	35.32	36.23	34.39	31.08	35.84	33.2	35.09	34.85	38.37	31.19	39.32	35.75	39.95	38.83	37.52	39.03	37.09	39.85	39.2	39.95	40.47	40.37	38.67	38.24	40.94	37.86	39.14	40.26	38.59	39.33	41.93	38.88	41.51	44.62	43.36	44.24	45.84	46.33	45.5
20-05-AT	23.95	30.06	26.0	27.74	24.66	26.14	29.91	28.86	32.72	26.45	31.14	31.29	30.83	28.79	28.31	29.96	26.98	30.46	30.01	27.2	29.78	24.92	32.54	29.49	30.74	29.24	27.75	28.82	29.94	32.83	30.72	33.22	29.68	32.18	33.67	33.36	33.7	31.48	30.91	29.58	31.45	30.86	33.34	37.16	35.27	42.27	42.67	48.2	48.81
13-01-AT	46.67	48.21	43.11	43.23	45.11	44.76	48.84	46.49	46.01	38.91	42.89	49.68	49.06	43.2	49.16	46.02	43.74	39.32	46.54	40.77	48.94	39.45	45.93	49.51	46.14	45.15	44.22	44.36	46.55	47.37	47.23	47.44	45.31	47.11	46.1	50.05	47.87	44.46	48.21	49.04	46.88	47.8	46.35	47.05	48.14	45.23	47.61	47.3	47.55
20-16-AH	39.0	39.53	38.94	38.83	35.81	37.15	41.92	40.31	45.39	36.7	45.83	42.64	44.47	42.38	43.32	38.79	39.27	42.64	44.07	37.34	45.03	36.07	48.66	46.9	45.42	45.79	46.1	46.54	48.34	47.71	49.06	48.01	48.4	48.8	53.4	48.61	46.05	50.47	48.7	45.31	44.56	46.36	45.75	47.3	53.08	56.44	59.94	54.47	56.0
24-13-AH	35.65	36.71	36.22	37.07	34.1	31.27	36.24	37.96	36.25	32.51	36.8	39.13	31.49	36.73	40.23	29.59	38.44	34.43	37.68	32.84	33.42	38.24	39.69	40.95	49.9	47.67	54.51	59.29	55.88	60.9	61.95	63.32	61.73	65.34	66.29	66.46	68.95	66.43	69.47	69.77	74.14	74.49	71.66	71.41	79.14	80.42	81.27	83.56	85.02
10-13-B	44.1	45.45	41.48	42.12	39.73	41.88	41.68	43.56	41.61	40.21	42.84	48.32	44.62	38.21	45.97	46.04	43.57	41.29	45.27	38.95	47.41	40.94	48.0	47.16	45.9	49.35	49.87	50.46	48.08	47.93	47.63	47.64	48.54	49.38	48.12	48.5	51.63	52.01	49.94	51.01	50.89	53.42	55.07	51.78	51.53	54.73	52.35	54.69	57.77
02-14-AT	40.07	43.55	38.13	38.71	40.86	39.68	39.81	42.74	42.55	38.95	36.43	43.57	43.71	35.52	40.74	41.16	37.27	38.73	41.9	38.04	39.91	42.61	36.44	42.0	40.92	43.86	45.43	41.86	42.08	40.64	40.89	40.39	42.81	39.33	44.15	41.55	45.21	43.19	41.94	43.12	47.09	38.66	46.68	42.41	39.96	42.04	44.79	46.28	48.94
23-09-AT	28.09	27.35	30.17	26.67	25.41	25.67	27.8	29.75	28.77	27.23	31.4	30.43	29.8	30.04	30.56	28.79	30.26	30.6	32.87	27.6	32.47	31.02	36.5	32.19	36.97	38.03	36.41	35.49	37.13	37.09	38.19	39.18	40.95	38.18	34.53	38.45	41.74	35.79	37.02	42.02	36.63	38.73	42.29	38.76	39.58	39.16	38.46	44.65	39.25
27-17-AT	38.34	40.45	42.55	41.2	37.75	37.47	41.73	40.38	40.97	32.99	44.78	41.56	37.61	38.88	38.91	32.37	42.85	40.71	39.25	36.64	38.94	37.85	41.52	38.63	37.16	36.91	35.35	38.82	39.02	38.21	37.48	39.31	40.85	42.36	40.54	39.27	40.23	42.58	43.74	43.46	45.89	43.63	50.09	49.11	48.38	50.02	51.26	56.13	55.93
10-18-AT	54.27	56.63	49.67	51.49	50.84	52.67	52.85	57.07	55.01	50.37	52.34	56.21	57.29	48.07	55.88	56.45	53.82	48.42	55.44	46.33	54.16	47.98	54.66	56.02	54.34	53.54	56.82	53.72	53.96	49.14	52.57	53.74	51.73	55.11	50.72	50.69	56.24	55.34	54.99	55.13	54.86	57.45	56.22	53.79	55.29	58.12	56.15	54.06	57.58
21-18-BT	48.94	49.09	51.47	46.93	46.24	45.27	54.62	53.96	55.04	44.02	51.51	55.26	54.98	50.16	58.2	46.14	57.23	53.17	59.83	45.12	59.76	44.28	51.83	50.63	52.15	49.11	53.24	52.39	52.76	50.18	59.3	57.71	59.21	60.44	59.41	63.05	55.55	59.23	54.81	53.28	55.03	56.89	51.99	50.4	55.78	54.38	61.99	58.12	62.57
26-16-AT	40.3	41.39	43.27	44.02	39.03	40.09	44.42	46.92	44.07	38.45	48.57	45.41	44.48	47.4	45.22	39.37	47.46	47.53	45.88	48.95	46.77	49.47	50.51	50.65	48.61	50.38	49.69	47.97	47.78	49.23	46.24	52.47	51.2	49.18	50.26	49.1	50.1	48.58	44.18	47.55	47.88	46.96	50.95	53.63	54.19	54.35	58.96	62.31	62.28
03-09-A	34.25	35.61	33.58	35.36	35.83	34.63	36.05	41.0	39.32	38.4	34.22	41.16	40.14	36.1	40.43	40.96	36.92	40.02	44.81	40.04	41.02	42.06	41.35	44.71	44.77	44.7	44.05	44.41	44.31	42.76	45.0	41.8	47.4	46.47	51.17	48.1	43.97	45.4	51.22	48.84	49.27	46.79	52.01	47.36	45.21	48.28	50.2	48.03	52.57
01-15-AT	48.48	50.49	46.0	46.32	50.65	44.74	48.42	50.15	49.89	45.3	42.12	50.73	52.09	42.49	51.72	48.31	45.4	48.67	49.95	48.3	48.57	53.59	48.96	51.81	49.17	51.29	49.75	50.4	51.66	48.82	46.17	49.04	50.72	51.21	50.99	51.15	53.12	49.76	50.01	53.34	53.51	48.97	56.48	53.43	47.73	52.77	51.08	54.01	50.9
06-02-ATT	44.71	47.82	45.05	48.37	44.79	48.25	51.58	49.82	52.43	50.54	44.12	55.86	53.25	45.64	47.88	49.76	43.19	45.92	59.05	49.01	54.14	51.95	52.99	60.22	57.66	58.95	58.97	57.11	61.5	53.73	55.65	55.7	57.46	60.37	53.62	55.5	59.0	57.64	59.93	56.62	55.13	62.35	55.76	62.43	63.07	61.29	58.34	56.99	57.96
14-14-AT	53.62	53.75	48.69	49.08	47.88	51.23	53.65	52.82	54.76	44.8	50.45	52.73	53.43	45.39	55.05	54.56	49.15	42.86	51.64	42.8	54.31	45.0	53.12	50.65	54.86	47.54	51.11	50.44	53.84	53.65	52.94	52.63	52.3	53.4	54.98	55.87	51.85	52.22	53.33	55.06	53.69	54.46	53.73	56.21	54.64	56.34	54.77	58.02	58.27
16-12-BH	45.74	47.61	44.81	45.43	47.15	46.54	52.71	51.48	52.37	45.84	49.25	55.69	52.38	45.2	53.6	52.22	52.61	47.88	55.53	49.88	53.25	49.19	59.55	57.25	60.04	58.04	61.73	61.07	60.79	63.79	63.05	62.16	63.02	65.65	62.71	68.12	64.13	64.14	63.23	69.81	68.3	68.4	66.27	65.02	63.63	65.63	73.03	75.11	75.06
08-01-AHT	48.84	48.7	44.02	47.22	49.79	45.67	51.57	49.85	46.2	48.3	43.02	56.93	49.48	43.9	51.06	53.4	44.45	49.42	52.8	45.58	46.11	47.05	51.02	53.92	55.97	51.32	49.86	50.17	52.33	54.44	52.65	51.85	52.09	48.0	50.13	50.79	47.7	51.64	51.49	46.97	47.4	55.49	46.44	55.47	51.66	51.36	49.94	49.84	49.89
03-03-AT	37.01	40.88	38.22	39.84	38.82	40.28	41.2	45.62	43.95	39.94	37.21	42.63	44.76	35.91	43.48	40.85	35.76	40.06	43.82	41.58	41.46	45.62	47.2	44.54	46.95	46.1	46.92	47.26	45.48	46.38	48.34	48.97	50.05	52.15	53.01	53.12	56.04	56.07	56.59	56.7	56.4	54.16	60.41	58.78	60.83	59.01	60.17	63.29	71.78
24-13-AT	41.56	41.04	38.63	40.45	35.81	36.0	39.9	40.26	40.0	34.49	40.68	45.6	39.04	41.17	42.62	34.84	39.9	40.62	44.41	41.95	41.81	41.1	41.36	39.85	39.72	39.57	42.21	44.47	42.85	46.8	44.26	43.71	46.07	46.56	48.35	44.85	49.13	46.24	49.58	48.92	53.68	54.03	58.18	61.32	62.51	72.51	75.67	70.83	74.5
23-16-BH	41.54	41.86	42.64	40.3	38.19	38.84	41.8	44.5	44.18	36.73	48.44	43.89	42.71	41.79	42.27	36.55	42.7	42.49	46.69	40.78	45.81	45.34	47.2	48.49	44.46	49.38	44.43	45.07	47.95	47.76	47.53	49.45	49.14	49.11	41.87	52.45	53.69	52.74	53.34	53.97	53.22	58.51	65.28	67.7	76.13	83.78	82.55	97.66	89.53
22-05-AH	36.72	38.8	38.59	38.66	40.6	34.13	43.82	42.04	41.13	37.66	42.28	42.67	41.4	41.41	44.57	39.65	42.52	41.65	42.25	39.89	46.68	42.34	46.37	41.91	43.86	44.75	44.34	40.78	43.46	43.09	43.03	42.04	47.63	45.0	44.69	43.68	47.52	48.75	42.54	44.29	45.89	49.65	53.62	48.4	52.14	55.39	53.22	57.31	55.07
17-02-AT	40.87	41.2	36.08	38.46	37.8	38.06	39.31	39.58	43.2	35.74	42.71	44.74	40.46	39.45	41.49	38.56	39.77	36.45	42.2	39.79	45.65	42.37	48.01	46.97	45.25	43.5	43.62	49.85	48.09	51.15	51.31	51.98	56.46	53.25	53.07	53.09	55.79	58.54	56.89	58.22	54.34	53.02	53.66	53.58	53.49	49.33	51.15	51.78	52.08
16-16-BH	43.98	44.2	39.35	42.34	45.84	45.06	48.87	48.08	50.3	43.37	50.31	53.25	48.63	44.32	51.22	51.9	49.24	47.22	54.56	45.94	55.4	46.03	56.34	54.1	54.45	54.54	55.96	56.12	56.62	58.51	55.32	58.36	59.15	59.92	58.73	65.14	61.94	60.46	59.36	57.35	64.47	62.55	64.72	66.62	64.27	60.51	74.28	69.64	63.37
26-05-B	34.15	32.2	32.66	36.78	32.33	32.48	37.87	37.26	37.7	29.76	39.97	37.78	40.08	39.84	37.03	33.79	40.62	39.07	40.89	41.69	36.42	35.04	40.45	40.58	37.56	44.28	38.79	39.86	40.68	47.89	51.79	54.83	54.98	49.82	52.05	50.96	58.39	58.77	66.54	61.75	69.02	72.52	74.77	82.59	82.79	84.12	93.24	97.34	99.09
25-07-AH	37.76	38.01	36.11	37.74	35.33	36.26	38.84	42.93	38.92	33.3	43.98	45.53	41.43	40.53	40.52	35.83	39.08	40.08	43.47	39.65	40.43	39.55	42.06	40.42	40.2	44.08	42.66	43.79	43.74	43.09	43.74	45.28	46.69	44.34	48.64	45.24	51.11	47.4	48.05	51.19	55.02	51.7	51.83	54.43	54.51	49.82	55.54	55.92	54.54
10-01-BHH	47.06	52.69	46.21	48.78	46.57	47.83	50.59	51.24	49.81	47.49	47.96	54.34	53.15	46.12	52.36	51.85	50.62	46.61	52.88	46.04	50.5	45.74	51.88	50.27	49.65	52.05	51.95	52.66	50.72	49.24	48.81	52.38	50.43	49.75	49.13	47.68	52.92	51.52	51.89	52.39	51.22	53.65	52.15	51.27	51.65	53.75	51.39	51.39	52.99
05-13-BH	43.85	44.49	39.38	40.79	40.83	36.39	42.0	44.67	45.71	43.0	37.04	46.91	42.7	38.42	43.24	45.72	37.79	39.5	47.33	39.81	43.3	42.89	44.1	49.11	44.05	46.27	45.15	47.18	43.87	44.36	45.01	47.36	47.52	46.28	44.88	46.96	47.19	49.03	49.48	47.64	50.64	48.91	49.04	48.29	51.39	51.46	53.28	51.51	52.29
10-07-BTH	51.44	51.61	43.61	49.03	44.68	48.65	47.1	47.08	47.05	43.4	43.46	49.01	47.51	42.89	50.52	45.19	45.59	42.16	48.11	41.51	46.03	40.49	48.42	46.69	45.74	48.96	48.21	51.22	50.44	48.72	48.57	49.53	49.55	51.63	52.35	51.71	53.93	53.26	53.54	54.1	54.22	53.44	53.86	54.78	53.56	56.94	57.38	59.37	56.92
07-17-AT	47.13	45.63	42.65	42.09	42.14	43.57	46.92	44.39	46.45	41.95	38.73	50.78	42.76	36.01	42.89	41.39	38.05	37.62	48.11	36.21	45.56	36.06	45.6	48.01	53.25	52.27	48.52	46.99	50.78	50.98	50.12	54.95	52.65	52.86	50.13	50.45	49.34	52.86	50.32	53.12	51.62	55.05	50.02	52.19	55.88	51.74	51.77	52.68	50.95
10-15-AT	41.2	43.63	36.94	37.36	36.3	39.25	38.92	40.74	41.29	36.9	38.61	44.26	42.85	37.63	42.45	45.23	42.52	37.95	43.76	36.77	44.82	39.27	47.59	47.29	44.55	45.71	49.53	49.05	48.66	44.91	47.33	51.51	48.94	52.89	53.79	54.09	57.27	59.0	57.01	62.24	58.73	67.03	61.56	65.98	65.84	67.0	68.9	67.73	71.21
07-17-B	48.12	48.07	42.86	43.82	47.79	43.36	48.16	50.89	49.84	45.21	40.95	55.62	47.12	39.04	49.74	46.25	41.34	41.51	54.59	42.5	49.13	41.45	46.15	53.27	58.54	51.58	52.63	49.72	50.92	52.69	54.09	53.51	53.95	52.0	51.18	52.13	52.9	52.33	51.85	54.99	53.27	58.94	50.44	55.24	57.19	55.87	57.64	55.65	55.76
21-15-A	41.92	38.46	39.97	37.69	37.24	36.04	44.31	44.21	47.46	40.29	48.09	51.79	49.09	48.08	54.21	44.5	51.35	52.54	56.16	43.26	57.86	47.49	55.02	51.14	57.16	54.52	56.11	55.37	58.11	56.4	58.64	60.68	65.45	61.73	63.66	62.7	59.4	60.39	62.71	61.55	57.39	62.49	57.92	56.96	62.38	59.72	65.39	69.06	76.96
18-07-BH	39.95	40.0	40.17	39.77	37.65	39.67	40.26	38.3	39.29	35.9	40.37	41.06	38.95	35.24	40.03	35.68	39.4	36.27	38.68	36.51	42.17	36.78	44.44	43.52	44.21	43.2	46.52	48.3	47.4	47.21	46.69	45.35	49.67	49.28	51.08	50.73	52.06	49.81	54.02	52.97	52.52	53.2	54.62	57.6	55.31	54.39	55.92	55.73	59.99
08-06-AH	40.71	40.16	37.63	38.11	39.04	37.47	42.72	39.75	37.16	38.19	34.38	44.7	40.57	35.88	42.93	44.8	35.67	37.63	41.86	36.18	35.8	36.01	38.2	41.27	41.1	36.79	40.91	39.1	41.17	40.79	43.32	40.12	38.52	37.05	37.75	40.89	37.38	39.21	41.68	39.12	37.46	44.78	38.5	39.04	43.35	39.89	42.07	39.95	39.05
28-09-ATH	37.27	39.92	40.7	43.47	39.43	36.01	39.0	41.25	36.36	37.21	41.69	44.27	39.96	42.28	43.01	41.67	42.46	40.22	39.79	36.63	36.87	37.65	37.44	44.36	39.1	38.63	40.69	41.09	42.27	41.9	45.68	38.13	48.35	45.11	48.46	45.94	46.13	53.33	55.67	55.92	56.27	56.69	57.37	61.32	69.07	67.96	66.88	69.65	73.43
23-15-BH	36.59	36.39	35.77	37.48	30.51	32.86	35.8	35.82	37.34	34.53	37.7	39.34	35.4	34.72	37.02	30.15	36.0	34.17	35.97	32.15	33.64	32.32	36.33	33.63	34.23	37.05	33.88	37.16	35.71	34.04	38.37	38.41	38.06	36.24	31.18	39.4	37.29	37.83	38.68	35.93	35.18	38.12	38.3	35.52	41.04	41.54	38.98	44.26	37.17
26-03-CH	34.37	36.25	37.48	39.34	33.57	34.37	38.05	39.14	37.86	31.22	43.38	40.99	38.15	40.11	41.21	35.58	44.25	42.6	44.27	39.34	39.26	43.3	43.82	44.49	39.78	44.22	44.6	43.75	42.08	45.38	42.71	46.48	46.4	43.27	47.19	42.24	48.73	44.72	45.03	44.78	46.77	46.28	45.39	47.64	44.35	43.7	48.35	46.94	45.97
10-06-A	35.27	37.95	32.93	33.29	32.49	35.22	35.76	37.2	35.8	35.25	34.6	41.23	38.84	35.48	40.98	41.42	39.97	37.57	42.09	35.58	42.49	37.35	45.91	41.99	40.29	45.58	44.72	45.15	48.37	47.53	48.13	47.82	47.61	50.63	48.81	46.27	51.22	52.98	53.04	53.41	53.04	53.96	54.24	53.63	54.08	56.22	53.37	52.42	56.69
20-05-BT	35.62	39.65	35.81	36.65	32.47	32.9	37.66	36.55	38.72	31.16	39.26	36.08	36.71	34.72	37.87	35.95	36.27	36.12	40.34	33.25	40.08	32.21	38.83	38.32	36.25	38.83	38.26	37.88	39.28	37.69	36.84	36.91	35.18	38.51	41.63	36.96	40.61	37.81	36.11	36.87	37.04	36.66	37.93	39.53	39.49	40.05	40.73	39.9	38.65
21-18-BH	45.91	42.89	43.69	42.22	40.25	37.87	46.84	47.75	46.06	38.66	45.74	45.99	44.74	41.26	50.41	41.94	42.75	44.12	50.15	39.91	49.02	40.39	49.52	44.01	47.4	44.07	44.93	45.61	44.49	41.07	43.38	42.68	46.73	47.3	43.55	45.59	40.98	43.76	46.3	41.51	41.76	41.79	41.31	38.24	42.89	41.78	52.44	54.28	59.64
21-06-AT	32.41	28.87	27.48	25.93	25.11	24.82	29.19	30.12	31.24	26.01	26.47	30.27	29.05	29.18	31.09	25.55	29.78	48.53	37.11	27.89	38.06	30.9	33.57	31.68	35.87	32.35	33.51	35.22	36.31	34.54	36.9	37.1	41.58	43.12	43.48	44.82	45.17	43.15	48.28	45.5	43.89	51.19	46.46	50.36	48.87	50.48	51.59	57.75	52.93
13-02-AH	39.68	43.79	34.25	35.19	40.82	36.22	42.44	39.72	39.91	34.66	33.56	43.29	41.61	36.66	46.0	41.48	39.85	32.21	41.06	34.66	41.61	36.02	41.2	42.33	40.3	40.24	40.06	38.93	41.36	41.64	40.56	43.23	39.12	39.91	38.87	44.62	45.21	39.26	40.01	39.78	41.03	44.42	39.93	38.45	38.98	40.2	41.11	41.01	38.57
24-16-CH	46.59	47.13	46.46	49.75	43.87	43.04	47.16	48.92	50.24	43.62	53.18	58.44	46.97	53.33	52.58	46.69	55.16	53.38	58.34	49.82	51.31	50.07	57.04	54.95	53.96	51.82	57.44	56.23	55.28	55.67	55.54	55.91	55.31	57.48	54.05	52.56	55.46	53.15	55.44	54.42	56.82	57.71	58.09	63.83	68.35	74.64	72.24	69.44	74.13
14-17-AH	45.19	46.71	40.93	39.9	42.43	42.72	46.59	44.74	45.71	39.94	46.78	47.93	47.84	44.01	49.1	49.05	48.13	44.0	50.53	42.38	54.84	44.95	54.44	51.62	54.23	49.09	48.77	52.1	49.22	47.87	49.68	51.2	51.93	51.33	51.87	55.19	53.28	50.79	54.15	56.53	56.29	53.9	52.29	57.62	58.06	54.39	56.23	54.65	56.82
03-11-BT	39.77	43.79	38.67	40.37	39.24	39.37	43.72	45.7	42.19	41.59	38.57	44.64	46.23	37.23	44.5	43.0	38.31	41.81	47.76	42.85	44.92	45.57	45.63	46.82	45.47	45.92	47.9	48.09	48.15	46.52	46.16	46.39	44.97	47.78	48.68	47.58	44.77	47.59	46.69	47.49	47.23	43.88	47.56	46.05	44.15	44.0	48.54	46.99	49.05
11-16-AH	52.07	57.38	51.04	69.27	63.86	63.42	73.39	68.01	63.72	52.36	50.45	62.29	61.3	59.79	64.39	64.9	59.86	50.9	64.1	54.27	58.51	54.86	59.3	70.65	64.51	64.96	57.96	66.37	58.62	60.67	59.53	59.64	56.88	60.91	63.58	60.45	60.34	65.31	62.47	55.45	60.03	66.92	61.93	78.29	76.58	84.53	76.99	79.46	79.39
24-02-AHH	30.38	31.42	30.17	32.37	28.02	28.67	30.34	34.7	35.53	28.81	36.04	37.39	32.44	37.44	40.43	35.31	37.63	34.58	36.37	37.3	35.16	32.12	34.28	32.9	34.55	32.59	36.75	32.54	34.87	31.98	34.14	34.43	33.67	35.32	34.99	32.99	35.22	36.01	35.37	37.42	36.07	34.26	34.64	31.59	32.84	33.26	33.93	34.22	33.39
01-08-BH	40.46	42.13	38.36	40.27	43.82	40.95	47.78	42.29	45.64	41.64	42.4	46.47	49.07	49.34	46.58	47.21	46.85	47.33	49.71	49.4	49.5	52.58	50.76	55.08	51.28	53.17	53.52	49.23	59.63	52.15	44.57	51.8	48.45	48.57	53.02	50.26	48.69	48.24	49.17	49.23	48.38	47.38	51.8	49.07	44.15	47.3	43.89	44.54	46.98
01-08-BT	40.45	44.15	43.49	43.4	46.42	41.51	43.94	43.02	46.32	42.07	39.15	45.96	48.06	41.51	44.75	43.85	40.71	43.92	46.42	44.76	44.67	49.36	45.78	47.73	46.7	47.41	45.1	50.15	48.4	49.57	48.32	44.47	45.97	44.52	49.36	49.81	50.16	48.56	50.39	49.07	52.21	52.9	56.79	52.48	51.18	52.4	51.07	50.59	49.07
24-16-AH	40.4	42.36	40.51	41.32	38.28	39.91	42.05	42.12	43.7	38.58	44.99	47.06	39.46	41.7	41.48	34.19	43.27	40.04	44.0	38.52	39.95	39.26	43.91	43.64	40.88	39.29	40.62	41.92	41.65	42.4	42.68	42.18	39.33	43.77	38.98	40.33	40.14	41.55	42.14	40.53	41.0	42.13	40.6	37.82	40.53	43.23	42.83	41.86	39.28
18-11-AH	36.48	35.74	35.12	34.59	34.66	34.36	37.64	37.97	40.0	35.21	41.03	42.18	42.38	38.65	44.62	38.97	43.61	37.95	46.23	37.33	45.66	41.11	46.98	47.37	46.91	44.93	47.44	49.78	48.11	50.3	49.16	47.37	51.99	51.33	53.62	51.8	54.09	51.21	53.78	52.02	51.38	51.42	56.06	56.36	55.5	52.85	52.05	52.38	57.24
11-03-AH	40.2	44.4	38.43	42.42	39.83	42.47	40.68	43.48	45.43	40.59	41.4	43.05	47.61	39.22	44.55	45.15	42.88	41.92	43.79	40.18	48.26	39.68	48.71	47.63	47.11	45.95	44.89	48.06	45.13	49.18	47.29	49.59	47.71	48.56	51.18	48.85	50.5	53.89	53.79	52.76	50.87	54.24	52.72	52.26	51.7	55.15	52.72	50.93	53.82
25-03-B	35.34	32.37	34.64	35.15	33.58	34.27	35.94	36.32	34.01	31.17	37.87	40.64	36.44	36.51	38.34	38.27	36.95	37.69	38.03	36.87	36.31	36.9	36.54	37.47	36.88	37.85	35.97	38.72	38.91	36.23	39.83	43.44	40.59	39.84	41.97	41.25	44.41	41.12	44.0	42.82	45.72	44.69	46.12	45.67	49.4	45.02	46.28	45.13	47.69
20-07-AHH	32.31	31.68	30.31	31.43	29.1	30.28	32.49	32.32	36.48	31.36	38.81	34.22	33.27	35.08	37.33	35.06	34.53	36.55	34.93	30.74	35.19	31.13	36.43	35.35	33.43	35.93	36.42	36.62	36.19	36.31	37.56	36.84	36.17	39.04	42.04	36.75	40.55	38.1	37.69	40.96	38.97	37.93	38.99	41.53	39.96	39.54	42.61	41.3	43.19
05-06-AH	33.52	38.19	33.62	33.95	35.13	32.81	36.13	37.15	38.35	35.59	30.46	39.06	36.38	32.78	37.09	37.44	33.93	33.06	37.51	30.96	35.92	33.57	34.24	41.02	37.87	38.69	38.11	39.13	34.52	37.73	37.97	41.17	38.28	38.36	38.26	39.73	37.8	41.1	39.3	37.45	41.09	40.67	37.21	37.92	40.15	38.65	38.12	35.94	40.3
07-13-AT	39.33	38.83	35.55	36.4	36.34	36.29	41.29	41.87	40.7	37.09	35.47	46.63	40.25	32.42	41.5	37.62	33.92	33.99	44.21	32.47	39.09	33.26	37.19	37.81	44.11	41.63	38.71	37.93	38.79	40.65	38.02	39.91	40.25	39.82	36.74	39.29	41.77	39.77	39.78	44.09	41.34	45.04	38.27	41.94	45.5	43.35	41.36	42.93	44.36
07-13-AH	36.17	35.43	34.04	33.64	33.19	34.45	35.74	37.98	37.4	34.51	32.16	41.39	36.72	30.7	37.42	34.37	31.85	32.01	40.36	32.11	37.44	30.78	34.98	36.35	43.02	37.45	35.25	35.12	36.57	37.04	37.31	37.82	38.5	37.6	36.45	37.07	39.37	38.45	37.47	42.39	38.77	42.99	37.59	42.06	45.0	41.63	40.79	42.35	41.1
19-01-AT	38.63	38.29	35.8	35.26	33.59	34.24	40.06	35.21	36.76	32.7	38.41	38.88	36.56	34.39	36.27	33.9	37.06	37.22	41.0	34.36	37.99	34.97	39.02	36.04	37.81	35.71	35.28	39.61	37.42	37.04	38.94	39.03	38.49	36.3	38.62	36.63	37.03	39.43	40.65	43.4	48.7	47.11	54.81	61.02	62.12	66.44	75.75	69.66	71.62
25-01-AH	37.66	35.06	37.22	36.67	32.07	34.67	39.0	38.93	35.67	31.63	41.38	40.86	37.94	37.36	39.14	34.74	37.44	37.38	36.55	35.28	34.51	36.86	37.63	37.36	33.59	38.68	36.01	35.42	37.64	35.96	37.26	37.44	35.18	35.69	35.34	35.8	37.05	35.02	36.12	34.35	37.36	37.76	36.6	37.95	40.09	39.07	42.62	47.39	46.51
10-06-B	39.06	43.11	36.06	38.54	35.4	37.78	38.21	38.54	39.19	37.63	38.41	44.2	42.21	37.53	43.96	43.83	41.39	41.57	42.37	37.99	41.31	38.79	45.67	43.69	43.15	45.24	45.6	46.96	45.58	43.99	44.44	43.68	42.59	43.84	42.96	43.06	45.13	46.0	46.55	49.68	49.93	51.65	55.49	47.18	49.66	54.19	54.13	52.96	55.39
17-04-AT	34.87	35.98	33.9	34.97	34.27	34.88	34.05	38.56	36.08	32.8	37.6	43.14	38.53	35.49	39.76	37.29	38.59	35.44	40.25	36.53	42.68	37.94	45.79	43.64	44.15	44.27	42.29	44.56	46.18	44.41	44.6	44.0	41.98	43.5	44.24	44.79	43.22	44.71	44.06	43.18	44.28	41.22	43.79	42.77	46.16	47.42	42.68	42.85	42.07
07-01-AT	41.68	40.83	38.43	38.42	38.99	39.2	41.8	41.65	42.96	39.57	39.02	47.85	41.3	37.83	43.38	40.25	36.0	37.53	46.57	37.63	39.56	34.82	38.04	39.83	45.9	40.52	38.95	37.21	37.99	42.5	41.08	38.58	38.89	38.49	37.38	38.14	39.52	39.11	37.4	41.52	39.45	41.61	39.7	40.01	39.88	40.4	42.15	44.06	42.18
29-13-AH	34.16	38.28	37.82	40.52	38.06	33.14	36.88	41.6	36.72	33.85	41.89	44.36	37.79	42.63	42.66	40.58	43.53	44.82	46.21	44.52	44.45	43.78	47.8	49.4	48.71	47.53	49.62	51.35	54.8	53.64	51.49	51.17	55.77	58.6	62.57	70.41	70.04	69.46	80.81	87.29	81.15	90.77	95.22	94.29	101.55	107.45	107.88	107.38	127.39
29-02-AT	30.29	32.6	32.44	33.06	30.36	26.78	31.53	33.35	28.31	29.29	32.22	33.81	30.0	33.81	34.74	30.97	34.02	34.76	34.58	32.89	31.09	33.75	30.5	32.79	32.58	31.42	32.72	33.14	34.1	32.59	32.69	29.72	31.48	31.24	33.78	37.72	35.87	38.32	42.05	44.69	40.29	46.49	44.75	47.13	51.86	51.94	50.97	51.75	59.14
29-15-AT	31.84	33.32	30.84	33.38	30.82	27.24	28.53	33.41	28.07	27.75	31.25	33.18	27.91	32.36	32.73	29.67	33.24	34.65	34.1	35.1	32.74	31.97	34.19	33.92	32.78	32.57	33.65	33.38	32.58	34.86	36.75	36.31	39.05	43.14	43.51	46.51	42.41	46.12	51.02	51.92	46.88	54.95	59.48	53.03	55.79	61.94	59.22	58.86	67.31
28-01-BH	32.12	35.29	36.57	36.42	33.73	32.35	37.5	38.31	36.58	33.79	38.08	41.61	38.49	41.4	42.85	42.01	39.49	43.53	41.37	39.05	39.57	39.54	41.28	44.3	40.15	43.06	39.92	40.8	40.49	39.35	41.5	37.79	39.98	40.08	38.3	40.69	36.45	41.15	39.8	38.59	37.45	38.47	40.36	40.93	43.37	40.41	40.62	42.55	41.45
27-03-AT	35.12	38.9	36.23	38.9	36.63	36.08	37.75	42.11	38.8	34.41	45.33	42.81	41.63	41.84	43.35	35.87	42.9	43.82	45.5	44.61	44.24	42.16	47.29	42.58	43.78	41.06	41.82	46.4	48.08	48.2	45.11	45.74	48.11	49.04	45.53	44.78	46.89	49.4	49.15	48.97	52.76	52.03	53.29	57.26	53.65	60.6	57.21	65.52	61.4
29-17-AT	37.35	42.32	39.0	38.27	40.32	34.14	36.52	48.13	33.85	35.78	40.65	48.07	39.02	45.71	43.3	38.2	43.68	45.54	48.9	48.85	43.39	45.47	46.25	49.5	43.62	44.83	46.9	43.82	46.52	47.58	46.85	44.8	44.2	45.9	43.33	46.13	50.54	52.86	56.95	59.61	54.24	61.46	67.05	63.49	71.34	70.78	67.1	59.81	73.12
12-03-AH	41.41	42.31	37.06	38.85	37.61	36.42	40.72	41.16	38.77	37.64	36.89	42.1	41.8	38.05	41.9	41.74	39.81	35.24	44.34	36.9	42.67	38.28	42.19	47.27	45.82	45.87	42.61	44.06	44.69	47.45	47.67	47.41	49.13	48.66	49.42	49.97	51.14	49.34	47.17	50.4	50.92	52.16	52.2	51.54	49.64	47.93	49.13	49.63	52.3
01-11-B	48.49	52.72	49.09	48.82	49.86	46.3	48.03	49.67	49.02	47.91	43.05	50.13	52.34	44.18	51.14	47.16	45.12	47.72	49.93	47.19	48.7	53.12	50.4	49.88	49.4	51.3	50.23	51.83	54.2	52.11	46.4	47.36	46.42	46.25	47.93	47.08	45.71	48.49	48.07	51.43	53.44	45.9	54.35	49.3	45.68	46.23	45.25	48.26	44.88
11-10-AH	38.9	41.21	36.04	41.28	38.57	42.85	39.71	39.05	44.88	37.77	38.4	43.22	44.95	38.76	45.02	46.9	45.6	42.23	44.96	42.04	48.22	42.38	47.93	46.55	46.67	43.6	47.43	44.09	45.15	47.48	45.95	45.81	49.07	48.23	49.25	48.15	50.8	54.43	52.58	51.36	52.8	52.99	51.66	54.11	51.23	53.33	50.38	48.95	51.84
20-01-AH	36.21	38.85	37.74	40.43	36.1	32.17	40.19	39.42	42.95	39.94	45.2	43.1	43.88	38.91	41.4	37.54	42.48	42.21	44.18	40.97	49.0	41.46	51.62	47.73	47.24	48.75	47.97	48.8	49.01	46.59	45.04	51.36	47.82	49.58	51.93	47.69	48.6	45.45	47.86	48.91	45.41	45.66	44.51	51.47	45.62	51.11	49.44	52.9	57.22
05-11-BTH	46.97	47.84	45.8	43.69	45.09	41.35	45.09	47.29	49.34	46.42	40.67	50.33	45.68	42.79	46.25	44.92	39.83	39.27	46.2	39.95	43.84	41.63	42.33	47.04	43.23	44.91	44.3	46.46	43.84	42.71	43.35	44.64	47.88	46.31	43.32	45.04	45.6	45.5	46.71	42.4	45.48	45.24	42.52	43.92	45.14	42.74	44.56	43.43	43.79
09-15-ATH	53.71	53.64	45.93	51.79	48.43	46.24	52.93	50.33	49.71	47.58	43.26	59.22	52.95	45.87	55.52	53.27	46.9	46.77	54.7	47.36	56.39	47.1	53.83	57.69	51.63	57.6	57.1	53.21	54.35	52.71	54.1	55.84	58.5	50.94	56.64	48.31	52.81	56.01	49.44	56.13	54.49	51.78	57.82	54.84	51.3	56.11	54.0	58.99	59.92
09-15-AHT	45.6	45.87	38.78	42.43	40.31	41.75	49.17	48.64	46.53	44.47	40.64	53.42	51.1	42.55	51.08	48.8	42.05	42.55	50.59	43.52	51.93	42.33	51.09	56.62	53.0	56.9	54.96	49.94	54.77	48.53	55.06	54.85	55.79	53.4	53.76	54.28	55.91	58.39	54.06	60.58	58.68	56.61	64.36	61.62	58.89	60.13	60.01	62.45	60.57
15-16-AH	50.87	46.54	45.86	40.62	43.22	48.78	47.16	48.07	47.01	41.68	48.24	51.48	47.3	41.75	48.59	51.2	47.76	41.18	52.21	46.27	48.1	45.05	53.17	49.85	53.15	46.27	54.83	51.77	51.03	44.11	55.8	51.63	57.41	56.7	56.03	58.08	57.5	57.94	60.97	55.71	61.51	59.47	60.93	66.21	71.39	73.56	73.79	70.81	76.66
14-02-AH	34.45	35.85	34.59	30.57	31.19	36.04	37.68	33.64	35.97	31.4	35.94	37.7	38.36	35.52	36.11	36.23	34.98	32.27	34.68	32.65	35.59	29.7	35.84	35.98	35.44	36.79	34.95	38.11	35.59	39.38	34.4	38.73	38.8	39.79	38.71	38.72	38.46	41.01	43.72	39.1	42.64	40.94	41.06	43.25	41.26	39.58	40.22	47.84	41.97
11-08-BT	44.55	47.43	41.48	41.99	43.2	46.59	43.51	42.67	43.82	37.11	40.1	45.56	47.41	39.23	43.95	44.51	41.4	41.55	47.82	39.58	44.83	37.27	47.52	44.65	45.61	46.84	47.16	45.1	45.98	49.14	47.16	49.54	45.32	46.73	52.8	48.3	50.7	53.39	50.3	48.62	52.21	54.59	49.78	58.58	59.75	65.72	68.11	67.55	73.09
20-05-AH	29.25	30.28	29.18	29.56	27.25	26.14	30.15	31.79	33.59	28.9	33.81	33.8	33.62	32.56	34.77	33.08	31.55	32.55	36.17	31.96	38.67	32.23	37.54	34.59	35.98	35.34	35.06	32.98	37.04	38.11	32.44	36.42	33.0	36.56	40.16	36.3	35.25	36.35	33.84	37.83	38.45	42.18	41.56	44.93	42.62	51.19	49.06	52.56	51.68
27-08-B	38.23	39.35	38.25	39.56	36.28	34.87	37.01	37.57	36.63	30.36	44.35	40.93	38.41	38.91	42.16	37.06	43.85	47.03	44.87	44.93	41.38	44.5	44.4	44.53	43.4	41.25	41.44	45.12	44.69	46.67	46.23	44.84	47.7	47.04	46.46	46.6	48.76	51.28	48.48	47.96	51.36	49.08	53.41	54.34	48.8	55.2	54.19	54.59	51.24
20-10-AT	36.49	39.44	35.54	39.66	35.63	37.09	40.18	38.81	43.34	35.97	42.02	43.6	44.07	43.08	42.56	38.41	41.57	43.69	42.39	37.33	43.13	35.5	44.49	43.35	41.43	42.42	42.37	41.71	43.22	46.05	44.44	42.59	42.81	43.95	48.26	44.69	45.94	43.86	43.95	44.65	43.27	45.66	42.19	48.47	46.29	44.74	48.22	46.41	48.2
08-13-ATH	48.57	47.85	42.83	44.84	44.62	43.82	50.07	46.79	46.22	46.0	42.33	53.89	47.12	39.19	46.19	49.47	39.64	40.96	47.63	42.14	47.74	41.17	48.4	53.98	51.65	49.77	51.06	48.49	48.08	48.8	54.27	50.65	50.65	49.64	50.03	53.14	51.72	50.89	52.95	48.85	50.12	59.13	51.29	54.1	55.68	55.06	54.56	55.71	54.33
14-03-AT	41.93	42.85	39.54	38.79	37.74	40.7	44.32	41.35	41.58	37.55	41.5	44.72	45.23	40.52	43.95	46.44	44.56	39.1	44.63	39.6	46.95	38.32	47.5	47.23	47.95	47.58	42.58	46.23	48.31	48.79	48.93	49.27	50.02	48.68	49.37	52.71	49.55	50.26	53.82	54.78	54.93	56.8	56.0	56.62	57.71	56.49	58.3	61.55	54.9
11-10-ATH	45.46	44.79	41.24	43.83	43.19	43.48	43.69	40.68	42.48	39.84	39.86	46.68	44.93	41.43	45.52	45.25	41.81	40.74	47.39	39.41	44.56	40.08	44.44	43.6	41.94	41.18	42.29	41.38	45.85	44.36	40.51	40.76	41.65	41.0	42.69	40.89	44.18	47.97	44.16	44.18	41.53	44.33	44.45	42.38	44.6	44.69	44.05	41.37	46.27
14-12-BTH	51.93	51.06	43.54	43.49	42.81	49.04	51.43	47.86	48.36	43.05	46.79	52.31	51.96	47.51	53.15	52.15	45.87	41.86	48.8	40.0	55.18	44.48	50.08	47.06	50.5	47.5	47.81	46.51	49.29	50.38	48.85	47.93	51.44	49.53	51.71	50.62	50.45	49.78	54.62	52.74	53.51	53.43	55.38	55.16	56.39	56.87	58.16	62.74	64.19
23-17-AT	49.7	53.02	53.92	50.58	48.51	49.88	53.3	57.18	56.21	46.91	59.24	59.8	53.87	54.44	54.45	51.99	57.51	53.49	60.04	50.74	56.61	53.94	58.59	58.13	59.27	61.58	57.49	60.03	58.92	60.21	62.56	60.22	62.88	58.37	51.96	59.88	58.98	56.86	58.35	62.45	57.53	58.96	60.12	53.93	60.0	59.37	57.19	62.87	56.32
02-16-BT	54.37	59.39	52.36	53.08	55.86	54.96	57.09	61.61	58.79	56.13	52.24	63.8	62.89	52.11	60.35	59.85	53.62	59.25	64.17	56.18	62.88	61.13	56.65	62.3	64.14	67.26	66.67	64.24	61.62	61.68	58.26	60.8	59.96	57.45	62.37	61.73	63.45	61.27	57.99	63.09	66.81	56.06	68.38	61.05	58.19	60.72	62.34	66.05	67.41
26-18-BT	47.83	47.28	50.5	51.48	47.35	44.87	48.83	51.41	50.98	41.64	57.32	52.44	49.85	53.12	53.76	46.34	54.72	56.09	56.68	50.27	51.22	53.46	57.43	57.96	51.59	58.64	55.95	55.75	56.96	57.6	58.14	65.63	60.59	66.34	61.1	63.13	60.14	65.42	64.31	52.79	66.78	61.85	62.62	65.28	66.28	65.37	66.27	61.83	65.83
26-18-BH	43.85	41.6	43.74	44.3	39.61	41.45	42.86	46.33	45.04	36.57	52.34	50.57	48.08	49.25	48.22	42.67	52.65	51.21	51.8	47.07	47.46	46.22	52.46	50.42	51.71	51.44	46.21	46.66	48.33	53.66	50.52	56.36	54.6	55.85	53.08	53.37	53.06	56.85	54.46	50.79	55.52	52.15	59.79	55.94	56.0	58.77	62.7	63.97	65.16
15-08-AH	36.4	33.99	32.79	30.15	29.81	33.93	36.22	35.22	33.43	32.4	34.65	38.35	33.2	29.79	34.71	36.3	34.85	30.7	36.33	32.84	34.63	30.89	39.79	34.39	36.57	37.84	36.56	37.85	38.56	35.26	34.35	35.74	35.86	39.14	37.1	38.81	40.11	46.37	49.34	53.68	53.07	57.54	62.34	63.1	65.89	71.02	70.46	66.43	78.46
15-16-AT	49.89	47.96	45.94	40.6	41.69	43.73	46.2	49.27	46.51	42.79	44.23	51.61	44.29	40.33	49.59	47.16	46.3	41.96	50.04	42.34	48.11	42.17	52.02	49.18	51.31	50.46	52.28	53.35	53.25	49.44	51.03	50.98	56.98	60.61	61.17	62.5	58.18	65.87	67.84	65.84	70.72	70.13	71.04	76.72	88.42	82.77	81.31	77.65	81.68
07-14-A	42.48	42.67	39.83	40.58	41.42	41.47	45.49	44.15	45.52	42.51	42.18	51.41	45.58	38.98	47.23	44.88	39.18	39.81	50.63	39.44	45.27	39.27	43.16	45.3	51.85	47.17	43.85	43.51	46.7	46.15	47.3	47.01	45.88	45.0	44.03	43.69	47.52	46.28	46.46	48.44	45.42	50.48	45.28	48.86	50.76	49.27	49.08	50.83	49.9
17-08-AH	35.93	37.39	34.5	35.15	35.36	35.5	37.42	35.57	37.6	32.58	38.5	37.86	37.15	35.21	38.05	35.37	38.75	34.03	39.0	34.33	37.58	36.03	41.16	40.74	38.67	37.28	38.08	38.01	38.71	38.71	38.81	38.92	39.25	38.59	38.76	39.48	39.63	37.3	38.26	39.85	38.54	38.32	36.37	38.2	41.78	39.36	42.35	41.5	42.35
24-12-AH	38.49	37.28	36.26	37.53	33.16	36.39	39.16	37.84	40.32	35.76	43.99	45.47	43.44	44.26	45.98	38.0	45.91	47.28	47.42	46.57	45.39	46.99	50.0	53.89	48.67	52.02	53.74	53.66	54.78	54.89	49.99	52.84	50.65	53.25	52.14	55.7	51.91	51.66	57.37	57.71	55.81	60.01	58.95	59.7	51.0	49.59	51.28	53.47	53.42
19-04-AT	36.88	33.83	33.56	33.5	32.68	33.33	39.11	36.73	36.49	31.3	38.92	40.33	37.16	35.42	40.45	37.21	39.46	39.39	43.26	34.38	42.98	36.4	41.9	42.17	41.8	42.17	39.55	42.39	41.85	39.28	43.67	42.82	41.31	38.94	41.91	40.59	40.59	41.11	41.96	41.26	43.03	40.4	40.8	45.11	43.07	43.83	44.99	42.42	44.82
16-07-AT	36.8	35.69	32.08	32.11	35.78	34.21	38.25	38.16	38.3	33.5	36.77	38.84	41.25	35.94	39.67	37.92	40.18	37.95	40.07	36.57	38.66	35.23	39.3	39.76	39.09	38.97	40.23	39.55	41.8	42.36	40.98	39.71	40.09	40.51	43.44	42.58	43.82	40.24	42.13	43.8	42.52	44.88	43.79	44.16	44.25	43.92	43.68	45.23	43.33
16-07-AH	31.6	30.84	27.79	27.42	30.78	28.63	30.73	31.57	29.99	26.21	29.11	32.21	29.38	25.13	29.08	29.77	29.99	28.52	30.35	27.66	28.94	26.54	29.51	28.55	29.46	27.09	28.87	29.73	30.95	30.24	29.08	28.49	30.47	31.3	29.59	31.11	32.61	30.94	29.45	32.77	31.21	31.34	30.96	30.81	30.44	31.39	30.21	31.48	30.16
17-10-AHH	37.18	38.36	37.65	41.14	38.57	41.67	41.11	45.54	44.9	40.62	43.93	45.04	41.33	38.05	44.67	42.31	44.12	38.27	42.84	39.11	44.66	39.02	45.65	45.6	43.59	47.72	46.11	44.5	45.22	45.84	48.65	44.66	46.15	46.37	47.35	48.62	48.96	49.38	47.73	48.01	50.76	51.53	48.93	48.9	54.36	55.82	54.16	52.86	50.11
16-06-AH	34.95	34.62	33.28	35.63	39.01	36.31	36.87	39.4	39.72	33.14	36.74	40.46	39.95	35.25	41.09	36.76	39.06	37.45	40.41	35.57	39.0	37.4	42.92	40.78	41.93	44.81	44.45	44.0	42.71	45.5	43.34	43.21	44.65	42.99	46.49	44.77	48.16	45.04	45.53	47.55	51.5	51.97	52.89	53.07	50.79	52.79	46.33	53.71	52.98
13-13-BT	52.75	52.34	48.01	47.45	47.24	47.75	51.69	51.26	49.97	42.0	47.36	54.27	53.51	43.95	54.52	50.99	48.96	44.65	50.75	45.81	52.9	44.48	52.57	55.98	51.54	51.68	48.35	50.75	54.92	54.84	53.55	54.62	54.26	55.85	54.61	60.96	58.95	54.57	56.7	57.77	58.74	60.89	57.91	57.63	59.76	57.63	61.81	58.43	57.02
18-11-AT	47.92	48.82	45.57	46.14	41.77	46.86	49.83	46.42	48.51	42.39	50.62	49.16	50.34	45.56	49.18	45.11	50.65	45.83	48.26	44.82	50.88	45.19	52.07	47.45	50.04	47.93	47.84	52.27	50.65	49.19	47.13	46.23	47.83	47.68	50.37	47.9	47.73	47.4	49.67	48.71	47.59	47.21	46.92	48.03	46.45	47.59	45.99	46.14	48.67
18-07-BTT	41.33	39.94	37.18	37.82	37.67	39.75	42.01	40.33	42.91	36.81	40.27	42.62	41.22	37.14	43.14	37.68	40.58	36.33	41.88	37.49	44.43	37.81	43.38	41.4	42.52	39.55	43.48	40.74	41.83	40.75	39.64	37.94	41.5	41.07	41.61	41.49	41.18	39.55	40.66	42.17	39.11	40.21	39.2	41.77	40.54	42.23	40.58	41.24	44.91
12-14-BT	48.46	51.6	41.66	45.62	45.3	43.69	48.75	46.11	48.07	41.0	44.05	50.78	50.36	44.18	48.45	47.12	46.36	41.97	49.23	42.28	49.85	42.25	48.44	49.55	49.06	49.13	48.08	45.11	46.31	46.43	47.05	48.43	47.3	48.01	48.21	51.3	48.15	47.02	47.93	46.13	50.41	47.96	46.36	48.17	48.55	48.52	50.24	48.27	48.45
17-01-AT	36.57	40.22	37.73	37.05	37.61	36.97	38.18	38.43	41.39	33.45	40.19	40.97	38.68	35.0	39.29	34.48	36.39	33.63	39.31	35.4	38.98	36.98	42.39	40.31	41.07	40.92	40.2	41.14	41.62	40.53	40.48	40.78	45.09	43.19	44.72	44.4	42.33	45.51	42.74	44.58	43.86	45.59	46.5	44.19	49.27	46.47	44.73	46.58	47.23
25-03-CH	38.8	40.92	44.21	43.02	37.96	43.01	50.41	50.22	47.37	44.51	54.86	54.9	48.91	47.5	46.73	42.81	54.38	53.67	55.37	50.42	51.65	51.91	52.13	52.94	50.48	52.51	53.92	54.83	51.51	53.11	53.87	57.2	54.79	55.89	54.03	56.03	58.63	54.37	54.79	53.56	57.96	58.52	52.96	56.81	53.29	51.69	53.18	53.2	53.63
24-16-B	37.41	36.8	36.8	40.18	34.51	33.62	37.33	39.62	43.21	36.56	44.37	46.55	38.65	43.4	44.55	36.63	44.62	41.75	45.44	42.85	43.03	40.69	44.57	45.14	41.07	40.61	42.01	42.61	39.73	43.01	42.72	44.61	41.07	43.79	42.63	42.37	41.08	42.96	43.4	42.26	42.7	45.05	41.63	39.56	43.27	41.27	41.27	43.62	38.62
21-15-CH	45.09	43.67	44.24	41.83	38.58	38.11	45.74	45.18	46.62	36.83	43.58	46.78	44.66	42.18	48.66	38.68	45.86	44.12	50.27	39.02	49.86	42.2	46.82	45.11	46.54	45.44	46.17	48.08	45.57	44.98	46.33	46.76	47.17	46.41	46.99	48.15	43.22	46.26	48.75	48.14	45.04	50.28	45.27	45.15	49.95	49.56	55.89	57.2	62.12
19-07-AT	37.7	38.79	37.55	39.68	35.23	37.79	40.79	38.83	37.15	37.79	40.82	44.92	41.13	37.99	43.73	42.65	44.89	43.56	46.48	40.72	47.61	43.41	46.84	45.05	47.26	47.23	47.81	46.25	43.86	46.07	47.35	44.38	46.93	44.11	50.04	47.74	50.4	52.24	48.21	48.59	50.86	47.58	53.33	53.28	49.11	50.29	55.91	52.84	64.73
06-09-BH	39.27	39.91	39.92	38.5	38.74	39.73	42.61	41.71	42.99	40.95	35.4	45.27	42.26	38.72	40.99	42.05	37.56	39.81	47.68	43.4	45.31	43.55	43.68	47.22	47.06	47.85	48.31	49.19	52.03	48.29	50.38	48.75	48.16	50.94	48.09	48.67	51.18	51.89	51.13	51.84	53.02	55.81	48.43	50.92	57.29	54.51	53.26	51.15	54.38
23-01-AH	32.11	31.25	32.89	35.58	29.18	28.46	31.66	34.23	34.41	30.84	36.79	35.89	34.14	33.55	36.56	33.18	37.44	35.29	38.53	35.82	40.17	38.66	37.72	41.2	43.51	46.37	46.85	42.03	41.81	43.72	41.52	44.59	42.77	41.15	38.09	40.27	40.64	38.81	37.21	43.1	40.37	39.12	38.54	35.8	36.7	36.57	36.34	42.55	38.02
08-01-ATT	47.68	49.11	46.25	47.15	46.6	44.85	49.28	51.5	48.87	49.62	44.05	58.22	51.79	46.29	52.89	51.94	42.71	45.55	51.23	46.68	51.84	47.14	51.81	56.91	59.16	55.24	54.48	53.43	53.59	56.77	61.12	56.43	57.36	56.53	56.07	64.13	61.59	58.89	62.63	59.83	59.23	68.76	61.52	66.88	66.59	66.85	64.02	70.49	65.29
08-15-ATH	48.43	47.51	43.84	47.85	47.74	45.41	51.35	50.51	48.5	48.62	46.79	59.46	54.69	50.24	61.01	57.88	51.66	54.7	60.65	54.33	62.98	54.9	61.95	64.14	66.25	63.71	64.57	65.54	61.49	62.54	66.03	61.92	59.09	59.66	59.11	64.73	60.68	60.17	60.76	56.53	60.32	69.06	53.58	59.0	63.8	61.63	60.83	61.54	60.33
17-06-BH	45.08	45.83	46.18	45.35	46.83	46.89	47.97	50.05	50.87	47.05	50.81	57.72	53.0	51.89	58.0	54.51	53.87	53.05	57.56	53.45	61.34	57.86	64.48	61.55	62.36	61.36	64.79	60.7	61.04	64.94	63.64	61.38	67.26	67.31	68.58	66.42	70.97	67.72	68.39	71.72	69.8	68.14	70.46	69.97	72.58	73.37	75.63	71.86	72.25
08-13-AHT	46.3	45.62	41.05	42.58	42.87	41.81	45.65	42.48	41.56	40.64	36.99	48.97	44.29	38.93	46.53	45.32	38.91	39.95	43.46	40.79	41.42	39.61	42.66	46.83	44.93	42.55	43.35	41.14	42.55	41.51	45.39	41.38	43.31	42.17	42.54	44.58	43.18	45.56	44.86	43.09	44.29	50.64	41.56	43.5	47.38	46.01	44.44	46.22	45.89
21-16-AT	45.58	44.49	44.45	41.95	39.88	37.86	45.3	41.95	45.18	35.6	42.48	45.17	43.17	43.86	48.15	38.94	41.04	43.79	48.91	38.15	49.29	39.63	46.33	44.76	47.28	44.9	46.97	46.61	47.45	44.59	47.82	49.1	48.8	48.28	47.11	49.31	45.14	50.33	51.57	46.63	49.41	50.84	49.9	57.18	62.45	56.34	70.64	68.96	77.4
06-02-AHH	39.43	43.76	40.64	40.25	39.98	39.92	44.28	41.66	45.63	38.34	37.69	48.02	41.36	36.76	40.94	40.49	37.08	40.56	50.45	41.7	45.37	43.53	46.07	51.07	47.0	49.93	45.76	47.27	54.78	47.39	50.14	50.05	50.61	51.74	46.0	47.89	53.15	49.51	51.36	47.77	52.5	50.5	47.35	51.75	53.36	51.13	50.16	49.48	47.87
07-01-BH	48.35	47.19	43.71	44.84	42.7	42.05	51.92	51.08	50.11	47.29	45.71	54.23	50.63	45.88	50.72	52.37	48.35	53.85	63.95	51.29	56.26	49.83	53.64	56.95	61.93	60.48	60.57	64.11	59.16	63.83	57.79	61.47	59.14	59.73	57.61	63.8	62.49	59.25	61.68	63.59	61.53	63.19	62.43	63.63	64.79	67.01	67.86	71.75	74.61
06-05-AH	34.72	38.07	37.23	37.02	35.53	36.17	37.15	38.88	41.11	34.99	31.88	39.66	38.13	35.01	36.18	37.06	33.78	35.92	43.97	37.44	39.91	37.75	38.23	42.56	39.54	39.98	40.06	40.44	44.77	38.06	40.17	38.86	40.36	42.02	39.07	42.4	36.91	40.86	41.3	42.01	40.22	43.9	39.35	44.7	43.25	41.91	45.14	38.54	44.56
05-06-AT	38.93	41.53	38.13	38.02	37.78	35.99	39.37	41.08	40.99	40.24	35.06	42.79	38.95	37.17	40.85	41.23	34.57	34.79	40.18	34.57	38.96	38.01	39.39	41.82	39.51	40.66	39.7	44.2	39.71	40.4	41.49	43.21	41.02	43.38	41.55	42.93	45.29	45.71	43.54	44.06	46.57	47.36	42.97	48.49	50.15	49.63	51.4	50.03	51.49
07-01-AH	42.34	43.34	41.36	43.1	41.71	41.19	44.54	43.87	44.73	43.02	41.94	50.09	41.65	38.62	47.36	43.03	38.84	38.78	49.44	38.67	44.35	39.24	43.51	43.31	49.43	44.33	42.17	42.61	42.77	44.71	46.49	44.35	45.19	46.04	45.97	44.48	44.95	45.11	44.87	46.78	45.61	47.69	45.16	46.19	49.3	45.74	49.53	50.15	51.34
15-09-AT	47.29	42.95	43.74	37.01	39.54	41.69	41.76	41.11	40.96	37.32	39.76	45.48	38.88	36.29	41.78	44.86	42.88	37.37	42.47	40.25	42.36	39.34	47.67	39.65	42.34	47.25	46.26	45.84	45.1	43.75	47.93	44.28	46.0	47.23	46.99	48.48	51.82	56.79	61.95	59.65	61.2	63.84	65.19	70.6	68.02	73.58	72.52	73.39	76.76
04-15-ATT	46.94	48.57	45.74	44.46	43.74	40.88	44.42	46.44	44.48	47.4	39.83	50.07	49.27	39.91	47.17	43.22	36.84	38.87	48.14	38.77	43.7	46.57	43.71	45.02	47.2	46.07	45.7	47.66	45.34	43.6	41.89	44.27	45.56	45.03	47.72	46.09	46.45	47.21	45.1	48.64	49.67	44.97	44.5	46.8	47.37	49.5	47.45	49.09	50.4
12-01-BT	46.9	51.11	42.42	45.6	46.03	46.07	48.31	47.34	47.27	45.02	43.24	53.55	50.24	46.1	51.97	50.74	45.91	43.24	52.35	45.5	51.28	45.13	51.52	54.21	53.25	52.41	50.48	49.78	51.12	52.45	49.83	50.09	50.74	51.55	51.08	54.81	51.62	49.5	48.33	49.49	50.42	51.14	50.25	50.95	49.54	46.35	48.71	46.46	49.28
14-05-AH	40.57	40.9	38.94	38.25	36.91	40.27	44.56	42.25	42.25	39.69	42.07	45.98	45.11	41.94	46.7	44.14	42.47	40.01	45.46	42.22	49.68	45.17	47.6	47.78	48.24	48.41	49.84	48.99	51.08	53.08	49.25	51.45	52.79	52.74	52.24	53.17	52.66	50.68	54.59	57.31	51.63	53.9	54.44	52.77	52.26	50.18	50.98	57.81	53.29
14-04-BHH	38.6	40.47	37.79	37.41	36.63	41.14	41.95	39.97	42.6	33.4	41.1	39.98	40.98	36.93	40.86	41.11	37.25	37.08	40.33	35.2	43.28	35.0	39.94	39.53	40.1	38.16	37.03	40.1	40.83	42.39	40.2	41.39	43.45	43.36	45.55	43.11	42.72	43.84	47.43	43.67	47.96	44.97	44.76	47.44	44.52	44.89	44.99	49.24	45.74
14-04-ATH	39.69	39.76	39.36	37.72	37.62	36.73	42.87	40.32	39.94	36.9	39.91	45.22	42.35	39.03	43.84	41.23	40.53	39.6	41.6	37.33	42.98	39.38	46.36	43.61	43.47	45.13	40.96	46.64	50.42	51.58	49.5	49.25	49.49	52.53	52.96	50.21	53.95	49.43	55.15	56.31	60.64	63.47	68.45	72.12	74.34	72.2	76.46	85.59	85.74
07-17-AH	43.55	44.61	41.63	39.0	43.91	40.3	45.5	44.09	46.35	40.09	37.97	51.89	42.02	34.97	47.44	42.02	38.18	39.5	49.06	38.77	43.94	37.66	46.24	47.24	53.3	47.45	47.08	45.32	46.4	47.1	48.52	51.09	48.97	49.87	46.98	52.01	49.24	50.16	49.16	54.07	54.96	56.39	51.19	56.72	58.22	52.46	50.94	53.59	55.33
08-03-AHH	39.68	39.55	37.95	36.49	36.79	36.52	38.76	37.92	34.2	34.57	34.85	41.12	36.57	33.11	37.25	39.03	31.09	33.92	37.41	36.62	35.93	34.45	36.9	40.86	38.48	35.37	36.3	36.2	37.72	36.8	40.84	38.06	37.39	36.81	36.4	41.15	37.51	40.47	39.65	37.46	38.41	43.61	34.9	38.13	40.33	42.29	40.9	44.36	41.01
14-03-AH	36.32	35.59	31.68	33.27	31.89	34.98	38.87	36.66	36.35	32.13	36.2	36.51	35.57	34.03	36.37	36.1	36.28	33.38	37.75	32.55	39.25	33.04	38.44	35.41	38.39	33.65	36.18	39.87	37.48	38.88	37.47	41.21	41.65	39.6	43.13	41.31	41.07	38.43	45.14	42.03	43.38	41.75	42.36	42.25	41.67	41.72	45.44	44.25	42.36
08-15-ATT	47.61	45.63	43.12	41.36	45.27	41.59	48.16	47.75	45.64	44.44	41.55	52.89	44.13	40.83	45.56	46.17	39.77	38.76	42.79	40.59	44.84	40.12	43.42	47.98	46.28	44.37	43.88	43.21	40.5	41.41	47.25	44.95	43.94	43.46	41.55	45.96	45.56	44.66	44.9	43.17	45.7	51.6	44.62	47.44	48.35	45.9	46.18	44.9	46.23
28-08-AT	27.81	31.95	32.13	34.71	32.44	28.42	33.16	32.27	31.26	29.84	32.74	35.91	30.19	32.27	33.58	31.48	32.84	34.48	32.64	32.29	32.25	31.58	31.99	36.79	31.88	34.17	33.61	32.49	33.48	32.73	32.1	29.42	31.07	30.63	30.3	31.32	30.92	30.57	32.71	30.64	31.21	30.01	31.74	34.4	34.27	34.62	35.24	37.7	40.66
07-01-BTT	40.34	42.58	39.23	37.92	38.53	39.5	43.54	44.1	48.22	42.79	41.91	49.16	42.93	36.15	41.76	40.05	36.11	39.36	47.51	37.73	41.8	36.64	40.5	39.27	45.66	40.45	38.72	38.46	43.77	40.76	42.76	40.49	41.52	38.4	40.4	43.31	42.35	46.3	40.51	43.26	44.61	46.74	43.37	41.66	45.23	46.23	46.77	46.16	46.6
26-05-CT	32.63	33.44	33.59	36.19	32.96	31.24	34.87	40.25	34.55	29.93	37.87	36.93	36.7	38.18	36.75	34.29	37.07	36.85	39.06	35.71	33.68	36.49	37.83	37.44	37.84	40.16	37.29	36.45	37.48	37.38	40.16	43.06	40.53	37.1	43.02	38.62	40.13	40.2	40.72	40.42	42.53	44.64	49.85	48.4	44.77	44.87	51.02	54.66	52.73
15-05-BHT	48.65	41.9	43.03	39.69	41.33	42.23	47.29	46.52	46.97	44.85	43.09	48.77	43.4	39.42	43.08	46.08	48.86	41.3	49.91	42.7	47.74	40.05	54.5	48.61	52.44	51.32	49.44	49.16	52.24	48.53	47.68	50.38	50.31	49.13	47.98	50.1	51.9	52.83	53.11	54.36	52.99	54.16	59.58	56.45	56.76	56.94	56.82	56.79	61.64
21-04-A	38.28	36.51	37.03	35.9	32.92	32.51	37.41	36.94	38.29	32.53	37.21	39.96	37.49	32.88	41.86	34.34	37.45	37.67	42.76	32.71	40.45	33.2	38.18	36.26	37.97	37.33	39.41	37.65	40.52	39.01	41.1	42.45	43.57	45.22	46.42	47.39	47.58	46.33	46.48	47.5	45.22	48.81	43.7	42.68	44.96	42.08	48.66	44.97	46.43
24-12-AT	39.64	38.76	38.5	39.66	36.28	35.31	38.31	41.09	41.41	37.05	42.03	47.03	38.65	41.99	42.23	39.65	41.94	42.06	44.94	42.89	41.86	41.73	42.61	43.29	43.57	38.07	44.06	43.99	44.2	46.61	44.84	46.15	46.61	48.86	44.81	48.68	47.83	47.55	51.06	50.19	54.15	54.01	49.68	50.83	50.73	53.15	54.86	57.04	59.71
23-01-BT	36.84	37.91	37.09	38.67	33.98	33.55	37.08	40.16	37.66	34.15	42.87	41.35	40.13	39.53	39.54	37.71	41.78	40.54	43.74	37.4	40.75	39.43	44.19	42.69	44.16	47.56	46.51	48.37	45.7	49.17	47.21	45.8	47.06	46.44	42.0	43.43	46.52	44.64	44.9	42.07	47.62	45.08	45.78	41.85	44.81	45.24	42.13	47.6	40.81
22-03-BT	35.31	40.59	38.93	40.49	38.96	39.98	46.77	44.84	43.62	40.11	47.31	45.72	42.48	46.81	44.02	40.26	47.3	45.81	45.61	37.98	49.88	43.44	47.16	46.49	50.81	50.77	50.23	49.66	50.68	49.68	52.64	50.66	53.67	50.74	49.62	52.3	52.85	53.87	52.31	55.84	52.38	53.88	55.17	53.84	54.39	55.47	57.69	62.81	61.15
17-02-AH	40.05	41.36	39.02	41.14	39.3	39.92	44.37	43.89	46.91	37.0	42.1	45.84	45.19	39.1	43.1	43.58	43.28	37.97	45.71	39.04	43.99	41.27	46.97	47.67	47.33	47.94	46.35	49.34	49.64	50.05	51.06	50.24	51.47	52.11	48.71	51.56	51.99	54.87	52.86	55.28	56.23	59.18	55.21	61.69	62.83	63.57	63.07	64.8	66.52
19-07-AH	34.56	37.9	34.36	33.08	34.56	32.35	39.09	37.9	38.05	34.43	41.69	45.75	41.56	40.98	41.99	37.49	44.58	42.57	44.2	41.7	46.92	39.88	46.61	44.48	45.54	43.3	42.4	41.72	47.19	43.17	49.05	45.54	44.24	42.15	42.52	41.4	45.41	43.07	42.19	43.49	46.12	44.04	44.56	51.62	49.27	56.22	56.79	58.95	59.92
20-01-BTH	44.97	45.88	42.74	44.24	38.47	41.64	47.09	44.47	50.02	42.3	50.33	49.8	50.66	46.02	45.33	46.14	45.27	50.32	52.06	44.68	54.76	43.42	55.8	49.62	51.28	52.64	49.74	49.53	50.79	53.83	52.83	56.97	52.28	56.57	63.56	55.33	59.12	56.48	53.61	53.68	56.59	51.57	56.63	58.47	55.02	53.68	58.22	55.67	55.3
18-01-BH	44.54	42.87	42.22	41.4	40.26	44.9	48.63	47.8	47.63	42.86	47.78	51.53	47.3	44.83	51.92	45.2	50.68	45.47	51.22	42.67	53.66	46.22	58.32	51.1	56.1	51.74	51.27	54.73	55.15	55.99	53.96	55.82	57.94	56.45	61.79	61.44	61.59	56.68	60.4	60.85	59.91	61.72	60.53	63.52	58.52	62.03	57.39	57.25	63.54
26-03-B	34.84	33.53	34.65	37.34	32.82	33.16	35.97	39.91	38.76	32.66	41.9	37.94	38.34	39.66	39.72	36.21	40.57	41.42	41.59	39.85	38.63	40.02	40.03	37.09	39.34	41.13	43.24	39.25	40.85	40.93	42.44	43.52	41.21	41.55	41.0	40.86	43.49	40.44	38.62	43.13	47.39	44.65	46.74	47.95	42.98	44.89	49.92	53.48	52.36
18-01-AT	42.31	42.08	40.38	38.83	38.9	41.15	45.06	43.5	43.52	41.36	45.66	44.57	49.19	41.06	43.91	41.97	44.83	40.83	44.73	42.01	46.26	40.41	47.98	43.59	44.7	45.25	45.41	44.63	46.12	50.37	51.51	51.67	54.51	54.61	61.48	60.99	58.93	61.53	65.74	63.98	65.02	61.45	66.34	70.34	63.94	68.71	62.49	69.29	69.26
25-05-ATH	32.56	32.15	33.64	32.24	30.1	33.35	37.44	36.97	31.87	30.12	39.1	39.93	36.74	36.74	37.12	34.66	39.41	41.81	41.09	40.16	41.3	40.46	43.21	43.56	44.04	44.94	40.96	46.64	43.16	46.28	46.51	50.0	47.72	44.46	47.55	45.27	46.99	46.63	43.68	44.83	46.46	45.3	46.35	46.86	50.66	49.92	53.3	55.89	59.34
17-07-AT	40.16	43.2	39.34	40.57	40.1	41.08	41.92	43.53	44.58	37.71	43.14	45.25	41.66	40.42	44.84	40.33	40.17	36.27	43.88	37.8	42.86	39.06	44.71	41.29	41.4	43.12	43.36	43.06	43.2	40.77	40.02	43.14	42.44	41.92	48.44	48.59	48.23	52.29	53.97	59.24	55.01	55.83	56.3	56.97	60.5	64.06	63.42	64.74	64.34
20-14-AH	36.32	39.16	36.31	37.43	33.06	34.09	42.54	37.94	43.05	36.09	46.1	44.0	41.54	39.52	44.1	39.6	42.64	45.63	45.45	38.85	46.63	37.61	46.97	45.74	43.08	43.77	45.03	48.27	48.9	52.08	49.29	49.6	47.6	50.24	51.1	47.77	49.14	48.52	50.62	49.62	48.68	48.26	48.08	49.03	47.85	48.12	52.12	48.86	49.38
19-07-BHH	36.91	40.31	36.66	36.8	37.0	34.08	41.66	36.1	36.8	33.83	38.17	42.0	40.14	39.57	40.48	37.11	40.07	42.73	41.63	37.67	43.12	35.85	41.4	40.5	41.5	41.27	41.49	41.87	42.83	42.83	43.57	44.69	40.71	43.02	43.67	40.65	39.89	43.44	39.44	40.4	41.45	39.75	43.01	44.56	42.57	40.35	43.61	44.25	48.62
12-08-AH	29.94	33.31	29.09	29.06	28.38	28.57	32.62	30.6	29.77	27.94	29.33	33.08	34.07	29.91	31.45	31.99	30.75	28.54	33.75	29.79	33.77	30.36	34.31	33.94	33.92	34.35	32.39	31.96	33.1	30.58	32.24	32.98	32.4	32.88	32.02	34.49	30.84	32.47	32.39	31.32	34.82	34.07	34.47	36.06	36.06	34.25	34.81	34.47	37.41
16-06-AT	42.45	44.42	40.67	43.67	45.11	43.49	46.27	47.77	46.99	42.07	51.29	52.97	51.6	48.37	53.7	50.58	50.44	47.91	51.63	45.28	50.08	46.53	50.66	51.67	56.63	55.9	53.55	54.46	55.8	56.66	54.12	73.37	66.85	65.21	67.46	66.95	71.48	64.86	65.04	65.24	73.25	70.59	71.5	70.62	72.4	72.31	77.38	81.34	80.11
23-07-AH	32.23	31.42	32.19	32.29	27.87	30.37	31.39	31.04	33.12	30.74	36.76	35.66	33.82	33.24	34.91	36.14	39.54	38.51	40.48	37.8	39.09	37.2	41.54	43.89	44.3	45.03	42.66	42.98	42.46	43.16	43.23	43.12	47.14	42.77	37.97	42.82	45.87	40.38	40.6	44.47	44.08	43.65	44.97	43.78	43.24	45.13	42.45	49.97	46.56
29-03-AT	28.11	30.74	28.66	30.76	31.57	26.29	29.21	30.45	27.34	25.57	30.16	33.18	26.95	28.4	30.73	29.36	29.88	32.26	31.54	32.01	30.11	31.55	32.14	34.21	31.45	33.44	31.8	33.66	32.7	33.21	33.0	32.28	32.83	33.22	32.04	33.94	31.87	32.36	35.28	32.93	33.05	36.01	36.14	37.59	36.13	41.04	40.05	44.44	49.31
22-02-AH	32.17	36.62	34.01	32.63	31.46	29.92	36.21	32.62	34.86	29.27	38.02	35.06	33.3	36.19	33.23	32.94	36.23	35.07	34.59	31.93	39.46	32.08	35.65	35.52	35.71	39.07	37.04	33.07	36.1	38.34	36.12	35.82	38.24	36.47	34.64	36.57	38.9	43.4	43.96	48.15	48.4	51.22	52.71	51.87	55.6	55.93	58.2	58.58	56.38
04-12-A	39.47	38.29	34.0	35.81	38.17	33.87	37.62	39.31	37.9	39.14	35.31	43.54	40.83	35.29	42.33	39.14	33.81	36.6	43.99	35.77	40.89	42.93	42.36	41.78	42.89	42.01	43.49	43.12	42.46	40.44	41.81	46.04	44.52	43.76	45.87	42.02	42.76	42.59	42.4	43.44	42.78	43.94	42.05	42.51	42.55	41.49	40.06	42.81	42.85
27-06-AH	32.29	33.73	33.79	32.96	33.56	31.07	32.43	33.87	33.42	29.99	39.42	35.78	35.31	35.53	36.69	33.18	40.01	38.68	40.25	38.27	34.66	39.24	42.09	39.93	39.87	36.79	38.32	37.66	42.83	42.16	39.89	37.74	39.24	39.44	41.41	40.55	43.37	40.21	40.34	40.14	42.45	39.88	42.79	44.15	40.64	44.57	44.33	44.45	43.33
11-08-CT	41.26	30.06	36.7	38.69	37.8	37.0	37.5	39.46	43.26	37.93	36.96	43.03	45.49	37.24	43.33	44.84	40.64	40.27	44.41	38.46	45.57	38.13	47.0	45.5	44.28	44.4	47.07	45.77	48.29	54.52	51.88	51.76	52.54	52.46	52.35	50.36	49.67	55.74	55.24	51.42	53.74	57.23	58.99	54.84	56.02	54.31	56.23	52.52	54.77
06-17-BH	51.96	52.48	47.65	49.06	47.66	48.02	52.16	51.54	56.19	51.81	43.97	58.07	49.58	44.11	48.29	52.56	40.73	45.05	57.41	47.4	54.49	50.53	52.21	55.61	55.64	56.01	55.22	52.02	58.86	53.07	53.0	56.61	54.84	55.4	53.88	51.9	56.53	58.02	57.47	56.95	56.98	59.48	50.71	57.85	60.2	59.56	56.61	54.29	60.05
20-01-BH	36.94	39.51	34.93	36.8	31.17	34.51	39.99	37.94	42.42	35.36	40.79	40.81	39.87	37.37	38.22	32.97	36.47	38.18	39.61	36.01	42.07	33.44	40.77	38.86	37.6	38.49	35.88	37.09	37.29	39.18	38.56	38.48	38.18	40.36	43.3	39.72	40.98	39.88	41.45	42.52	41.72	41.99	41.12	45.08	44.02	44.13	44.89	40.12	43.4
09-15-AHH	44.32	44.08	36.82	40.05	39.55	39.53	43.89	44.42	43.47	41.78	38.44	46.45	45.9	35.99	44.62	44.23	38.22	38.69	43.48	39.8	47.32	40.29	46.84	49.11	47.77	49.51	46.12	47.31	43.6	43.65	49.27	46.16	47.83	45.96	43.26	43.61	42.87	46.96	43.05	48.16	46.1	44.34	49.53	47.42	44.9	45.5	45.73	47.28	47.32
03-04-AH	36.71	40.16	34.88	35.13	36.1	35.67	38.12	40.86	39.25	37.95	33.76	42.21	41.41	34.67	40.1	38.18	35.56	38.38	42.11	37.2	38.97	41.8	40.08	41.89	43.08	43.09	41.34	42.92	40.26	40.93	41.6	40.05	40.29	41.43	41.72	40.1	42.13	40.92	45.83	44.34	41.1	37.27	43.16	42.21	36.91	41.32	46.35	46.96	46.84
01-13-AH	36.72	39.75	36.36	35.56	38.93	36.49	38.06	40.06	41.57	37.09	34.27	40.53	40.25	35.04	39.3	36.21	34.57	38.69	37.02	37.76	36.94	44.38	37.5	38.42	38.14	38.31	38.05	38.03	38.46	38.92	34.48	35.97	38.73	35.51	39.97	39.46	39.45	39.28	37.83	40.77	41.53	39.54	43.25	41.94	36.11	39.65	40.45	39.96	40.87
15-04-AH	41.64	37.53	39.28	35.75	35.62	38.41	42.38	40.48	41.33	37.08	40.46	42.76	37.3	35.16	40.37	41.98	40.0	38.85	43.03	37.4	42.38	38.28	47.71	44.94	46.87	50.47	46.81	48.12	50.71	44.86	48.12	47.14	50.87	51.01	54.36	51.89	53.18	56.75	55.94	55.06	56.82	54.93	57.32	57.71	60.19	65.47	61.48	59.58	64.13
27-02-AH	32.44	34.32	32.11	32.57	32.3	29.02	30.31	32.7	34.06	26.75	38.76	34.63	34.05	34.72	32.62	29.04	33.48	36.79	33.52	35.81	37.21	38.31	36.22	38.26	38.88	35.07	37.0	40.21	42.28	38.85	40.29	39.75	38.16	43.32	42.92	41.21	44.34	43.05	44.28	44.42	44.94	48.05	46.31	51.2	43.91	47.0	44.14	46.21	44.05
16-04-BT	46.41	41.92	40.26	40.91	44.4	40.65	45.79	46.88	45.45	38.4	43.68	46.84	43.75	40.22	46.36	40.39	41.34	40.54	43.1	38.8	41.75	37.05	43.22	39.81	41.18	41.16	40.3	41.33	40.66	41.85	39.54	37.77	39.83	39.23	40.15	40.02	39.53	38.22	39.68	41.32	38.9	40.36	40.9	40.44	39.55	41.45	41.64	43.89	41.82
19-04-AH	32.61	34.08	32.89	31.05	28.16	30.83	35.51	32.84	34.66	28.93	34.91	38.6	33.72	32.74	37.31	30.96	37.53	32.84	39.01	32.99	38.61	33.59	38.45	37.86	38.45	38.49	37.7	38.31	39.5	40.94	42.33	42.77	41.6	39.66	39.82	39.09	41.53	40.06	38.48	40.25	42.35	38.98	41.63	42.77	39.91	43.2	44.63	42.16	43.11
18-17-AT	42.02	41.09	40.17	38.62	35.67	40.59	41.9	39.9	41.84	34.71	39.83	42.96	40.35	37.68	41.49	36.44	40.87	34.92	39.95	35.15	43.34	34.31	43.37	40.5	40.01	36.63	38.85	41.42	41.68	39.65	39.49	41.38	43.18	40.83	42.94	42.28	38.24	39.52	43.78	40.52	41.36	39.93	39.66	44.07	39.43	42.76	42.31	39.61	43.83
07-10-ATH	44.18	46.19	42.11	42.27	42.73	42.26	48.03	49.16	49.97	43.93	42.27	53.76	48.04	39.96	48.61	48.49	41.26	42.57	52.59	41.69	49.95	42.04	47.66	47.76	55.31	51.2	52.61	52.97	58.32	59.2	56.29	57.24	56.94	59.35	54.99	57.69	57.02	56.4	60.13	57.68	62.46	74.36	59.57	67.53	66.35	63.71	65.3	69.97	64.79
10-18-AH	48.68	53.11	44.74	48.42	45.06	46.58	47.31	51.7	48.76	46.44	46.69	53.93	51.54	44.76	49.27	52.14	48.02	45.07	50.06	42.2	49.54	45.85	54.6	51.05	49.0	50.94	53.24	50.85	48.76	48.98	50.59	51.2	49.82	53.39	49.45	49.71	53.62	53.06	55.08	53.77	54.53	55.01	56.92	55.94	55.19	60.58	56.57	54.11	56.24
25-05-AH	31.07	28.94	31.26	31.64	28.11	30.09	34.71	33.87	31.61	29.05	37.39	37.39	31.31	33.55	31.86	30.68	34.27	33.38	35.99	33.46	31.95	34.83	35.74	34.77	36.04	36.6	34.34	35.54	35.3	36.74	38.3	37.71	37.07	35.14	36.96	36.04	37.75	36.52	35.08	36.55	38.29	38.9	40.24	40.53	40.91	40.24	38.99	39.08	40.0
27-07-AH	28.42	29.92	26.81	29.17	28.23	26.53	29.62	32.94	29.44	23.08	34.11	30.81	28.86	29.85	30.61	25.11	31.08	32.04	30.24	31.83	31.58	31.03	35.0	31.7	31.29	27.21	29.18	30.04	31.23	32.69	31.13	29.05	29.73	31.72	30.69	30.85	28.98	29.92	29.12	30.48	32.99	31.69	33.19	35.96	31.95	34.72	32.48	33.72	32.38
21-16-AH	41.17	36.9	39.4	38.19	38.87	34.06	41.73	41.04	42.81	35.55	41.48	46.28	40.05	38.42	43.72	34.91	41.77	40.63	45.64	34.34	44.76	36.53	41.04	36.36	40.57	38.76	42.02	37.74	39.16	39.19	41.27	42.17	40.22	44.31	42.29	42.03	40.21	41.06	41.49	38.07	39.46	39.34	38.77	37.98	41.44	38.13	44.38	45.34	56.34
09-10-AH	40.46	38.73	33.86	39.12	38.63	37.45	42.17	41.12	42.02	38.0	37.25	47.03	42.96	38.73	44.31	43.69	40.93	38.1	44.71	40.83	47.03	41.31	48.34	52.22	49.62	53.69	54.14	54.47	51.92	52.29	57.55	58.76	64.48	62.85	65.85	60.71	63.28	61.87	61.57	64.04	67.8	60.41	70.23	68.57	68.9	70.6	70.73	74.12	72.32
18-01-BTT	45.45	47.0	44.23	44.02	45.9	49.73	49.49	49.59	50.95	43.13	49.26	53.84	51.97	45.43	53.75	49.36	50.84	48.14	53.67	43.92	58.71	49.22	56.26	52.1	54.15	51.09	51.82	55.72	54.11	52.08	52.63	51.43	57.95	52.99	54.02	51.15	50.81	53.17	56.02	51.5	52.11	53.83	50.83	56.05	56.18	54.9	51.83	51.59	55.37
18-01-BTH	44.71	46.64	45.59	40.62	39.4	45.85	46.69	46.55	48.07	44.27	45.7	46.77	48.53	44.91	50.57	43.32	50.44	45.95	50.25	45.57	55.36	50.55	54.63	53.5	52.55	50.41	55.14	52.68	53.51	52.56	52.01	54.29	57.14	57.9	59.04	56.29	57.43	58.56	56.37	57.77	54.82	54.59	54.95	57.52	56.96	56.74	57.37	59.57	70.61
20-08-BH	38.89	39.31	36.48	38.89	34.07	37.01	42.44	40.97	44.73	37.08	41.65	42.71	41.6	40.53	40.44	36.95	40.31	43.62	40.26	37.5	45.61	38.85	44.8	46.67	41.93	44.55	43.18	43.37	45.7	47.24	45.46	43.72	44.63	46.11	51.5	44.96	46.42	46.61	45.31	44.4	44.23	46.19	44.9	49.08	48.91	49.47	50.9	51.58	52.29
09-11-A	37.23	38.58	32.37	36.15	35.05	33.53	38.96	38.68	38.27	34.32	33.08	40.43	36.18	30.79	36.67	35.66	33.56	31.09	36.5	32.31	39.03	33.83	38.0	39.32	37.98	37.36	38.49	37.18	38.11	35.94	38.82	39.54	41.23	40.06	41.56	39.07	41.81	44.99	40.46	45.94	43.67	43.9	45.69	43.86	47.88	46.38	48.35	49.94	48.75
17-07-AH	34.16	33.51	31.17	32.66	31.45	31.04	32.5	32.57	35.75	29.78	32.88	34.8	32.34	29.29	34.61	30.82	31.76	28.12	31.48	30.56	34.62	32.19	35.4	34.37	34.74	32.98	35.98	34.0	35.34	34.13	34.79	35.7	34.54	36.71	38.09	36.19	37.63	35.6	37.23	37.33	34.36	37.24	36.47	37.58	41.05	35.98	39.82	39.06	36.17
03-07-ATT	36.24	37.32	33.88	36.2	33.33	35.35	36.28	40.81	41.3	36.03	34.59	40.23	41.97	33.82	40.26	39.83	34.36	34.88	41.77	37.94	39.99	41.81	39.64	40.95	41.91	41.37	42.63	40.57	42.52	43.07	42.33	38.41	40.1	41.32	41.24	41.76	42.08	42.35	44.38	43.19	40.93	39.62	43.44	40.47	40.58	40.23	40.83	39.98	43.67
26-09-A	30.31	28.62	32.8	34.16	29.99	30.37	33.77	34.19	31.97	26.75	34.77	32.69	33.82	32.67	32.17	28.74	33.83	34.55	34.81	32.59	29.6	29.85	33.96	32.75	29.63	33.2	31.79	31.07	29.63	31.34	32.95	33.05	33.35	30.35	32.66	31.27	31.75	31.95	31.48	29.31	33.66	29.34	30.96	30.99	32.3	29.56	32.73	35.07	33.37
29-15-AH	29.51	30.9	30.41	32.51	28.72	23.14	28.7	31.67	26.66	25.28	29.33	32.26	26.11	27.59	31.06	27.11	30.5	31.67	31.74	30.94	30.18	28.41	28.92	32.41	29.56	29.11	27.7	29.15	30.64	30.24	30.32	28.69	30.69	33.14	30.87	33.57	32.97	35.02	34.59	33.89	34.43	40.84	37.98	37.13	38.58	40.57	39.76	37.03	43.01
26-18-A	35.51	33.33	36.71	39.11	33.98	33.16	40.09	40.25	40.73	33.13	46.61	44.75	42.82	45.19	43.9	39.33	48.32	48.01	47.15	44.88	44.11	46.57	47.88	46.71	43.6	46.89	43.44	43.05	43.42	44.95	45.45	49.74	48.79	46.07	44.6	47.62	46.0	48.32	45.47	42.17	49.8	47.24	47.01	46.66	46.82	44.99	49.13	49.11	49.51
27-03-AH	34.64	35.04	34.34	35.3	33.84	32.97	35.36	35.25	34.29	31.74	42.14	37.05	34.33	36.52	37.88	30.98	37.61	40.6	36.82	36.77	38.54	39.28	41.33	40.8	40.72	38.95	41.24	43.05	45.09	43.56	41.2	44.44	44.26	45.73	45.92	44.83	45.56	45.59	42.46	46.39	49.33	45.74	48.22	51.28	44.85	48.4	46.61	47.57	46.05
03-08-BT	41.16	45.84	41.65	43.17	40.54	41.31	44.28	47.14	45.74	43.05	39.72	48.7	51.81	42.42	50.96	47.62	46.85	50.0	52.07	50.02	52.27	50.91	50.71	49.31	51.22	50.38	51.31	50.28	52.5	50.98	52.29	50.5	51.0	51.02	49.25	52.23	49.18	51.32	58.01	52.19	55.44	51.3	60.09	56.74	53.55	56.53	56.85	58.28	60.91
29-03-AH	28.82	29.77	28.21	29.75	27.76	23.21	28.77	31.13	24.1	23.95	29.53	31.87	26.72	30.01	29.0	28.7	29.13	29.95	30.54	30.32	29.02	32.34	30.31	32.46	31.59	29.62	29.65	29.92	33.0	31.95	29.07	29.51	31.35	30.94	31.25	29.97	30.08	29.84	32.49	32.56	30.16	34.2	33.51	33.99	36.98	39.34	37.43	37.28	44.46
18-17-AH	40.48	41.71	40.15	37.91	37.18	38.98	39.57	37.87	40.3	34.1	39.91	40.09	40.15	32.92	38.91	33.32	37.78	32.89	39.97	32.27	40.95	32.99	39.36	37.23	36.74	33.73	38.96	38.72	37.32	43.48	34.68	36.61	38.92	37.76	40.04	39.31	38.23	36.97	41.69	36.86	37.94	38.91	39.13	41.37	40.96	40.35	39.38	39.3	42.85
25-17-AT	39.4	40.73	42.55	41.29	36.4	37.98	43.86	43.32	40.39	36.15	46.97	46.06	38.68	41.78	38.81	35.83	42.28	43.21	43.06	41.1	39.96	40.13	42.48	42.74	41.65	41.89	36.87	43.49	43.12	41.51	43.07	45.66	44.44	44.88	40.87	43.48	44.44	43.64	43.64	42.48	47.25	49.27	45.48	45.31	50.65	47.75	48.75	49.59	46.79
25-03-A	30.95	29.59	30.13	29.94	26.95	29.81	36.03	32.4	31.89	28.27	35.16	37.59	31.69	34.82	32.79	31.18	34.33	33.71	34.07	34.5	31.97	36.72	36.13	36.34	33.31	35.78	35.31	39.05	36.06	34.58	39.26	39.04	36.78	36.45	36.71	39.44	40.59	39.39	39.41	38.64	41.8	40.41	38.49	36.47	42.28	36.87	41.74	43.56	48.55
26-04-AT	30.53	28.93	30.97	34.52	27.78	27.1	35.18	36.04	35.39	27.27	35.96	35.46	34.11	35.25	34.61	32.92	39.52	38.28	36.85	35.24	36.63	38.19	36.35	34.92	35.0	35.66	35.95	35.04	33.63	35.72	36.48	36.15	36.43	35.25	38.65	36.64	36.74	35.43	34.71	35.76	40.41	38.35	38.7	39.89	38.32	39.1	38.63	39.67	39.91
25-13-AT	35.95	35.48	39.68	37.33	34.67	35.71	40.29	42.88	38.55	33.7	43.95	46.56	37.24	42.83	41.2	34.79	41.65	40.44	41.42	41.74	41.38	43.43	41.13	43.89	39.27	45.89	41.98	43.7	45.23	45.72	46.47	45.32	45.23	45.66	44.59	44.55	47.37	46.52	45.95	43.71	47.65	50.24	43.77	45.98	49.05	46.53	45.74	47.92	47.8
23-16-A	39.77	38.18	40.58	36.61	31.15	32.58	38.62	37.44	38.89	34.26	40.63	41.22	36.81	36.04	38.57	33.39	39.56	39.66	42.5	36.82	42.48	41.75	44.38	45.51	43.93	48.24	42.17	43.84	44.73	45.62	45.76	48.71	47.47	44.75	40.75	48.26	46.79	46.4	44.46	47.26	47.81	45.35	43.41	43.64	45.21	47.7	43.52	50.8	50.41
15-06-ATH	40.17	35.27	36.1	32.4	32.06	33.99	36.06	37.23	36.02	34.73	34.41	38.82	34.3	31.27	35.06	38.02	36.92	35.65	39.39	36.19	38.32	34.03	41.08	38.65	39.57	42.55	40.88	40.9	41.44	44.25	45.48	47.34	44.97	46.34	45.76	45.24	48.33	48.84	48.09	48.95	46.45	47.78	47.39	45.48	45.98	48.77	49.49	48.01	49.36
04-09-BH	37.52	40.74	36.85	34.78	35.97	34.68	38.23	35.89	38.27	38.83	31.56	41.3	40.3	34.78	43.51	37.82	34.89	35.58	45.84	37.92	41.85	42.9	47.22	44.58	46.03	48.27	48.96	48.2	48.56	47.89	49.66	50.06	51.8	53.77	52.24	49.67	52.61	53.6	52.9	58.1	55.77	53.05	53.06	54.55	54.42	57.06	56.12	56.36	59.58
12-01-BH	45.91	46.63	40.27	42.3	42.85	42.79	48.94	45.53	43.15	42.62	44.88	52.06	48.67	41.89	47.38	44.34	44.45	40.4	47.85	40.77	48.87	41.48	48.13	48.01	50.79	48.86	49.16	46.17	49.39	46.47	46.45	49.02	49.45	50.83	48.99	53.65	51.91	47.17	51.63	51.19	51.63	52.28	52.31	54.37	51.76	51.36	52.34	51.27	49.98
22-01-AT	31.87	32.85	35.9	33.71	30.97	31.44	37.82	34.86	35.93	29.88	37.8	33.93	34.15	36.0	35.45	29.93	35.45	34.24	34.42	29.4	38.99	30.89	35.33	32.38	34.99	36.33	35.56	32.92	34.76	36.89	35.97	36.28	38.13	35.09	34.9	34.79	35.84	36.09	36.3	33.45	35.71	36.9	37.12	34.94	38.73	37.2	36.21	36.95	35.29
26-01-AT	43.58	42.64	44.93	47.21	41.58	44.49	48.54	50.86	48.72	42.74	50.54	49.54	48.41	51.02	48.64	44.95	49.66	50.65	50.9	46.87	46.87	49.05	48.72	49.56	47.0	49.74	49.18	46.88	46.07	46.65	44.69	46.15	46.53	45.03	46.38	44.12	46.61	45.85	41.75	42.93	43.89	46.51	45.89	46.45	44.25	41.98	45.0	46.37	45.17
11-04-BT	41.49	46.39	41.1	40.03	41.87	42.16	43.05	40.99	46.19	38.83	38.68	47.15	45.8	39.14	45.03	46.56	42.41	42.5	44.41	40.34	45.12	37.47	46.17	42.32	43.49	40.88	39.64	41.16	41.89	41.43	41.57	41.91	43.92	44.63	42.87	42.86	43.31	48.83	47.19	44.24	43.79	47.43	45.66	46.37	47.35	48.56	48.12	45.58	46.14
20-05-BH	30.24	31.78	29.41	32.04	26.1	27.73	32.53	30.42	36.53	29.52	35.44	33.61	36.13	35.8	33.12	33.55	32.48	35.86	37.36	33.02	38.7	28.65	38.95	36.32	38.65	39.49	36.39	36.08	37.89	38.13	37.1	38.35	36.17	38.69	42.87	37.38	42.96	35.7	36.71	40.09	40.64	37.78	40.19	45.61	41.21	40.28	43.36	39.79	40.92
20-18-BHH	44.45	44.58	40.17	41.96	37.67	38.69	43.78	42.42	46.68	36.92	48.01	43.0	42.71	42.32	45.1	38.66	42.74	44.52	45.55	37.35	47.04	35.7	46.84	45.16	43.8	42.96	44.01	42.26	45.26	44.36	46.66	44.8	45.99	47.53	52.11	46.08	42.96	47.77	47.66	44.53	45.73	43.31	42.84	44.92	48.49	44.31	48.98	44.87	45.58
03-11-BH	39.52	40.51	37.26	39.32	37.8	36.26	38.57	43.36	44.22	41.23	38.97	46.09	45.67	39.31	45.45	43.56	42.18	41.53	45.97	42.46	46.1	44.54	43.94	47.22	47.56	46.11	50.72	49.31	49.48	47.5	44.72	43.33	44.71	46.78	46.47	43.38	46.2	44.47	49.21	49.16	43.72	42.1	47.72	43.87	44.36	46.82	47.87	45.5	45.54
03-03-AH	43.16	47.5	43.03	46.39	43.67	45.67	49.15	51.99	51.09	49.61	44.7	52.47	53.37	47.89	55.46	52.78	50.22	53.02	58.32	55.3	56.39	57.33	58.04	58.66	60.16	62.01	61.84	61.54	63.69	59.59	65.52	62.09	62.6	62.54	65.98	66.63	63.61	64.6	68.67	64.37	67.74	62.44	68.67	64.34	62.35	61.12	69.15	65.82	67.75
21-18-A	37.0	33.46	35.02	31.91	30.21	28.72	35.53	33.28	35.85	30.2	32.91	37.16	32.6	32.0	36.61	28.76	32.52	32.52	36.74	26.08	34.5	29.54	33.12	30.6	32.52	30.49	32.89	32.25	33.99	33.35	33.27	33.9	34.14	35.94	34.95	35.35	31.84	35.16	36.14	34.38	33.46	36.71	33.68	31.68	37.26	35.07	40.04	36.95	37.58
24-16-AT	35.05	35.06	35.07	36.35	32.03	31.94	34.39	37.23	35.95	31.7	37.66	41.75	33.41	35.26	36.35	31.91	36.68	36.36	40.26	36.39	34.92	37.48	40.61	43.02	41.11	41.99	45.52	47.42	48.0	49.89	48.33	51.12	56.98	58.29	55.2	57.13	59.49	58.59	61.06	62.49	68.91	63.34	62.03	61.55	66.02	65.34	61.85	67.99	65.25
28-04-A	26.56	28.4	30.73	32.87	29.03	26.8	30.36	30.13	26.86	27.54	30.63	34.37	29.96	31.29	32.3	31.42	30.02	33.41	31.8	29.92	31.64	30.03	33.33	35.16	33.0	33.79	34.8	33.03	32.35	33.3	34.51	31.13	34.11	34.09	35.63	35.88	34.54	37.4	37.92	36.71	34.65	34.92	36.76	36.18	38.63	38.0	38.41	38.59	41.14
28-14-AH	38.83	42.16	44.73	44.41	43.02	38.99	47.04	48.11	41.47	40.88	46.08	50.32	43.39	47.88	49.27	44.17	46.66	48.44	45.19	43.87	44.25	44.09	46.74	49.87	45.84	48.15	45.51	46.35	47.53	46.6	49.39	45.23	47.6	45.94	46.98	47.66	46.28	47.67	46.69	49.18	44.36	47.35	46.75	47.23	49.38	48.22	46.69	43.37	43.01
26-03-A	30.03	30.81	30.13	34.74	29.33	30.22	34.67	33.47	30.98	24.38	33.91	31.49	34.62	34.15	31.53	28.78	33.5	36.44	32.26	30.02	31.12	32.18	31.73	30.51	31.95	32.93	34.25	30.27	28.07	32.02	32.28	35.05	37.23	36.35	39.64	40.07	41.52	43.59	42.52	44.28	50.93	47.13	49.03	50.83	50.31	50.58	55.95	56.67	53.85
16-04-BH	40.85	39.78	36.47	36.94	40.31	39.74	41.05	41.99	43.44	37.64	41.74	43.39	42.41	37.62	42.65	43.44	41.61	40.11	41.75	38.71	40.06	37.07	43.43	40.25	43.88	40.68	41.3	41.21	40.99	39.39	37.69	38.44	39.02	38.82	38.51	39.96	38.58	35.99	38.19	38.96	39.13	37.59	39.93	38.5	37.88	38.0	37.38	39.79	41.02
11-08-A	32.29	34.53	30.55	32.98	32.12	34.34	32.1	30.67	32.62	29.34	29.94	34.74	34.56	31.31	35.0	34.72	32.03	31.0	35.05	30.07	37.35	30.87	35.44	36.59	35.23	34.52	36.74	35.37	37.21	39.56	36.62	37.93	37.74	39.5	39.41	37.42	39.69	41.38	40.35	39.08	40.04	38.72	41.3	40.69	38.61	42.56	41.55	38.21	40.11
14-04-BHT	45.32	47.53	41.65	41.19	42.5	44.29	49.46	45.35	44.73	38.26	44.5	45.27	46.1	41.55	44.92	46.15	39.81	39.95	43.4	35.53	45.1	37.7	44.19	40.55	42.72	39.97	40.17	41.57	39.75	40.95	40.69	40.29	42.03	40.94	44.48	42.22	42.11	42.75	44.1	43.62	44.8	42.75	41.91	42.71	42.58	43.42	43.17	45.09	41.53
09-01-AH	52.9	51.16	46.06	47.37	47.18	46.23	50.24	52.75	50.69	48.36	44.72	54.7	51.33	44.94	52.58	49.9	46.4	45.55	52.47	46.12	51.93	46.16	50.34	56.6	51.11	54.9	53.91	51.76	50.95	49.7	54.26	52.9	55.22	50.41	58.11	54.39	57.25	57.08	53.56	59.95	56.74	54.03	61.82	59.28	58.2	58.17	56.38	57.47	60.52
09-16-ATT	52.64	51.56	45.15	48.65	46.52	43.92	49.4	47.62	47.95	45.05	40.26	52.21	48.44	43.22	50.46	50.48	43.75	41.57	48.21	41.2	50.2	43.01	47.76	55.08	47.87	51.42	51.0	51.37	46.7	47.89	58.99	54.31	60.71	53.67	55.75	54.33	56.41	60.43	57.0	60.21	60.37	55.07	62.35	60.43	60.68	64.44	64.99	67.04	63.11
12-08-AT	35.58	37.78	34.02	33.92	32.73	34.21	39.55	35.38	37.52	32.98	34.95	39.42	40.13	36.22	41.48	40.67	39.17	35.33	41.41	35.24	39.74	37.72	41.92	41.99	43.64	41.28	41.99	42.19	41.63	41.59	39.59	41.22	41.35	43.13	43.41	44.77	44.5	43.06	41.7	40.63	44.88	43.62	41.78	42.76	41.38	41.18	42.62	40.71	42.55
27-17-AH	43.27	46.81	43.62	45.76	41.44	39.45	43.67	49.06	43.1	38.68	55.05	44.39	43.93	45.38	44.48	38.39	46.68	47.04	45.74	45.83	42.93	43.27	45.92	44.01	43.43	44.34	41.93	44.12	47.22	42.73	46.29	43.49	45.57	45.28	44.12	46.43	42.62	44.88	42.99	42.63	46.57	41.88	48.14	44.69	44.71	47.24	48.75	53.95	48.71
20-18-AH	43.61	45.85	45.67	45.59	41.7	42.5	46.63	47.19	53.62	41.73	55.38	53.98	52.13	50.57	52.9	48.86	52.26	56.96	54.76	47.41	55.86	43.93	53.98	50.46	51.75	49.17	52.85	50.02	50.63	52.33	55.27	53.26	51.71	53.45	55.55	50.97	50.35	50.76	55.31	48.29	52.06	49.64	45.52	51.27	50.62	50.32	53.25	47.85	52.03
27-08-A	29.07	32.85	32.16	33.61	32.72	28.37	33.72	34.5	33.09	28.74	39.17	34.67	33.91	35.04	36.5	29.43	38.88	37.2	35.03	36.65	34.29	37.72	39.16	39.5	37.11	36.08	39.81	38.52	40.55	41.18	39.35	41.65	39.42	40.9	40.59	39.72	39.24	39.98	38.65	39.28	41.85	40.53	41.51	41.58	38.59	41.61	41.05	40.53	38.07
21-10-AT	33.17	30.89	33.94	32.29	29.28	28.18	33.03	32.54	33.94	29.0	31.37	34.79	34.38	33.53	38.52	30.54	33.08	34.31	38.06	28.71	38.97	32.36	34.14	33.03	36.23	33.66	37.73	35.6	34.42	34.1	33.46	35.6	35.44	35.82	36.28	35.61	34.18	35.78	36.64	36.55	36.38	38.65	38.82	37.86	40.79	42.78	48.39	45.99	46.66
14-14-BH	47.59	45.53	44.93	44.09	42.33	45.59	50.26	44.98	46.42	40.74	48.26	48.0	47.27	41.33	47.98	47.44	45.63	42.73	47.72	39.65	50.64	38.77	46.9	47.19	46.19	44.82	42.85	43.92	44.05	44.8	45.9	44.2	47.71	45.73	47.61	49.01	45.06	45.7	51.02	47.71	50.37	46.83	46.74	49.15	47.5	46.12	50.41	51.08	49.24
24-11-A	40.22	39.0	41.44	42.23	35.93	36.35	38.41	41.09	42.65	36.41	41.34	46.29	39.52	40.83	44.66	36.51	43.02	43.62	47.51	41.46	37.54	40.98	43.13	42.89	40.46	39.69	43.03	46.3	42.57	42.16	41.54	41.72	42.5	42.18	44.99	43.5	45.46	42.56	43.89	42.1	44.83	44.11	42.54	43.11	46.02	43.86	42.46	46.14	49.94
11-15-BH	42.2	47.57	38.45	38.81	39.77	41.07	40.79	40.93	42.77	37.36	36.38	43.51	42.93	36.29	40.7	42.04	36.93	36.05	42.02	34.74	41.71	34.06	40.57	39.71	39.47	36.51	39.57	39.71	35.56	37.73	38.46	37.71	39.84	40.04	40.43	34.99	39.87	43.96	41.24	39.33	41.21	38.61	36.78	41.49	39.76	41.17	40.7	38.13	39.76
01-12-BH	47.93	54.58	48.58	52.19	52.82	51.76	53.43	56.6	56.36	50.86	48.39	55.86	59.37	50.5	59.16	56.86	57.12	58.69	61.4	60.49	63.16	65.09	61.24	62.45	61.75	67.78	60.3	62.81	61.15	66.2	59.9	60.18	61.39	58.5	64.6	64.64	62.84	62.34	63.32	66.22	65.68	65.94	66.58	65.74	58.86	66.64	65.04	68.04	73.8
18-14-AH	36.61	40.08	38.25	37.63	35.71	38.29	40.07	41.89	39.53	39.0	41.91	43.98	43.18	38.14	44.14	38.21	44.54	40.81	46.54	38.53	47.26	39.9	46.99	46.61	45.3	45.75	48.1	48.47	48.27	48.59	46.09	47.34	52.77	50.43	54.04	52.11	48.82	51.28	52.49	47.27	52.19	51.0	49.95	51.62	50.62	49.3	47.26	47.54	53.02
26-04-AH	32.19	30.38	33.41	34.93	28.37	31.27	35.11	37.78	34.94	25.98	38.87	34.76	36.66	36.1	31.45	29.54	34.39	36.32	37.85	35.46	34.04	30.26	33.54	30.43	33.32	34.97	36.34	32.8	33.16	33.25	32.24	32.95	33.31	31.06	33.11	31.85	34.95	31.57	35.02	32.37	37.78	36.58	34.95	33.24	34.36	33.12	39.91	40.32	37.97
26-09-B	33.1	29.4	33.7	33.59	31.86	31.42	33.74	35.53	34.5	30.97	38.06	35.89	37.16	35.37	35.82	33.52	39.92	41.62	39.8	37.38	37.4	40.83	38.45	38.15	37.27	40.25	38.52	38.36	37.87	40.47	37.57	41.64	40.84	39.4	39.89	37.34	40.72	40.08	38.12	37.18	37.96	39.98	44.24	42.25	42.45	41.27	43.47	40.99	43.32
04-10-B	39.95	38.56	36.62	36.22	36.72	35.59	37.78	40.22	39.69	39.77	34.27	42.81	41.3	35.03	42.71	37.75	31.56	34.43	41.16	33.37	38.29	41.03	40.12	40.73	40.54	40.55	41.57	43.25	43.13	44.46	43.45	45.15	46.29	46.5	46.98	45.24	47.79	48.76	50.24	52.16	49.83	49.28	52.83	51.53	55.33	58.07	55.2	59.13	59.97
18-16-AH	40.08	39.9	36.56	37.99	34.92	38.81	39.81	40.22	43.51	35.21	41.32	43.78	42.78	38.47	44.04	38.97	42.7	39.66	44.03	35.83	45.47	36.99	47.07	43.48	45.07	40.8	44.96	46.01	46.52	48.06	45.12	46.36	49.45	50.13	53.95	50.21	46.52	49.6	53.75	51.69	51.37	50.7	49.83	55.48	54.19	53.45	51.31	49.07	55.32
12-18-AT	43.15	44.36	38.5	38.96	37.71	38.5	43.1	42.0	40.97	34.95	37.16	46.13	47.09	38.0	41.24	42.61	40.99	37.27	43.9	35.72	45.3	38.71	45.8	45.82	46.78	45.88	46.72	43.08	45.55	44.69	46.62	46.22	45.0	46.26	46.3	51.68	48.1	47.68	49.6	45.39	50.53	49.06	47.05	54.59	52.15	49.14	54.17	49.79	52.08
11-15-BT	43.43	44.51	38.97	40.32	45.12	42.27	41.3	46.64	44.13	37.5	37.67	45.28	50.16	43.31	47.53	46.5	44.6	39.55	46.55	42.69	48.26	39.36	47.38	45.56	45.42	43.76	44.49	45.97	44.58	47.44	44.96	43.64	46.23	46.54	48.28	46.38	49.91	51.55	51.37	47.63	50.57	48.0	46.95	51.05	49.32	50.26	49.24	44.84	45.89
20-18-AT	41.86	40.54	37.64	37.87	33.27	34.11	39.0	39.24	41.08	34.36	42.77	40.83	40.47	38.78	38.33	33.61	37.12	40.49	40.31	37.29	41.45	32.34	42.26	39.82	38.87	37.54	36.42	38.18	40.04	40.7	41.09	39.98	40.18	39.63	41.85	39.67	38.51	39.99	38.67	36.48	35.31	36.32	37.51	40.14	39.31	39.59	40.89	35.18	37.15
23-17-AH	39.48	37.16	38.81	38.87	34.47	34.78	37.16	39.67	41.2	31.19	41.84	39.97	37.56	38.31	40.66	35.79	39.78	38.94	41.38	34.8	41.58	40.12	44.99	43.87	40.71	44.92	41.48	41.22	42.29	43.38	43.03	45.72	45.75	43.31	35.04	42.62	42.75	43.18	42.29	44.18	45.69	44.6	44.78	41.45	44.98	45.06	42.55	50.99	47.07
03-04-AT	36.6	39.91	36.37	37.09	35.79	35.22	38.3	39.23	40.64	36.76	34.4	40.41	39.74	33.05	38.89	35.65	33.3	35.76	38.01	34.97	35.71	38.48	37.11	38.23	37.39	36.94	37.03	36.28	38.03	37.36	36.28	33.62	36.52	36.9	36.25	36.7	37.27	37.6	38.95	37.77	38.09	32.58	38.88	37.34	34.15	34.19	37.85	35.2	37.23
24-02-AHT	34.94	33.41	31.66	30.98	30.62	28.52	34.03	35.88	37.43	31.59	38.01	42.68	34.8	38.13	39.04	34.74	40.83	38.07	43.64	40.58	37.71	36.81	42.82	37.55	45.25	36.22	41.91	44.92	37.79	40.65	36.92	39.13	37.74	36.56	36.85	41.74	34.78	34.7	36.85	38.14	41.52	39.06	37.74	39.6	38.69	38.79	42.87	39.62	39.08
04-08-AH	35.04	35.4	32.3	31.68	32.77	32.01	34.0	33.25	35.57	34.78	32.92	40.18	36.76	32.85	39.3	33.29	31.65	31.15	37.6	31.32	33.11	35.87	34.28	34.5	34.56	34.42	36.82	36.08	34.72	36.01	34.07	34.93	34.98	33.64	34.85	31.73	32.65	33.3	31.1	34.08	34.0	32.95	32.79	33.22	33.91	32.15	31.58	32.15	31.52
04-10-A	36.22	34.62	32.98	34.81	35.71	31.86	35.38	36.94	36.29	36.37	31.11	38.45	35.78	33.32	36.25	33.81	28.48	29.35	36.29	29.53	32.43	36.3	35.27	34.54	35.26	34.41	36.89	34.85	36.05	35.21	34.13	35.1	37.39	37.59	37.69	35.05	36.39	37.28	35.97	36.66	35.9	34.16	34.52	34.55	35.18	35.48	33.94	37.13	36.89
12-18-AH	40.72	41.62	35.57	38.64	37.17	38.45	42.28	41.47	40.22	35.29	35.5	43.09	45.36	35.44	40.44	40.86	39.12	36.29	44.06	37.37	43.94	37.5	44.7	45.18	47.93	43.36	42.86	42.86	42.2	43.7	44.58	44.33	44.38	45.35	42.56	48.44	45.42	42.28	44.97	42.58	47.4	46.16	43.03	45.71	45.98	44.8	46.27	43.14	44.99
26-01-AH	30.91	29.16	31.33	33.04	28.53	27.8	32.93	34.71	32.43	26.09	34.71	33.62	36.06	34.44	33.56	30.89	35.47	38.35	37.43	35.15	33.64	33.43	35.92	32.47	33.01	35.84	33.94	33.95	32.94	35.2	34.63	37.27	36.53	33.34	37.01	35.68	36.38	36.02	35.9	34.74	37.3	35.75	34.5	37.51	34.57	34.06	37.77	39.05	37.7
18-01-AH	35.75	35.93	35.65	37.0	33.37	36.35	37.66	36.22	37.17	33.33	37.48	38.19	40.7	34.84	38.17	37.23	39.85	35.47	40.66	34.9	44.96	37.43	44.11	41.25	39.22	41.2	41.58	42.37	41.88	43.69	41.75	41.34	45.61	45.6	45.41	41.97	44.95	41.58	43.85	43.39	42.26	41.75	42.5	45.77	42.71	43.59	41.79	45.33	46.99
[truncated: 21 more columns]
