# Supplementary material for: Damage dynamics and the role of chance in the timing of E. coli cell death
Source: Nat Commun. 2023 Apr 18;14:2209. doi: 10.1038/s41467-023-37930-x (PMC10113371; doi:10.1038/s41467-023-37930-x)
Supplement: Supplementary file 7 — Source data [file 41467_2023_37930_MOESM7_ESM.zip › Source data/Longitudinal dataset/PI timeseries rpoS (Figure 5a).csv]

	21h	22h	23h	24h	25h	26h	27h	28h	29h	30h	31h	32h	33h	34h	35h	36h	37h	38h	39h	40h	41h	42h	43h	44h	45h	46h	47h	48h	49h	50h	51h	52h	53h	54h	55h	56h	57h	58h	59h	60h	61h	62h	63h	64h	65h
23-08-B	64.6	77.72	83.5	78.21	75.27	99.44	132.2	177.83	184.99	184.41	165.54	188.05	191.13	176.27	173.04	175.55	159.07	168.49	168.13	178.23	157.91	164.04	162.31	174.38	171.84	173.52	182.33	168.16	174.06	172.38	175.16	174.64	174.22	176.95	168.48	158.29	167.16	169.92	162.84	165.08	170.1	165.78	164.28	168.07	157.96
21-01-AH	40.0	42.74	42.09	41.43	39.21	37.12	41.91	317.84	331.53	336.82	291.27	328.05	337.04	322.16	295.7	320.07	269.32	322.39	302.66	320.78	247.96	308.06	258.06	296.55	287.34	301.57	291.33	293.39	290.76	301.58	295.44	290.13	293.21	293.9	287.37	288.8	293.43	283.06	272.37	282.15	284.05	269.06	274.4	274.05	265.12
17-11-AT	36.69	36.67	40.13	35.56	37.38	36.67	37.71	46.54	219.57	200.67	156.04	168.02	164.29	147.26	132.22	142.54	128.21	127.88	110.04	118.23	97.88	113.92	102.8	117.83	119.25	111.9	117.47	112.06	113.64	106.28	109.55	109.61	106.54	108.11	107.08	105.29	103.61	102.57	102.5	102.85	98.63	100.18	102.47	97.12	100.47
29-17-BH	80.31	92.97	108.83	117.91	141.01	129.94	119.95	136.73	154.08	126.69	129.54	150.44	155.87	140.37	166.68	196.4	184.3	185.83	193.92	267.0	181.98	218.75	233.01	194.66	191.53	182.85	214.48	190.76	189.57	200.77	220.75	216.89	192.02	215.64	195.4	187.75	195.63	184.27	190.18	179.26	184.77	164.27	189.08	178.05	170.86
27-11-AH	50.93	54.86	54.92	54.94	55.39	51.04	49.48	57.62	292.21	266.85	221.61	270.22	250.12	220.7	210.01	224.31	192.08	230.56	216.44	220.54	205.41	202.6	204.92	215.58	214.61	203.82	200.4	204.89	203.82	210.15	203.53	204.8	194.66	198.78	201.24	192.24	193.63	188.28	195.5	179.47	182.98	183.22	182.05	190.71	189.87
25-11-AT	30.48	32.69	33.03	33.17	33.22	31.06	35.79	45.67	138.67	254.54	130.85	154.03	146.01	99.27	94.81	90.8	74.62	76.58	75.54	74.95	66.29	63.74	63.98	66.6	66.98	62.13	65.8	64.51	66.62	64.04	61.3	62.2	66.07	60.58	58.89	59.81	52.25	52.17	48.41	48.32	48.54	51.55	49.22	46.59	48.88
27-01-A	35.86	40.75	43.66	43.19	45.09	41.83	40.35	47.45	57.03	166.49	113.95	124.79	107.68	94.25	89.0	89.37	75.4	82.37	76.49	69.51	64.04	66.95	60.89	62.82	60.47	60.39	59.35	58.29	58.32	60.56	58.46	57.28	55.59	55.01	56.07	54.24	53.22	53.29	53.81	49.88	52.87	55.48	50.16	54.86	56.86
24-12-BT	39.98	42.6	41.04	42.4	43.06	36.33	37.43	40.65	47.27	145.67	123.54	141.18	143.03	127.61	126.39	141.81	123.68	137.83	131.99	141.8	124.74	122.92	125.63	130.97	125.28	123.54	120.39	121.28	124.65	117.43	117.56	119.11	121.46	117.69	116.34	116.46	109.62	108.8	107.96	110.15	105.98	113.56	106.65	106.0	102.08
27-16-ATH	39.69	47.33	49.44	46.4	44.89	42.79	37.31	41.96	44.08	141.84	190.35	247.56	214.64	195.72	186.94	190.6	155.28	185.93	180.39	183.83	167.66	161.96	157.96	161.34	158.53	151.71	147.0	146.18	147.26	158.57	149.72	149.42	142.63	148.81	152.43	143.14	143.85	138.88	143.98	137.95	129.8	136.64	133.38	139.62	136.73
19-15-A	51.72	52.2	54.44	48.5	48.36	44.41	42.3	50.61	50.98	63.89	153.79	241.57	249.1	225.36	214.49	229.17	196.39	213.35	209.68	219.48	173.73	222.91	174.84	201.45	195.01	199.89	191.09	198.82	196.88	203.54	198.65	208.79	200.51	196.63	190.78	201.26	195.21	193.57	197.58	193.96	176.89	191.61	183.39	181.6	202.87
17-11-AH	48.68	54.49	61.07	60.78	66.66	70.46	75.58	81.98	94.23	152.53	234.8	185.16	158.37	124.74	97.98	106.63	86.55	89.15	79.37	89.37	76.93	85.52	76.43	87.07	86.1	86.45	91.62	91.87	82.77	78.98	82.9	79.98	84.33	79.81	99.89	100.38	99.24	100.67	96.63	97.62	94.56	98.01	96.22	93.11	94.59
28-07-A	37.33	38.36	41.69	43.43	43.61	40.79	36.81	41.82	44.37	43.34	44.37	140.27	200.65	190.97	204.3	212.01	191.05	204.38	213.65	207.12	198.06	202.18	199.59	208.52	224.3	209.57	211.63	211.48	210.19	216.96	212.47	216.37	198.33	213.0	213.44	205.43	218.64	202.88	211.77	206.4	211.9	200.37	207.92	206.07	212.22
23-05-AT	34.72	37.98	38.09	41.12	41.9	40.15	49.81	81.81	90.86	107.37	105.25	149.41	164.54	157.08	191.43	218.56	200.47	201.16	188.68	187.37	160.86	173.37	169.61	179.32	172.29	167.95	175.48	160.05	162.45	159.25	159.84	156.41	155.85	153.41	151.36	135.23	147.25	148.23	142.1	146.19	151.69	150.35	148.29	149.1	140.68
14-08-AT	44.98	46.03	45.69	41.57	40.27	40.36	44.04	46.19	41.42	43.76	42.02	62.18	193.9	181.59	146.38	157.3	151.51	144.59	129.54	144.02	122.78	145.31	120.49	139.18	136.16	139.23	133.88	127.23	129.69	129.04	131.88	127.85	131.01	126.46	125.55	126.36	128.77	124.29	120.47	128.89	127.28	121.86	120.93	118.69	121.46
11-01-A	74.15	78.44	86.75	79.63	86.09	85.99	89.35	92.09	93.18	94.95	86.67	88.92	108.88	110.12	100.04	176.34	142.75	133.46	123.75	127.99	123.67	169.08	135.68	157.0	156.85	148.25	143.21	146.69	150.06	141.93	139.14	143.15	144.09	138.89	133.57	138.18	144.35	136.41	140.22	144.03	129.56	137.4	143.32	131.01	132.55
24-14-A	74.32	89.35	93.59	98.7	106.47	100.34	100.55	99.9	110.92	114.49	105.98	138.35	175.01	252.7	271.15	287.43	243.12	283.07	266.89	286.52	272.08	262.75	264.17	288.15	277.17	273.69	266.81	282.19	281.06	286.72	280.03	274.1	282.56	258.64	268.62	277.36	276.26	269.61	261.62	281.14	268.19	262.24	269.23	259.33	256.02
01-05-AT	52.45	50.64	53.95	49.29	47.26	54.66	51.03	52.17	59.4	69.78	70.82	72.03	88.36	94.16	84.36	100.9	100.01	93.87	103.1	112.75	117.78	114.44	134.61	125.96	33.05	30.93	31.2	29.92	30.36	30.4	31.04	28.5	29.27	29.14	27.84	32.11	30.62	31.54	29.81	31.35	31.27	33.24	30.29	35.34	31.35
04-11-A	38.74	40.2	39.96	36.52	37.23	37.42	34.74	40.97	45.56	49.08	59.17	61.74	86.7	89.3	84.23	95.6	95.99	103.67	139.89	144.13	110.91	120.6	95.58	90.04	79.29	75.7	71.22	68.96	67.01	64.0	62.26	59.29	60.28	59.9	59.01	58.06	57.7	55.39	54.61	57.6	55.57	57.31	53.89	56.6	52.35
20-13-AT	45.61	49.37	49.17	45.06	46.72	40.85	42.48	47.67	44.01	49.46	39.87	50.68	50.58	83.81	193.09	190.87	171.85	175.36	177.69	171.8	145.93	175.0	136.51	167.85	159.09	150.43	151.08	151.81	150.79	154.86	149.43	146.82	144.68	141.73	143.16	153.5	142.55	143.31	142.98	138.61	134.31	135.18	131.11	130.79	137.39
04-13-AH	54.9	58.6	58.65	52.63	53.08	53.53	52.12	55.67	57.31	57.08	56.18	49.67	61.45	58.83	61.84	252.82	250.02	223.12	230.47	262.57	205.85	242.5	237.63	232.69	235.6	239.14	241.37	244.66	252.28	236.86	230.13	226.85	237.29	236.14	235.81	236.49	229.27	232.82	226.71	227.84	230.73	236.2	208.88	207.39	221.09
13-09-AT	51.71	50.56	52.73	44.26	44.86	46.32	50.74	60.69	62.82	66.51	61.4	72.99	84.97	92.18	95.07	217.17	195.95	186.23	162.11	189.44	165.72	191.81	158.35	186.76	192.52	180.62	183.05	169.93	203.67	253.0	255.12	253.11	249.2	241.67	248.54	244.52	260.94	251.44	240.82	246.09	250.91	252.03	249.43	238.25	239.91
18-18-A	65.29	73.07	73.77	68.06	67.63	64.28	67.34	71.2	68.67	71.71	60.04	71.5	74.61	78.92	165.05	355.88	325.29	350.67	324.87	340.84	284.69	339.41	272.71	330.11	315.58	315.73	296.87	311.24	307.97	298.51	300.26	281.52	287.44	279.3	270.26	289.39	276.38	263.69	272.71	285.8	260.72	275.09	256.26	250.4	273.51
23-09-BH	35.28	39.38	36.91	37.79	38.27	34.71	35.85	37.98	40.25	40.1	36.95	42.62	44.31	49.43	63.3	167.58	114.11	109.7	97.21	96.16	85.0	92.56	82.48	89.83	87.93	85.41	89.97	82.94	91.38	86.33	83.48	79.56	80.69	79.72	76.72	69.31	73.29	74.21	70.35	71.25	74.68	69.55	70.28	69.3	65.82
21-03-AT	44.95	46.97	44.38	46.74	45.01	42.07	40.26	47.36	45.51	44.72	39.24	43.94	46.51	45.5	50.6	178.83	162.54	175.65	172.81	184.57	146.58	180.79	150.83	173.69	162.75	169.97	162.11	169.05	166.12	169.03	164.72	168.02	166.36	168.95	165.45	166.97	173.31	163.69	159.18	164.18	166.83	156.77	158.66	151.32	152.56
22-12-A	38.9	32.04	35.83	35.78	35.25	34.49	32.99	40.75	39.98	39.77	34.61	43.76	42.56	42.38	48.69	196.58	205.5	227.21	216.93	225.66	189.47	234.78	196.18	220.69	208.4	211.86	221.8	214.81	215.22	212.37	213.29	209.2	213.59	214.92	212.51	199.51	208.94	202.46	209.92	203.6	199.95	200.56	204.39	204.69	187.1
16-14-AH	46.3	47.4	46.42	42.97	42.46	46.22	41.91	47.73	47.12	47.03	39.55	50.5	53.13	52.8	53.28	206.42	186.76	188.21	160.97	183.59	152.46	173.45	152.56	180.26	172.69	179.33	178.15	171.03	171.69	171.7	172.88	165.02	162.98	160.54	159.79	155.95	161.05	157.92	161.83	163.2	158.08	161.57	156.26	154.24	160.86
10-01-AH	53.78	55.13	53.82	47.12	50.62	45.44	48.58	56.63	63.83	68.18	66.13	69.36	82.85	95.28	96.19	129.92	182.68	226.05	197.88	223.59	195.78	228.12	188.68	231.19	219.63	223.14	234.17	227.69	217.18	220.56	216.81	219.7	209.37	202.57	206.27	194.71	185.2	210.24	197.87	196.25	200.9	199.26	196.88	205.12	201.66
20-04-AH	42.95	45.07	47.56	44.45	45.73	38.26	39.76	44.45	43.14	46.68	38.25	47.76	50.09	55.09	71.17	96.27	168.29	176.49	196.82	186.32	160.81	185.26	155.06	186.36	172.72	161.32	160.55	165.67	161.76	156.69	159.03	159.81	152.97	152.25	151.61	158.32	136.43	141.38	134.56	135.59	135.06	136.51	131.93	134.52	143.32
11-02-AH	44.75	44.03	45.5	39.38	41.36	41.14	41.87	39.25	37.97	41.38	35.92	34.95	40.1	42.47	35.71	39.6	177.62	128.3	94.74	92.59	82.57	93.24	78.42	91.91	95.48	86.09	91.94	89.19	89.16	89.38	88.83	89.68	85.64	85.95	87.23	87.14	86.83	89.07	93.38	89.09	86.09	85.83	90.06	81.28	88.44
16-13-A	59.39	62.72	62.5	56.85	56.7	60.11	57.16	61.48	61.72	60.9	53.39	59.18	61.7	61.42	61.59	74.18	242.57	254.18	208.83	224.95	185.55	199.09	173.24	179.31	170.81	174.76	166.39	161.21	157.62	154.23	153.04	148.74	145.03	144.05	140.38	142.01	145.2	140.71	142.74	139.89	138.44	139.64	140.5	138.55	142.79
20-04-AT	46.63	50.0	49.92	45.38	47.34	42.61	43.24	47.83	47.19	51.26	41.15	49.94	53.87	59.13	75.71	100.47	182.95	166.87	230.16	237.0	212.86	242.36	211.31	257.98	240.27	234.4	240.62	242.29	251.34	239.99	238.23	240.87	243.07	238.02	248.16	256.45	234.09	251.97	234.31	231.57	231.74	245.25	233.19	234.32	241.94
23-06-A	45.49	48.6	47.74	47.86	48.25	43.69	42.91	52.6	57.71	62.6	64.35	78.23	83.54	83.29	95.8	129.4	159.36	214.0	234.23	244.14	222.82	228.92	239.07	261.35	257.13	251.39	294.48	264.47	248.01	237.76	243.61	239.19	241.68	245.12	236.01	215.75	228.96	232.2	221.03	225.59	229.66	219.94	220.87	226.49	215.45
26-09-CT	49.95	56.88	54.5	57.27	56.47	50.86	54.1	54.67	58.26	52.79	44.98	60.14	64.86	71.32	84.48	87.14	100.87	170.37	176.69	182.09	163.8	159.92	173.8	173.36	176.25	167.55	172.48	176.52	169.09	159.47	170.99	166.69	175.38	166.92	170.44	159.11	153.12	161.13	154.42	151.44	161.77	152.07	145.61	151.66	156.08
19-18-A	48.29	51.63	51.46	46.69	47.06	43.35	43.01	49.42	45.29	48.17	41.1	48.49	58.77	58.86	57.03	69.28	78.33	200.93	193.15	199.25	162.28	206.87	164.36	200.1	191.39	193.65	186.2	188.62	192.63	196.16	190.96	194.56	191.27	182.34	176.99	187.88	178.96	176.75	179.03	174.35	165.24	175.72	169.64	169.92	184.98
13-18-A	52.93	50.52	53.65	45.16	43.74	46.75	45.9	51.57	50.87	51.34	43.67	48.52	58.6	57.35	47.69	59.77	64.0	332.48	253.26	289.52	223.84	256.13	197.84	215.95	211.8	183.96	174.6	164.1	158.82	150.19	145.63	144.67	131.92	120.04	120.29	115.25	128.05	122.29	112.4	115.87	113.74	119.67	115.2	106.85	111.38
16-14-AT	49.0	49.01	49.33	44.78	44.93	48.59	45.84	48.48	48.1	47.86	40.33	45.3	49.98	49.04	48.65	66.38	96.93	214.32	184.54	206.65	177.5	188.61	159.83	191.14	186.44	189.22	188.15	186.19	187.36	190.06	193.03	181.87	181.14	176.66	176.97	179.0	179.49	168.52	174.72	178.82	175.06	176.65	173.27	168.78	176.65
22-07-AT	39.22	37.59	39.79	39.22	40.28	37.53	34.07	46.56	42.37	41.86	36.96	45.28	42.42	42.82	44.67	44.9	41.21	188.17	134.21	127.9	106.42	127.52	106.09	113.63	111.44	111.85	114.69	111.3	109.78	108.78	109.51	108.53	110.56	30.49	30.38	30.52	29.63	30.48	30.19	29.94	30.62	28.54	28.58	28.78	27.49
25-09-AH	35.45	40.67	39.02	38.5	37.16	33.63	34.92	38.68	37.87	34.71	30.11	47.46	54.52	55.63	66.77	76.64	97.08	174.9	233.25	240.01	246.04	241.45	238.13	247.89	254.76	240.06	247.78	249.88	256.1	255.69	247.06	250.56	259.44	249.63	233.73	250.82	242.53	252.22	236.27	227.73	239.88	240.59	241.9	234.47	241.47
21-01-AT	37.91	41.14	38.3	38.62	36.94	34.29	32.53	43.44	44.45	44.18	41.88	51.17	57.79	59.46	57.46	69.71	67.38	172.85	194.15	209.78	164.65	202.51	174.86	198.01	189.35	195.72	190.21	193.36	193.73	190.75	188.46	187.72	191.45	191.18	189.81	191.85	196.21	189.59	186.49	189.6	185.7	177.82	185.6	182.08	181.15
17-02-B	42.13	46.99	53.48	53.33	61.33	61.21	71.11	75.0	77.88	80.34	73.83	86.05	94.74	97.06	88.72	97.01	104.73	123.3	117.81	137.38	154.48	175.64	145.71	172.29	163.72	184.1	191.79	170.57	179.66	164.55	169.37	171.14	179.57	170.43	164.61	166.28	169.99	166.16	182.21	176.58	155.16	151.04	187.63	185.6	148.37
29-17-BT	47.69	51.66	55.88	53.59	58.01	51.84	44.15	48.72	53.1	43.25	44.21	60.8	80.21	78.3	93.11	89.16	95.01	123.0	155.81	160.26	151.25	155.61	162.59	168.17	171.45	158.74	162.56	156.63	161.55	159.45	168.9	162.82	162.63	157.51	161.05	155.2	159.46	148.01	156.25	150.43	151.0	132.84	154.49	153.24	144.86
10-07-A	42.85	46.15	52.57	50.53	58.98	59.44	66.37	69.39	78.9	76.53	73.18	81.28	91.47	98.55	99.56	102.61	109.99	113.15	113.51	127.69	120.91	146.23	139.71	186.64	179.29	164.15	185.08	176.32	163.97	169.63	153.45	163.08	175.63	158.38	165.59	187.97	155.14	179.02	170.32	160.17	176.6	181.57	181.27	189.14	162.77
01-11-A	42.92	45.09	46.59	41.49	41.36	45.56	41.0	43.61	43.34	48.92	47.07	44.23	56.05	60.95	57.62	69.98	77.33	77.18	86.15	94.44	93.32	96.27	109.87	108.55	116.37	120.65	131.02	149.96	140.84	132.4	119.29	105.02	98.07	90.71	82.86	74.13	63.26	55.37	48.47	42.08	37.78	34.25	30.17	31.47	28.24
26-07-ATH	40.59	44.27	42.28	43.61	43.31	38.55	38.62	41.71	41.97	41.49	32.95	42.47	41.01	46.54	53.85	60.26	61.17	81.09	152.64	139.2	113.82	99.25	95.14	96.15	92.91	86.79	88.35	83.96	78.58	75.54	79.27	78.65	82.37	79.53	76.85	77.57	73.9	75.25	73.09	71.16	73.55	74.82	69.61	70.4	70.62
26-09-CH	51.74	60.79	55.39	58.19	58.49	56.61	58.33	63.97	66.37	62.2	56.15	70.82	62.99	70.88	78.55	92.45	94.97	150.93	266.45	301.79	284.81	274.71	277.57	278.86	284.78	276.95	275.78	278.14	264.69	267.12	273.28	270.47	282.07	269.28	266.58	267.84	263.44	266.83	256.68	250.58	255.84	262.39	245.03	260.31	263.33
05-08-AH	50.72	50.05	52.29	45.92	46.82	45.98	44.36	49.45	50.99	50.32	47.79	45.03	63.41	65.91	66.33	81.04	85.67	83.68	175.36	220.16	195.47	211.06	206.47	202.56	214.54	203.0	210.56	201.44	202.39	199.88	191.46	192.59	187.54	181.06	184.72	176.94	174.73	178.08	181.36	175.12	170.02	171.11	174.77	158.52	157.38
27-12-A	34.63	37.64	40.1	40.3	40.62	39.45	41.21	46.93	52.7	52.8	48.82	66.51	65.6	67.66	72.51	82.43	81.01	114.84	211.85	203.48	193.46	179.3	174.99	183.38	174.88	170.05	164.18	166.47	163.79	165.56	162.08	160.73	148.87	153.54	151.1	146.24	145.33	143.38	146.66	134.26	138.02	138.81	133.56	138.96	141.72
11-12-AT	59.06	58.34	61.79	53.16	55.22	54.13	55.38	55.28	54.23	55.09	48.66	49.29	57.65	57.94	50.81	62.19	64.52	70.53	79.53	229.85	204.64	245.27	200.81	241.68	234.93	238.18	230.82	230.57	231.1	225.06	232.2	223.49	224.66	223.46	222.93	228.99	219.89	228.31	237.41	230.23	215.88	223.37	229.28	219.18	222.19
04-13-AT	59.2	61.44	61.47	57.57	56.68	57.81	55.9	58.46	61.51	62.05	61.34	53.19	68.03	64.8	54.83	65.7	63.5	60.46	142.49	275.37	226.25	261.46	256.38	265.21	264.21	236.34	240.64	226.57	229.36	216.44	208.28	194.01	204.09	203.61	197.54	195.1	190.14	195.5	193.39	186.41	194.89	190.97	199.81	207.02	207.26
27-13-A	28.87	37.74	40.04	38.18	41.37	37.7	35.89	40.77	39.23	40.12	37.34	59.61	60.52	63.99	72.04	86.28	78.56	98.6	100.9	125.16	129.01	132.27	134.78	155.1	150.12	143.38	141.31	177.86	177.37	135.62	189.73	178.29	166.31	153.44	143.34	124.51	109.02	96.97	91.49	76.44	68.28	65.93	61.99	66.31	65.55
29-15-B	67.53	79.0	92.41	95.21	102.83	102.15	98.75	102.44	114.82	97.66	104.01	124.28	137.83	128.47	154.34	158.62	151.71	174.92	179.38	182.49	182.35	185.39	193.43	206.28	235.91	225.66	240.82	245.42	259.43	271.62	300.93	294.53	295.19	296.7	296.45	307.06	298.91	284.45	293.58	294.54	315.95	263.36	297.41	288.25	303.63
22-07-AH	39.22	37.59	39.79	39.22	40.28	37.53	34.07	42.39	41.2	39.4	34.96	42.01	40.86	40.6	43.22	42.61	37.54	46.78	48.36	51.0	138.78	156.03	129.85	144.94	136.55	136.62	140.52	137.13	138.77	135.21	138.74	132.17	133.25	135.39	134.13	122.21	122.97	115.13	117.45	114.76	110.03	107.07	108.38	109.32	101.74
14-15-A	39.58	42.9	43.82	39.93	38.79	39.35	41.45	46.39	46.1	53.58	51.83	64.69	72.02	82.52	76.97	89.22	95.83	93.83	91.78	114.2	230.94	275.88	234.06	281.35	272.55	284.07	268.4	250.45	246.58	235.06	227.31	234.96	235.37	237.89	233.55	232.69	239.78	229.62	216.16	242.33	223.82	220.79	222.11	210.07	227.25
22-05-BH	41.33	41.32	45.78	38.39	39.95	37.83	33.21	43.87	39.1	39.04	32.15	41.39	50.24	58.28	68.21	71.18	68.1	80.44	82.8	89.66	87.01	99.93	95.88	111.9	108.55	119.56	131.35	151.59	171.67	161.43	168.32	153.2	140.95	142.22	147.26	148.95	136.25	143.77	143.7	136.61	139.73	131.44	133.27	136.51	126.92
18-03-AT	58.88	63.87	60.32	57.35	53.65	50.64	51.89	52.7	49.55	49.25	42.64	45.44	48.07	54.4	59.59	74.93	75.14	90.67	94.01	109.97	126.61	189.04	193.28	235.72	249.99	213.94	197.7	202.21	195.75	190.47	186.46	174.55	171.84	178.81	109.02	83.37	71.86	69.78	62.12	65.77	59.01	56.97	55.82	57.67	56.43
18-06-AH	32.47	35.64	33.86	32.26	31.67	29.35	33.57	34.8	32.91	33.26	30.41	34.21	33.49	33.33	31.77	35.88	31.24	36.21	35.8	49.04	50.81	166.15	137.58	145.89	130.83	133.48	123.34	130.38	128.15	122.84	119.81	114.99	114.07	115.73	112.64	116.54	117.38	113.67	111.59	114.41	113.06	110.2	108.18	109.13	109.8
22-05-BT	49.12	44.39	48.4	47.12	44.96	41.29	38.85	47.54	46.17	41.52	35.99	48.93	57.14	64.8	69.64	74.12	71.07	84.17	88.33	97.93	84.15	116.44	102.63	117.63	116.01	131.55	138.39	153.31	170.17	161.86	171.17	160.97	157.1	160.93	161.6	161.55	160.93	160.13	162.87	160.27	157.6	152.74	161.04	164.06	153.49
22-11-AT	40.61	39.17	41.76	38.96	38.88	38.28	37.32	48.33	50.53	53.1	49.34	66.81	65.35	61.89	70.72	76.5	74.94	95.01	96.1	108.0	95.16	124.91	104.8	124.32	199.34	201.79	194.48	173.99	171.3	177.97	158.99	167.39	178.87	163.98	161.31	139.55	141.1	134.77	145.17	141.5	134.67	139.88	141.15	132.92	128.8
22-11-AH	36.08	34.2	36.19	36.27	36.26	35.51	31.78	42.93	44.42	48.89	45.47	58.34	57.41	58.55	60.47	64.89	65.77	77.08	87.17	97.44	84.89	110.31	97.08	114.98	173.01	177.07	171.92	165.36	159.31	157.49	150.25	146.42	153.67	145.06	145.24	129.26	133.51	133.22	135.76	128.05	128.7	126.82	132.54	128.24	115.22
14-09-BT	42.57	45.7	52.23	46.21	45.14	44.4	46.26	49.63	44.67	47.74	40.82	45.35	47.85	46.57	41.29	46.75	48.14	44.16	42.16	50.39	46.81	126.1	123.09	136.29	134.74	129.94	123.1	115.34	117.24	116.4	116.45	114.33	110.55	116.17	113.35	114.69	111.33	107.71	99.21	106.69	107.27	102.63	102.51	101.17	106.03
12-07-AH	53.24	50.34	53.76	45.23	46.09	45.68	44.63	52.52	46.42	47.34	43.42	42.49	47.87	51.95	52.49	60.88	68.05	65.91	67.86	78.86	93.8	146.16	154.45	213.87	211.97	245.7	239.78	240.26	225.65	228.75	225.96	223.1	217.3	223.08	216.59	217.55	230.66	219.14	213.69	215.84	211.44	220.8	218.45	218.76	220.19
14-09-BH	41.86	46.15	49.71	43.92	43.16	43.15	45.91	48.48	44.41	44.51	39.16	43.38	44.99	45.21	40.27	44.71	45.81	43.57	41.64	46.03	42.65	78.68	177.01	209.59	212.44	207.84	201.04	187.35	194.44	195.2	192.67	190.92	195.63	201.08	196.95	198.67	202.87	192.82	186.49	198.74	197.33	193.74	192.1	191.27	192.78
23-10-AH	30.68	35.01	33.03	33.43	32.75	29.54	29.46	30.5	31.67	31.45	29.96	34.45	34.19	31.03	30.33	31.88	28.18	31.95	32.42	33.57	32.38	37.91	67.11	122.32	93.94	73.91	66.36	40.75	28.94	22.97	22.26	24.2	23.32	23.08	20.63	18.41	22.42	21.17	21.83	20.61	21.67	21.16	20.21	21.13	18.77
05-15-A	40.79	42.72	44.69	39.15	40.17	39.34	37.28	41.64	42.92	43.32	41.51	35.28	44.45	41.5	36.41	44.5	47.27	57.24	66.11	82.32	76.38	100.31	122.64	126.24	193.72	203.62	181.4	162.82	155.9	148.45	139.8	142.61	152.43	145.49	145.9	146.53	144.78	145.62	148.4	140.65	147.09	145.17	142.51	137.11	141.48
19-08-CH	54.45	55.5	54.82	51.15	52.19	53.69	56.79	63.16	58.4	57.1	52.18	55.33	59.59	53.15	51.56	54.85	50.96	62.84	66.77	76.21	73.02	101.26	162.47	186.95	183.66	179.61	177.71	179.58	178.18	176.79	174.77	178.21	176.58	170.09	165.0	179.82	169.72	176.7	173.14	167.8	164.78	172.68	167.64	168.81	185.13
15-05-A	36.87	45.34	48.01	52.89	57.27	57.69	67.95	74.61	78.25	79.13	75.23	85.29	97.04	95.66	88.87	104.64	105.94	107.82	103.35	121.87	114.89	132.3	121.41	156.49	155.24	172.5	185.14	192.34	188.9	202.79	205.24	208.44	206.0	212.19	222.5	226.58	221.77	241.0	252.09	253.56	261.8	199.23	196.44	189.77	191.91
02-08-AT	44.64	44.2	46.98	41.99	42.05	44.17	43.56	42.29	44.17	44.57	40.51	38.85	44.29	44.92	38.59	42.47	43.36	38.43	44.58	48.99	49.17	55.75	60.2	167.24	145.23	134.45	132.41	133.9	127.14	31.1	29.73	29.12	29.65	30.08	28.34	29.68	29.46	30.78	29.53	29.67	30.43	31.05	27.97	32.21	27.37
27-11-AT	40.1	44.55	45.35	43.56	44.14	41.05	38.88	40.96	43.5	40.02	35.02	46.29	41.67	38.18	39.25	40.06	33.55	40.24	41.51	39.66	39.72	40.91	48.39	169.21	151.77	142.91	133.48	140.1	136.86	140.79	129.12	131.11	127.22	126.85	130.44	126.41	122.57	122.57	124.77	117.33	117.75	119.76	115.67	110.46	110.96
20-13-AH	42.81	45.55	46.11	42.83	43.81	38.86	39.13	45.47	46.56	61.18	53.56	63.96	69.64	73.62	73.5	83.14	79.74	88.44	96.12	111.81	106.58	144.78	136.41	203.01	229.57	266.27	278.93	281.79	272.91	267.53	265.85	260.51	247.99	256.86	249.79	259.29	231.37	230.66	223.73	217.76	212.96	206.12	206.18	200.06	216.87
07-11-AT	44.9	45.98	44.45	41.04	42.15	42.05	40.8	45.59	45.27	47.14	40.02	39.9	49.68	45.19	37.52	45.45	43.91	38.54	39.38	56.55	51.02	60.44	59.81	153.95	101.57	86.54	69.01	63.65	61.33	62.56	58.61	57.91	56.55	55.2	53.66	49.72	49.16	49.61	49.17	49.01	50.07	49.32	52.56	44.45	48.1
25-09-AT	39.21	44.22	43.94	42.6	42.32	38.66	38.84	41.91	43.42	39.76	35.06	44.87	44.25	39.22	40.58	42.81	46.3	57.03	64.4	68.61	70.34	77.75	82.94	181.58	205.35	195.1	196.1	194.78	199.38	190.31	189.66	182.25	189.49	176.82	173.01	178.74	166.65	177.91	165.65	161.04	170.39	169.86	171.24	157.44	165.83
19-02-A	48.78	51.3	51.9	46.44	46.21	44.07	44.06	51.24	46.07	46.47	42.01	47.12	48.54	44.37	41.91	47.28	43.22	46.76	47.15	48.99	43.54	54.6	51.33	192.58	124.34	104.75	90.86	85.25	83.41	79.54	76.54	77.99	75.71	73.4	68.72	75.52	68.4	69.25	68.22	64.42	64.32	67.96	62.82	65.95	67.08
18-08-A	35.55	36.51	37.31	34.23	33.43	32.07	35.14	37.16	36.07	36.53	32.24	36.38	37.03	38.26	33.47	37.04	33.91	36.16	37.43	41.93	38.19	55.19	92.36	136.36	173.83	185.25	174.55	190.96	178.68	177.28	170.09	162.61	163.68	158.74	152.66	164.76	159.95	162.78	158.76	162.19	160.31	155.79	155.06	152.02	156.52
19-08-B	42.72	43.16	44.67	41.37	41.8	40.15	39.97	46.14	43.35	42.52	37.23	42.79	43.38	43.0	41.1	50.15	49.88	61.56	66.67	80.67	82.02	110.61	121.58	156.21	182.01	198.72	198.51	200.52	211.13	205.03	204.09	214.41	206.54	198.45	195.72	210.57	203.55	209.59	206.16	197.23	201.87	208.8	202.94	205.88	223.13
13-02-BH	56.57	53.69	59.9	53.13	51.06	51.55	49.64	55.46	52.5	49.97	44.24	48.01	56.71	56.58	44.75	52.4	50.45	47.17	43.86	59.34	56.54	76.26	98.57	196.63	144.42	129.09	121.71	115.2	113.48	112.59	110.42	109.48	109.37	102.31	106.66	101.97	107.26	98.87	96.07	96.64	96.52	96.71	91.41	90.69	92.27
11-02-AT	64.76	67.49	67.54	61.31	62.26	59.69	61.52	59.68	56.09	60.93	52.67	60.39	81.68	88.38	90.32	102.62	108.86	112.7	110.01	109.18	123.59	158.18	144.92	254.9	261.66	256.85	273.85	255.95	257.38	249.0	253.38	247.79	246.67	235.81	247.58	249.24	247.05	237.9	249.68	248.66	231.06	235.06	244.81	226.72	237.62
02-04-AH	46.97	46.85	49.55	45.98	43.22	47.48	46.03	45.16	49.39	49.08	45.6	44.85	47.63	49.53	46.71	53.19	57.02	52.88	62.94	67.89	65.32	69.88	75.87	87.33	110.01	109.62	121.07	128.76	146.22	152.6	153.3	159.89	157.09	145.18	132.13	139.89	140.93	142.98	137.38	138.41	139.06	143.88	124.72	146.22	128.39
02-04-ATH	40.56	40.26	44.98	38.85	37.77	42.68	39.64	40.48	43.2	43.64	38.78	40.07	42.66	42.52	37.4	40.8	43.06	36.8	39.81	45.48	41.16	43.2	45.45	46.85	225.0	164.77	155.39	148.93	146.17	143.63	130.6	121.45	116.08	114.15	112.55	119.25	116.73	117.72	115.95	120.36	118.46	125.97	108.85	123.44	110.35
12-14-A	57.17	53.63	57.68	48.58	48.58	48.24	48.35	53.0	50.96	50.05	45.03	44.84	57.81	62.31	56.41	66.59	70.41	68.46	67.01	80.84	75.25	93.94	90.25	123.38	236.85	255.33	238.41	230.91	217.16	213.71	210.79	222.75	216.81	216.71	218.12	209.59	229.26	215.9	203.18	213.7	202.0	214.16	207.81	204.27	222.0
06-04-A	54.84	58.04	65.53	64.98	70.33	67.17	73.09	77.13	81.36	87.33	85.4	78.69	99.63	99.97	91.72	96.19	104.95	93.13	99.91	122.55	107.51	120.25	121.14	127.86	149.51	147.28	151.12	158.35	156.75	172.81	169.58	163.31	164.63	163.05	176.76	164.77	172.61	174.11	175.43	186.7	182.22	185.44	201.67	189.67	195.78
19-10-A	43.33	44.13	43.44	32.72	38.13	35.94	36.24	41.42	37.21	37.67	34.5	39.8	42.11	38.0	36.11	40.2	36.75	39.92	39.63	43.21	36.93	48.86	47.14	97.47	189.52	201.4	194.13	196.45	194.19	192.31	187.73	193.7	188.46	179.43	167.05	180.68	161.96	170.24	159.46	155.23	153.25	157.75	154.15	155.32	172.23
04-06-AT	46.35	48.63	46.24	44.78	43.35	44.13	41.16	44.67	43.99	44.19	43.55	40.24	47.38	45.78	39.47	46.99	42.36	39.38	38.82	48.08	39.62	44.68	45.36	45.7	50.52	204.24	168.51	163.62	158.79	148.55	141.94	137.63	142.22	0.0	0.0	0.0	0.0	0.0	0.0	0.0	0.0	0.0	0.0	0.0	0.0
06-07-AT	45.64	44.8	46.07	43.87	44.08	41.8	42.66	42.73	42.86	44.53	39.03	35.5	44.58	40.88	36.47	39.02	48.21	43.99	54.17	73.76	67.16	84.13	88.81	97.27	109.76	162.68	212.47	242.57	250.11	194.4	236.66	222.54	213.92	208.66	212.32	202.88	197.35	203.34	205.59	202.56	209.52	197.12	215.59	199.07	207.85
22-08-A	33.79	33.66	34.71	32.69	32.99	30.99	29.84	35.6	35.95	35.6	30.25	36.71	36.29	34.5	36.19	35.5	32.33	36.2	40.88	45.69	44.53	65.89	59.65	73.28	78.72	84.56	93.91	121.81	129.69	124.84	108.43	105.4	103.93	100.05	106.22	103.79	111.75	116.01	118.45	111.81	111.99	109.17	111.6	114.16	114.39
19-17-AT	59.07	66.02	64.24	58.57	57.13	51.36	52.41	58.9	55.19	54.85	49.8	61.81	69.5	66.68	67.51	76.61	74.94	87.82	86.07	99.82	85.57	111.57	99.09	124.43	126.91	184.41	217.68	242.98	256.35	260.49	256.89	261.61	262.51	262.27	245.67	272.45	252.77	241.68	255.92	247.25	228.61	254.27	244.0	238.67	262.22
25-04-A	28.69	30.64	31.41	30.92	32.72	28.33	29.3	33.96	33.5	30.55	27.85	35.96	37.09	31.69	31.59	33.46	30.03	33.42	34.7	34.16	32.76	31.61	34.45	46.81	72.55	163.63	154.19	147.87	150.31	141.2	136.71	132.99	138.57	134.05	125.28	131.14	124.11	131.65	123.95	122.15	123.53	126.65	127.76	116.41	118.27
24-12-BH	35.98	37.6	40.47	40.3	41.05	34.47	34.37	38.18	39.73	42.67	36.19	40.69	44.76	38.41	42.33	43.7	37.42	50.79	55.24	62.31	58.52	60.01	64.6	73.14	74.74	199.19	203.15	204.76	204.32	215.38	210.83	210.13	216.17	212.87	205.72	218.68	203.98	201.99	196.11	201.99	200.16	201.04	202.38	190.33	188.75
22-18-AH	43.44	43.16	45.02	44.64	43.6	43.09	40.61	47.48	45.78	45.97	38.71	49.39	46.63	48.73	54.78	57.4	53.42	66.42	67.78	75.22	65.63	94.1	67.05	80.03	87.06	143.95	151.51	140.03	144.85	152.86	141.84	134.45	147.46	128.67	139.2	118.76	136.98	135.6	139.55	129.13	127.23	118.72	130.49	122.69	104.07
18-02-AH	40.58	42.94	41.78	39.71	36.23	35.86	37.64	40.28	38.24	41.34	35.32	49.2	57.0	61.64	64.14	79.11	80.21	92.65	92.67	105.14	93.65	120.39	107.11	127.31	126.88	134.54	130.99	141.28	147.1	144.69	160.62	172.7	157.18	151.23	150.42	160.62	162.54	161.08	161.31	167.21	160.68	159.46	155.14	155.82	166.66
10-13-A	56.86	56.59	58.77	50.76	55.93	56.27	64.42	70.79	76.52	77.37	76.71	77.08	91.17	97.08	86.03	98.88	102.4	102.67	103.06	118.4	105.47	127.27	121.16	148.27	155.7	172.33	199.98	222.38	231.23	245.6	252.97	255.78	171.66	165.7	155.42	157.48	145.25	137.72	117.85	93.89	82.45	73.59	72.38	70.55	69.34
19-04-BH	37.51	39.17	40.49	37.23	36.68	32.17	35.64	38.29	35.95	36.56	32.87	37.71	39.29	37.21	35.34	36.53	36.49	36.56	35.03	39.54	33.62	42.7	43.78	52.91	88.06	162.34	159.02	157.95	159.82	153.97	156.69	154.24	148.36	145.05	137.67	145.64	137.2	146.26	138.34	133.01	136.27	135.87	129.68	135.97	145.8
12-07-ATH	55.03	51.49	53.83	45.88	46.23	44.77	43.94	49.03	46.15	44.06	40.69	41.25	47.15	45.79	40.31	41.84	43.67	39.62	39.02	43.28	39.22	46.14	41.67	47.72	46.88	59.46	134.39	117.43	102.17	100.67	96.62	94.47	85.41	86.11	86.92	86.33	93.42	86.65	82.97	85.07	86.12	86.43	85.0	84.22	87.24
25-11-AH	33.35	37.64	36.03	36.0	37.31	34.01	33.25	36.93	41.81	41.11	34.19	46.8	46.99	40.27	41.96	44.78	42.79	49.97	52.79	58.68	58.46	61.91	66.39	71.11	74.86	72.74	97.38	116.93	129.06	130.39	120.67	127.63	130.99	120.06	97.65	94.32	74.59	24.51	23.95	24.78	21.89	23.9	24.01	21.77	23.87
02-08-AH	42.7	43.55	44.48	40.64	40.48	40.09	40.55	38.88	41.77	49.45	52.31	55.17	64.16	71.18	68.23	75.65	76.75	72.76	85.56	95.48	86.88	94.72	98.52	109.74	122.89	132.98	157.57	180.03	169.35	192.73	197.41	185.88	183.22	182.58	175.55	186.58	181.96	177.59	176.77	178.07	176.68	185.48	160.52	182.19	163.29
16-09-AH	40.82	42.5	41.93	38.02	41.5	42.48	41.14	43.58	43.49	42.67	36.78	41.93	43.56	42.34	37.84	42.16	41.1	40.89	39.69	42.0	37.77	43.85	43.78	59.15	64.01	67.22	137.4	153.92	150.53	157.96	156.11	143.18	144.09	139.93	142.6	142.72	142.76	138.09	142.97	138.74	140.83	136.23	140.89	142.07	135.19
18-06-AT	40.95	42.94	43.31	39.76	39.1	36.72	42.71	44.06	43.42	43.16	34.64	42.35	48.41	49.5	48.32	52.5	49.44	57.27	57.12	62.23	58.89	83.67	69.36	84.33	70.4	83.49	84.46	150.2	143.57	131.0	128.98	124.48	127.01	128.94	121.04	121.81	126.17	122.31	117.4	124.93	123.11	120.3	120.19	115.93	128.63
09-18-A	64.47	67.78	69.18	58.29	59.92	59.32	58.51	62.97	63.75	59.68	55.24	52.09	65.37	60.26	52.19	61.48	61.8	61.94	65.6	82.1	76.64	96.23	90.49	108.63	131.09	131.51	142.91	246.55	276.66	243.77	231.07	256.43	234.93	252.28	235.21	224.57	208.22	225.1	228.33	206.76	228.98	219.23	220.94	214.72	211.75
13-15-A	47.38	46.5	47.67	39.46	38.35	39.65	40.99	44.95	43.83	42.1	36.93	41.2	48.92	47.24	39.07	46.09	44.95	42.38	36.86	43.07	38.88	51.21	46.5	63.49	77.89	101.76	122.73	144.14	227.59	242.53	242.77	235.39	215.48	210.42	209.95	200.08	224.25	211.75	199.59	199.51	194.06	201.49	198.27	181.61	188.17
12-16-A	52.5	49.84	52.45	43.05	44.14	44.67	44.08	48.64	47.37	48.21	42.69	43.41	52.64	52.69	44.85	52.19	52.92	55.67	55.97	70.9	65.92	81.56	81.64	103.8	108.63	121.77	168.4	328.04	327.4	321.92	319.81	326.11	316.59	315.54	318.57	305.13	329.09	310.99	290.83	305.93	283.11	307.29	299.92	286.94	313.63
10-03-AT	51.2	51.41	53.67	46.59	48.65	46.39	49.28	48.22	51.4	50.66	46.73	45.62	52.66	50.48	42.58	50.67	50.77	47.07	45.55	49.94	47.29	58.67	56.35	70.74	73.67	85.37	129.78	232.67	198.51	171.59	167.36	164.54	161.61	157.1	166.96	163.72	154.53	165.72	162.99	157.03	156.76	155.17	152.91	155.77	149.84
05-12-AH	38.53	40.87	42.74	35.89	38.42	34.85	34.4	38.91	39.59	40.16	36.21	32.32	40.46	38.88	37.45	46.3	45.84	41.0	44.28	54.68	48.16	54.21	53.11	54.66	63.27	62.76	65.94	48.74	67.58	63.36	68.05	76.32	76.22	71.61	88.13	106.46	0.0	0.0	0.0	0.0	0.0	0.0	0.0	0.0	0.0
23-10-AT	39.4	44.01	43.53	44.08	45.47	39.55	40.19	43.79	42.44	40.5	39.69	48.34	50.67	49.62	51.88	54.56	52.29	57.6	57.88	62.84	57.96	63.02	65.2	71.06	74.59	77.26	83.98	84.26	84.91	94.08	105.86	109.79	114.23	126.46	123.95	139.58	134.02	140.71	131.56	125.88	117.48	109.27	99.15	100.03	97.35
17-06-A	44.6	45.23	45.88	42.75	43.08	41.08	41.95	44.6	44.09	44.41	38.65	43.63	45.74	42.1	38.51	43.23	38.42	41.63	37.76	46.23	42.87	50.89	51.0	61.58	63.39	67.61	71.91	78.62	87.98	137.1	144.94	140.35	142.21	140.36	137.53	135.29	140.79	141.4	141.64	136.69	130.01	138.45	131.39	127.21	128.31
18-02-AT	45.65	46.16	46.99	41.65	40.21	38.09	42.73	50.59	55.95	60.41	59.99	67.94	73.14	78.42	76.09	93.03	86.41	92.83	93.72	99.6	91.35	109.52	100.55	117.55	115.64	122.34	119.7	128.49	129.43	134.61	136.8	139.13	143.23	142.33	135.12	144.16	125.21	124.67	125.18	131.5	126.88	129.79	125.55	123.64	133.27
10-03-AH	39.32	39.99	42.47	34.87	37.4	34.96	37.21	36.51	39.07	37.75	34.59	33.76	39.21	39.56	33.63	38.21	35.4	39.39	37.46	47.63	43.93	49.08	46.8	57.74	59.83	60.69	66.99	72.02	75.78	87.07	144.05	112.76	117.9	111.98	116.16	114.1	112.71	123.22	119.84	117.12	122.12	119.67	120.32	124.16	116.51
05-12-AT	41.25	41.77	41.8	38.99	40.46	36.59	35.85	40.36	45.46	44.07	40.95	35.39	46.78	41.27	37.54	41.26	42.87	38.52	36.66	44.91	36.67	41.9	40.59	42.0	45.92	41.7	46.13	45.65	46.72	45.28	168.29	167.72	186.4	178.56	166.87	153.17	128.92	153.11	91.18	82.17	66.89	72.14	73.38	59.66	65.59
14-01-AT	44.49	48.41	48.65	43.61	46.33	52.18	60.43	69.76	61.25	68.16	62.08	72.45	75.59	76.53	74.66	85.72	81.15	79.41	72.53	85.06	76.89	91.53	78.2	94.95	89.84	94.62	95.5	92.36	98.85	100.27	102.87	104.01	106.97	110.78	111.61	112.44	124.29	121.43	148.17	169.34	156.44	145.01	130.8	121.18	108.84
04-01-AH	46.59	48.82	48.98	43.34	43.6	45.04	42.33	43.47	44.22	45.37	47.5	40.65	47.73	46.45	40.58	46.38	43.7	38.82	38.69	48.72	43.19	45.3	43.23	44.95	45.13	44.85	44.72	45.09	49.02	74.3	132.07	125.12	134.59	128.39	128.35	123.53	124.84	122.8	123.76	121.84	118.88	119.55	105.59	108.97	109.26
26-07-AH	35.99	39.39	38.17	39.39	39.42	36.02	36.02	41.72	41.0	42.02	40.1	54.79	56.84	62.0	67.34	71.46	71.29	83.43	88.15	89.61	91.1	88.53	93.29	100.98	103.11	103.91	110.07	114.88	113.92	117.1	134.35	251.49	272.48	257.61	260.57	254.16	249.72	259.66	244.72	245.57	254.42	261.12	242.42	255.23	263.49
06-07-AH	42.63	43.43	43.12	41.25	41.66	39.28	40.99	41.81	40.33	41.46	38.6	33.9	41.51	38.71	34.34	35.25	37.05	34.38	38.5	50.11	46.61	54.75	58.02	59.21	70.58	69.73	77.74	78.31	82.62	95.75	99.51	107.08	116.39	158.81	157.81	157.74	144.1	147.43	149.88	141.24	137.12	135.07	137.02	134.35	142.37
09-13-A	105.56	111.76	120.56	109.34	119.76	117.45	123.3	138.25	145.33	142.03	136.71	135.12	164.36	161.18	142.7	170.27	164.44	154.41	147.85	172.91	150.64	179.06	146.81	173.71	186.76	178.05	190.36	179.39	191.11	192.08	174.71	207.92	201.91	220.15	195.75	212.29	277.33	296.95	311.96	292.64	333.14	317.57	321.89	337.38	333.76
27-16-AH	44.93	50.68	52.58	51.48	52.04	47.25	45.09	49.48	48.83	46.26	41.56	57.58	54.11	48.72	54.37	60.29	54.75	71.58	73.87	77.3	79.15	83.38	85.71	96.24	96.4	96.39	98.64	102.79	117.46	143.79	144.7	155.49	161.03	170.02	186.69	195.41	225.15	222.2	238.16	228.77	206.93	206.62	201.96	219.39	211.37
10-01-AT	52.57	53.5	55.29	45.3	48.33	46.03	48.69	47.51	49.13	48.1	43.3	44.58	51.46	51.39	43.73	49.24	51.22	50.48	43.35	50.83	43.23	49.83	51.26	64.7	64.17	71.17	72.31	80.22	84.76	79.31	83.78	91.68	170.32	112.03	100.39	84.59	77.32	78.62	79.56	75.85	73.82	73.15	68.8	72.31	68.16
04-06-AH	40.36	38.66	39.41	37.34	36.63	36.0	35.41	36.09	37.92	39.1	39.59	33.14	43.23	39.31	34.27	41.14	38.52	34.0	34.0	39.49	32.59	39.58	39.5	39.01	38.53	41.9	43.37	43.32	42.66	45.08	47.07	96.2	155.45	0.0	0.0	0.0	0.0	0.0	0.0	0.0	0.0	0.0	0.0	0.0	0.0
19-12-BH	58.29	59.9	58.05	52.44	55.36	51.26	51.03	57.14	53.09	57.05	51.26	58.19	62.52	55.9	51.64	56.07	56.91	66.02	70.18	76.67	68.61	87.03	82.52	93.02	99.77	106.63	111.13	129.8	136.83	146.84	152.77	168.46	174.65	168.36	176.96	196.27	186.14	200.76	192.25	194.04	219.16	233.19	238.49	255.09	270.33
18-03-AH	59.77	64.54	65.0	59.81	61.01	57.98	59.69	66.57	63.51	65.33	57.08	60.63	64.1	62.96	57.57	63.82	53.87	68.24	69.4	82.02	81.93	104.4	95.0	112.56	116.25	122.68	126.06	134.53	135.27	133.52	132.62	141.39	137.53	151.78	143.41	156.61	165.22	188.25	228.83	215.36	211.03	200.26	184.58	190.59	180.49
23-05-BH	37.69	42.06	40.19	41.63	41.77	39.8	38.25	42.99	42.98	45.98	39.67	49.42	48.78	46.59	47.98	53.81	52.09	59.17	62.13	67.39	63.96	71.48	72.39	81.72	82.11	86.48	98.18	89.83	90.71	91.49	98.85	102.08	110.14	116.11	114.74	116.64	134.22	141.15	147.89	154.39	159.34	157.28	155.17	156.77	151.84
18-09-A	32.34	33.34	32.76	32.17	32.61	30.57	34.48	36.2	36.64	35.86	32.24	36.95	41.34	45.95	45.63	53.72	55.23	57.33	59.03	66.68	61.45	74.47	69.13	83.2	82.4	86.5	86.39	92.4	104.48	103.93	104.66	107.1	107.72	130.96	168.69	216.17	204.3	180.37	178.62	155.43	127.0	126.27	126.37	127.93	136.38
08-12-AHH	56.79	64.31	65.39	67.46	70.9	73.65	72.8	80.21	83.04	87.21	87.96	81.81	107.19	102.14	85.77	101.02	98.37	93.4	95.32	100.34	103.87	94.2	105.08	93.86	126.64	127.74	124.46	126.67	119.39	125.14	116.61	147.42	137.99	148.91	141.43	157.21	148.75	191.59	222.06	226.16	214.49	190.85	221.65	197.54	231.26
08-07-AT	42.14	44.83	44.88	43.21	41.71	43.65	39.72	45.27	45.62	43.94	42.14	39.17	51.06	46.83	41.51	47.18	46.88	40.36	41.46	45.93	45.36	50.57	50.55	57.18	64.29	65.71	69.07	73.16	77.73	81.23	83.98	97.09	97.23	109.16	152.45	163.49	150.1	139.55	146.16	152.23	142.94	144.59	160.97	137.55	147.6
08-07-AH	41.41	40.21	38.34	34.77	35.42	34.9	33.77	37.48	35.06	34.55	36.73	34.76	40.54	36.14	31.85	39.34	39.28	32.86	34.49	35.62	37.42	42.68	44.91	51.28	58.1	58.74	58.64	64.29	68.04	70.96	77.2	84.14	82.39	107.32	121.44	156.26	136.67	128.3	132.65	133.83	127.53	130.95	150.01	128.69	135.09
04-01-AT	51.99	54.97	54.47	54.23	51.1	55.92	53.43	53.77	53.86	54.97	57.44	49.74	62.35	58.1	51.85	60.02	52.93	52.37	58.36	69.31	60.77	71.18	76.95	82.13	94.74	98.31	105.9	109.38	120.3	125.83	125.75	142.84	154.17	181.87	189.27	200.49	161.6	158.75	158.11	159.23	165.48	153.58	152.87	150.46	154.06
14-08-AH	43.23	43.48	45.5	40.1	38.31	40.0	42.17	45.41	41.39	42.17	40.29	47.08	53.97	64.96	60.69	69.52	70.62	69.36	66.34	74.8	67.19	82.61	72.93	84.04	86.2	87.41	87.67	84.64	89.29	95.52	100.03	97.2	107.82	117.55	169.09	168.74	176.58	170.58	165.69	180.69	179.87	174.16	226.38	234.98	220.64
13-09-AH	58.37	55.28	58.29	50.8	50.34	52.49	51.28	54.13	53.15	49.48	44.86	46.73	54.76	54.76	46.04	58.03	52.42	52.37	51.77	64.82	64.62	78.64	72.75	96.28	102.92	100.71	111.26	112.81	120.36	122.54	139.32	137.9	142.19	143.01	181.84	257.21	274.3	265.01	244.88	236.22	241.16	242.89	239.41	229.5	233.8
03-14-AH	57.51	59.49	63.21	57.01	58.8	55.14	55.1	55.58	58.92	56.92	54.21	47.22	56.33	54.8	45.19	54.02	50.36	44.84	50.14	54.01	47.53	49.1	51.27	50.41	51.25	51.17	51.38	51.1	49.74	49.68	50.29	56.55	60.87	70.99	144.81	180.81	171.54	171.11	175.08	169.28	172.38	172.52	159.28	176.57	167.08
01-17-AH	56.15	58.01	60.92	53.52	53.0	60.77	54.29	55.6	57.27	55.67	52.52	48.35	57.13	55.64	52.85	65.3	69.29	50.99	59.5	64.48	64.76	68.7	78.64	80.21	81.98	83.48	89.92	96.11	99.93	99.5	102.57	113.45	165.26	184.15	209.26	240.34	312.47	330.32	312.41	332.71	318.82	338.71	321.44	335.68	332.01
08-12-AHT	60.37	66.1	70.64	64.38	72.39	74.43	71.34	87.17	81.95	83.06	83.58	76.63	102.79	103.71	85.26	93.25	99.71	92.4	82.59	95.79	98.97	109.29	96.84	100.44	109.57	123.54	118.39	119.98	119.84	121.83	118.15	132.28	124.34	140.64	141.92	146.44	141.98	189.63	179.59	177.04	186.68	189.71	192.84	168.85	185.03
21-03-AH	40.57	44.27	41.31	41.34	39.66	37.3	35.94	41.24	40.77	41.52	36.54	39.21	44.63	41.34	37.86	45.59	38.52	41.22	42.06	44.21	35.72	49.25	46.21	55.66	57.68	65.53	66.38	75.42	81.24	84.87	85.75	90.4	94.23	94.44	99.77	106.32	119.07	123.49	131.8	142.6	162.12	161.56	168.08	165.2	157.87
23-18-A	37.02	41.26	41.28	41.51	41.39	36.25	35.91	37.39	39.85	40.15	35.28	41.6	40.29	36.99	37.66	38.78	34.27	41.3	45.81	55.0	52.4	63.14	64.81	77.14	81.73	82.34	94.6	89.03	95.69	105.18	108.64	115.94	121.51	127.26	125.76	123.51	157.61	200.95	217.56	222.86	221.96	217.13	218.86	221.07	197.78
23-14-A	44.51	48.39	46.96	47.03	46.02	40.03	40.04	43.73	45.79	44.08	38.29	44.98	43.34	40.45	40.01	41.27	37.36	41.42	40.95	41.49	36.44	43.08	44.83	52.47	54.85	58.91	65.64	65.4	66.62	71.42	73.76	78.43	83.16	86.9	89.1	82.37	98.94	156.81	141.04	145.64	153.08	134.73	131.04	119.89	110.28
03-17-A	54.65	58.14	60.0	54.89	56.43	55.89	54.1	54.7	57.95	56.78	53.3	47.21	58.84	54.62	46.01	54.57	51.65	47.35	50.79	56.18	50.24	54.75	61.57	63.66	70.69	72.63	80.73	86.91	91.97	89.74	93.75	99.92	101.51	106.47	116.93	140.2	165.76	194.01	193.02	193.29	201.16	211.01	218.3	251.04	256.53
02-16-A	60.95	63.26	64.52	57.94	57.97	62.17	57.64	59.67	61.86	64.99	56.47	53.05	63.13	63.92	51.44	56.52	59.98	52.81	59.38	72.11	68.37	80.09	86.78	85.42	103.49	107.68	119.51	126.08	126.7	131.84	131.27	138.17	152.33	148.83	151.93	157.8	161.32	181.31	179.83	179.56	185.94	206.7	185.37	232.32	225.41
24-09-A	37.71	38.09	38.71	37.49	38.57	34.18	31.4	35.25	36.87	38.06	33.5	38.29	40.47	35.23	38.04	38.28	31.99	36.07	35.09	37.3	35.97	33.69	34.38	35.94	35.4	34.33	37.78	48.73	53.19	55.22	61.94	65.69	72.87	73.76	81.01	89.93	87.31	117.56	142.09	143.25	147.31	137.81	167.09	158.99	153.06
03-16-A	52.8	52.84	57.28	51.42	52.0	49.38	50.08	52.39	51.77	49.96	47.62	41.4	50.81	50.72	42.02	48.02	46.27	41.1	45.19	50.31	43.57	43.95	48.98	47.45	47.18	48.02	47.55	48.44	45.73	46.93	49.47	54.74	60.83	65.15	68.76	75.09	75.02	88.43	116.38	128.97	169.49	135.67	117.25	115.16	107.42
19-08-A	40.3	42.14	41.53	38.97	40.17	36.33	35.07	41.51	36.15	39.31	36.96	41.22	44.53	39.76	37.81	41.56	40.22	40.18	44.31	51.15	47.54	58.48	61.61	72.31	72.4	75.33	80.31	86.0	86.42	91.42	89.36	102.17	99.46	97.5	100.06	114.99	107.53	122.97	130.69	131.76	127.18	129.33	126.71	145.21	152.72
07-11-AH	41.73	42.91	44.18	42.91	42.17	41.11	39.04	43.23	43.99	46.24	40.39	40.19	49.57	44.27	38.7	45.15	42.94	36.37	39.9	50.19	40.81	43.81	38.21	46.67	50.67	51.71	48.49	46.85	47.27	47.21	50.27	49.22	54.37	57.78	62.74	62.71	71.59	79.0	86.58	87.2	101.03	142.99	216.05	189.78	192.42
06-18-A	45.94	46.54	47.87	45.93	45.84	43.78	42.61	45.34	51.28	54.95	50.6	43.09	57.23	49.63	44.0	46.32	49.4	40.1	42.49	53.89	43.73	48.34	44.54	46.63	51.18	48.75	49.07	47.82	44.94	48.32	44.29	45.13	47.79	46.8	48.19	44.46	42.67	46.21	48.52	43.69	47.37	48.51	87.58	163.7	178.03
11-12-AH	48.18	48.12	51.43	44.2	46.48	45.13	47.64	47.91	47.55	46.03	43.24	43.93	49.76	48.89	43.34	50.77	55.31	54.52	55.11	63.62	60.5	73.62	66.46	81.69	83.9	88.22	93.35	97.33	99.7	102.27	109.28	105.38	107.15	105.99	111.31	115.04	112.26	117.81	122.5	122.35	117.67	127.16	147.5	164.56	182.45
19-12-A	41.44	43.69	42.39	39.92	39.21	37.8	36.99	41.96	39.27	39.86	36.33	41.77	47.35	41.41	38.64	42.21	38.39	40.54	39.23	41.81	35.82	42.86	35.96	40.19	40.98	44.17	47.15	47.13	50.06	53.75	55.67	60.8	63.49	64.86	66.83	75.57	71.84	80.37	83.11	86.91	94.68	107.55	113.68	120.73	135.94
14-01-AH	38.65	38.28	39.25	36.34	36.95	35.57	39.45	43.19	38.01	40.86	33.84	38.3	42.06	42.64	39.48	42.57	44.62	41.12	37.43	43.36	37.78	46.92	39.17	44.83	45.42	44.12	43.66	42.05	43.48	45.21	46.08	48.01	46.63	47.82	49.33	48.81	50.2	54.41	58.54	72.12	72.56	74.78	78.39	78.59	85.4
01-05-AH	39.93	38.62	40.98	37.26	37.89	40.28	36.43	38.29	38.62	40.53	37.01	32.78	39.34	40.49	36.62	40.19	38.41	40.16	38.68	42.44	38.29	38.6	41.59	39.53	38.48	36.16	37.14	35.91	36.93	35.39	36.14	36.01	32.84	34.64	34.09	36.79	37.15	37.43	35.87	39.24	45.87	53.56	52.36	59.11	59.82
