# Supplementary material for: Damage dynamics and the role of chance in the timing of E. coli cell death
Source: Nat Commun. 2023 Apr 18;14:2209. doi: 10.1038/s41467-023-37930-x (PMC10113371; doi:10.1038/s41467-023-37930-x)
Supplement: Supplementary file 7 — Source data [file 41467_2023_37930_MOESM7_ESM.zip › Source data/Longitudinal dataset/Model simulations (Figure 4).csv]

cell_name	Xi	age	exp[X(age)]
01-06-BH_cell_1	1	17.5	1.2640042357585324
01-06-BH_cell_1	2	18.5	1.0439517732463972
01-06-BH_cell_1	3	19.5	1.5669824596183062
01-06-BH_cell_1	4	20.5	2.334586629278396
01-06-BH_cell_1	5	21.5	2.2728037749859458
01-06-BH_cell_1	6	22.5	2.331205448351572
01-06-BH_cell_1	7	23.5	1.1638817158629737
01-06-BH_cell_1	8	24.5	1.531195685624636
01-06-BH_cell_1	9	25.5	1.2175027451504128
01-06-BH_cell_1	10	26.5	0.6783095043854365
01-06-BH_cell_1	11	27.5	1.322775423288638
01-06-BH_cell_1	12	28.5	1.1141390084362246
01-06-BH_cell_1	13	29.5	0.7029709595784709
01-06-BH_cell_1	14	30.5	1.0069428047127307
01-06-BH_cell_1	15	31.5	1.0857889327052268
01-06-BH_cell_1	16	32.5	2.009202394728796
01-06-BH_cell_1	17	33.5	2.34955541386775
01-06-BH_cell_1	18	34.5	0.9952597720303765
01-06-BH_cell_1	19	35.5	0.8853635728941788
01-06-BH_cell_1	20	36.5	1.6981830754565086
01-06-BH_cell_1	21	37.5	0.536502042712955
01-06-BH_cell_1	22	38.5	0.9120609791100874
01-06-BH_cell_1	23	39.5	0.8384985663210984
01-06-BH_cell_1	24	40.5	0.680303120284114
01-06-BH_cell_1	25	41.5	0.6822399480254213
01-06-BH_cell_1	26	42.5	0.8204428254558571
01-06-BH_cell_1	27	43.5	2.046017400786224
01-06-BH_cell_1	28	44.5	1.784547190787586
01-06-BH_cell_1	29	45.5	2.2970583014500745
01-06-BH_cell_1	30	46.5	2.4794583411116156
01-06-BH_cell_1	31	47.5	2.5442128775672224
01-06-BH_cell_1	32	48.5	3.1213866041765512
01-06-BH_cell_1	33	49.5	1.3802882519746538
01-06-BH_cell_1	34	50.5	1.736702286455808
01-06-BH_cell_1	35	51.5	4.974771706155596
01-06-BH_cell_1	36	52.5	7.297759009609972
01-06-BH_cell_1	37	53.5	5.366912440366419
01-06-BH_cell_1	38	54.5	6.254547555659701
01-06-BH_cell_1	39	55.5	5.033654749350535
01-06-BH_cell_1	40	56.5	5.914796079624852
01-06-BH_cell_1	41	57.5	4.693608495807639
01-06-BH_cell_1	42	58.5	4.606310501877957
01-06-BH_cell_1	43	59.5	5.170070673016685
01-06-BH_cell_1	44	60.5	4.540708289449456
01-06-BH_cell_1	45	61.5	2.7690716818678776
01-06-BH_cell_1	46	62.5	3.3036283277811473
01-06-BH_cell_1	47	63.5	6.170361133019913
01-06-BH_cell_1	48	64.5	17.546734726828355
01-06-BH_cell_1	49	65.5	10.3368433165961
01-06-BH_cell_1	50	66.5	9.569652033956672
01-06-BH_cell_1	51	67.5	5.256669551143118
01-06-BH_cell_1	52	68.5	9.81708110610573
01-06-BH_cell_1	53	69.5	7.1069707080422555
01-06-BH_cell_1	54	70.5	4.059512745286979
01-06-BH_cell_1	55	71.5	4.30206114616101
01-06-BH_cell_1	56	72.5	9.886530459322367
01-06-BH_cell_1	57	73.5	12.523252410848407
01-06-BH_cell_1	58	74.5	13.55949967885903
01-06-BH_cell_1	59	75.5	12.779310639552312
01-06-BH_cell_1	60	76.5	10.750726159418669
01-06-BH_cell_1	61	77.5	9.939051336581645
01-06-BH_cell_1	62	78.5	4.705206934114092
01-06-BH_cell_1	63	79.5	9.816545434278387
01-06-BH_cell_1	64	80.5	2.183738401348744
01-06-BH_cell_1	65	81.5	2.237772122878266
01-06-BH_cell_1	66	82.5	4.692284816129436
01-06-BH_cell_1	67	83.5	10.088439832738002
01-06-BH_cell_1	68	84.5	7.441912816022723
01-06-BH_cell_1	69	85.5	1.6457646683039426
01-06-BH_cell_1	70	86.5	3.8038522212765056
01-06-BH_cell_1	71	87.5	4.645623408498917
01-06-BH_cell_1	72	88.5	2.909731970099485
01-06-BH_cell_1	73	89.5	4.617884400555678
01-06-BH_cell_1	74	90.5	2.8986114925215984
01-06-BH_cell_1	75	91.5	1.3558316134696105
01-06-BH_cell_1	76	92.5	1.5032548439504876
01-06-BH_cell_1	77	93.5	2.243870886195999
01-06-BH_cell_1	78	94.5	3.0503022049638053
01-06-BH_cell_1	79	95.5	3.5515478358167862
01-06-BH_cell_1	80	96.5	3.390514397514368
01-06-BH_cell_10	81	17.5	1.2640042357585324
01-06-BH_cell_10	82	18.5	1.6757057212035253
01-06-BH_cell_10	83	19.5	0.33764611448477283
01-06-BH_cell_10	84	20.5	0.17771054902857653
01-06-BH_cell_10	85	21.5	0.4663157811472059
01-06-BH_cell_10	86	22.5	1.0874467387771727
01-06-BH_cell_10	87	23.5	0.8733099846558503
01-06-BH_cell_10	88	24.5	0.6883314769966462
01-06-BH_cell_10	89	25.5	0.46832201576117805
01-06-BH_cell_10	90	26.5	0.48252784977989444
01-06-BH_cell_10	91	27.5	0.13311856501956923
01-06-BH_cell_10	92	28.5	0.37949869830115085
01-06-BH_cell_10	93	29.5	0.5842219361458385
01-06-BH_cell_10	94	30.5	0.3494588251658641
01-06-BH_cell_10	95	31.5	0.15435857983885815
01-06-BH_cell_10	96	32.5	0.13411433222073216
01-06-BH_cell_10	97	33.5	0.17655134993787308
01-06-BH_cell_10	98	34.5	0.32116977438593897
01-06-BH_cell_10	99	35.5	0.2542416768965979
01-06-BH_cell_10	100	36.5	0.1690293479152543
01-06-BH_cell_10	101	37.5	0.24324148444439894
01-06-BH_cell_10	102	38.5	0.1429696883926701
01-06-BH_cell_10	103	39.5	0.13020929982156043
01-06-BH_cell_10	104	40.5	0.29079470224198894
01-06-BH_cell_10	105	41.5	0.41327726669750714
01-06-BH_cell_10	106	42.5	0.4532081711069995
01-06-BH_cell_10	107	43.5	1.0707257324463026
01-06-BH_cell_10	108	44.5	0.6172052249247091
01-06-BH_cell_10	109	45.5	0.6512302016026078
01-06-BH_cell_10	110	46.5	0.3064915834704635
01-06-BH_cell_10	111	47.5	0.10427710858500137
01-06-BH_cell_10	112	48.5	0.19348986701979268
01-06-BH_cell_10	113	49.5	0.34534433457978764
01-06-BH_cell_10	114	50.5	0.816640803385949
01-06-BH_cell_10	115	51.5	0.8954305861928643
01-06-BH_cell_10	116	52.5	0.5919415082891499
01-06-BH_cell_10	117	53.5	0.6387049488669894
01-06-BH_cell_10	118	54.5	0.43449044999462527
01-06-BH_cell_10	119	55.5	2.7481135184581604
01-06-BH_cell_10	120	56.5	4.196957477418523
01-06-BH_cell_10	121	57.5	8.33620002510282
01-06-BH_cell_10	122	58.5	5.47260469023922
01-06-BH_cell_10	123	59.5	9.919553859121521
01-06-BH_cell_10	124	60.5	16.34124238659571
01-06-BH_cell_10	125	61.5	13.806615365316182
01-06-BH_cell_10	126	62.5	6.565723943329277
01-06-BH_cell_10	127	63.5	11.582157324145491
01-06-BH_cell_10	128	64.5	13.069387294400357
01-06-BH_cell_10	129	65.5	5.912158767009919
01-06-BH_cell_10	130	66.5	10.849696254731663
01-06-BH_cell_10	131	67.5	9.702523396649639
01-06-BH_cell_10	132	68.5	9.308500868314107
01-06-BH_cell_10	133	69.5	18.411093714313893
01-06-BH_cell_10	134	70.5	18.288234929955056
01-06-BH_cell_10	135	71.5	10.280501347102442
01-06-BH_cell_10	136	72.5	16.66483078045024
01-06-BH_cell_10	137	73.5	15.834681433225782
01-06-BH_cell_10	138	74.5	17.97563419329496
01-06-BH_cell_10	139	75.5	17.663761209279116
01-06-BH_cell_10	140	76.5	17.85168774775378
01-06-BH_cell_10	141	77.5	35.17512782211565
01-06-BH_cell_10	142	78.5	24.302534329473048
01-06-BH_cell_2	143	17.5	1.2640042357585324
01-06-BH_cell_2	144	18.5	0.4911952730683016
01-06-BH_cell_2	145	19.5	0.8409627811054908
01-06-BH_cell_2	146	20.5	0.547475308087941
01-06-BH_cell_2	147	21.5	0.312539557384536
01-06-BH_cell_2	148	22.5	0.7314614922544377
01-06-BH_cell_2	149	23.5	0.7004786763112835
01-06-BH_cell_2	150	24.5	0.36052151674378224
01-06-BH_cell_2	151	25.5	0.543739172446271
01-06-BH_cell_2	152	26.5	0.23673457713849838
01-06-BH_cell_2	153	27.5	0.35590530296243367
01-06-BH_cell_2	154	28.5	0.2544961417097163
01-06-BH_cell_2	155	29.5	0.1372171294547205
01-06-BH_cell_2	156	30.5	0.13731103336973682
01-06-BH_cell_2	157	31.5	0.15484141079958869
01-06-BH_cell_2	158	32.5	0.11778526852352832
01-06-BH_cell_2	159	33.5	0.6160779176359192
01-06-BH_cell_2	160	34.5	1.178963983251115
01-06-BH_cell_2	161	35.5	1.5434926657228512
01-06-BH_cell_2	162	36.5	1.5160789245951145
01-06-BH_cell_2	163	37.5	2.303741745001995
01-06-BH_cell_2	164	38.5	1.5381481615099402
01-06-BH_cell_2	165	39.5	1.9194587621732075
01-06-BH_cell_2	166	40.5	1.891364979468353
01-06-BH_cell_2	167	41.5	2.4082032555658843
01-06-BH_cell_2	168	42.5	3.227067823562815
01-06-BH_cell_2	169	43.5	2.55657475455352
01-06-BH_cell_2	170	44.5	2.4392130715867477
01-06-BH_cell_2	171	45.5	2.7320242912561197
01-06-BH_cell_2	172	46.5	3.4868174973649593
01-06-BH_cell_2	173	47.5	4.047800422203946
01-06-BH_cell_2	174	48.5	4.110399664417084
01-06-BH_cell_2	175	49.5	1.4973812304454002
01-06-BH_cell_2	176	50.5	1.4002034185648768
01-06-BH_cell_2	177	51.5	0.6771513284111577
01-06-BH_cell_2	178	52.5	0.3859835407997515
01-06-BH_cell_2	179	53.5	1.1847074360296177
01-06-BH_cell_2	180	54.5	1.3535059527090458
01-06-BH_cell_2	181	55.5	1.3149299511792218
01-06-BH_cell_2	182	56.5	0.4502212954086449
01-06-BH_cell_2	183	57.5	0.8290764737599936
01-06-BH_cell_2	184	58.5	1.4277705696704286
01-06-BH_cell_2	185	59.5	0.9298302464395437
01-06-BH_cell_2	186	60.5	1.4947290656227235
01-06-BH_cell_2	187	61.5	0.9991109893005047
01-06-BH_cell_2	188	62.5	1.1406241636549972
01-06-BH_cell_2	189	63.5	0.925371448319938
01-06-BH_cell_2	190	64.5	0.6086609710811064
01-06-BH_cell_2	191	65.5	0.35364361223423463
01-06-BH_cell_2	192	66.5	0.23584454831828566
01-06-BH_cell_2	193	67.5	0.25519775819092916
01-06-BH_cell_2	194	68.5	0.2203794882291902
01-06-BH_cell_2	195	69.5	0.6480623369100716
01-06-BH_cell_2	196	70.5	0.7713159216171317
01-06-BH_cell_2	197	71.5	3.4469735804400448
01-06-BH_cell_2	198	72.5	2.3687578968692895
01-06-BH_cell_2	199	73.5	1.7291364384741652
01-06-BH_cell_2	200	74.5	3.243514674099704
01-06-BH_cell_2	201	75.5	1.553049869704283
01-06-BH_cell_2	202	76.5	0.7730907626728979
01-06-BH_cell_2	203	77.5	1.2630605988061157
01-06-BH_cell_2	204	78.5	1.0861560056078756
01-06-BH_cell_2	205	79.5	3.0606397208531657
01-06-BH_cell_2	206	80.5	4.517292753425828
01-06-BH_cell_2	207	81.5	2.634894766329753
01-06-BH_cell_2	208	82.5	3.130101027651183
01-06-BH_cell_2	209	83.5	4.968379589483767
01-06-BH_cell_2	210	84.5	7.794406877533603
01-06-BH_cell_2	211	85.5	15.51171540685485
01-06-BH_cell_2	212	86.5	37.11826800016902
01-06-BH_cell_2	213	87.5	21.38127981811202
01-06-BH_cell_2	214	88.5	26.883640448562335
01-06-BH_cell_3	215	17.5	1.2640042357585324
01-06-BH_cell_3	216	18.5	1.242000956853894
01-06-BH_cell_3	217	19.5	0.9627811428899811
01-06-BH_cell_3	218	20.5	0.9160766778514225
01-06-BH_cell_3	219	21.5	1.506846137013603
01-06-BH_cell_3	220	22.5	3.8000335575233772
01-06-BH_cell_3	221	23.5	9.28278008099059
01-06-BH_cell_3	222	24.5	5.180916740438963
01-06-BH_cell_3	223	25.5	5.008552395348769
01-06-BH_cell_3	224	26.5	4.904256899247103
01-06-BH_cell_3	225	27.5	11.519241254332202
01-06-BH_cell_3	226	28.5	9.551522295746391
01-06-BH_cell_3	227	29.5	6.2280472736126935
01-06-BH_cell_3	228	30.5	10.961610946785664
01-06-BH_cell_3	229	31.5	11.170229133584495
01-06-BH_cell_3	230	32.5	6.700269403532415
01-06-BH_cell_3	231	33.5	9.081007770152999
01-06-BH_cell_3	232	34.5	10.469271591533095
01-06-BH_cell_3	233	35.5	39.41421760086233
01-06-BH_cell_4	234	17.5	1.2640042357585324
01-06-BH_cell_4	235	18.5	3.2249104936255124
01-06-BH_cell_4	236	19.5	1.6940832749240409
01-06-BH_cell_4	237	20.5	1.7730575470093604
01-06-BH_cell_4	238	21.5	1.319550009504108
01-06-BH_cell_4	239	22.5	1.6728014206057784
01-06-BH_cell_4	240	23.5	1.47556757749651
01-06-BH_cell_4	241	24.5	1.4236761781969263
01-06-BH_cell_4	242	25.5	1.2144277702566268
01-06-BH_cell_4	243	26.5	1.7549591631801673
01-06-BH_cell_4	244	27.5	1.2469523654920782
01-06-BH_cell_4	245	28.5	0.38186851560609075
01-06-BH_cell_4	246	29.5	0.6523658874531377
01-06-BH_cell_4	247	30.5	0.6542713549483845
01-06-BH_cell_4	248	31.5	0.92839176730338
01-06-BH_cell_4	249	32.5	1.1442811693494608
01-06-BH_cell_4	250	33.5	1.4822311785769073
01-06-BH_cell_4	251	34.5	0.6970878893106495
01-06-BH_cell_4	252	35.5	0.4525558321477824
01-06-BH_cell_4	253	36.5	0.22803057372790905
01-06-BH_cell_4	254	37.5	0.3828143972084417
01-06-BH_cell_4	255	38.5	0.4292064915426146
01-06-BH_cell_4	256	39.5	0.8108188185435085
01-06-BH_cell_4	257	40.5	0.6959507560532997
01-06-BH_cell_4	258	41.5	0.9650208758227432
01-06-BH_cell_4	259	42.5	1.192435111841803
01-06-BH_cell_4	260	43.5	0.8571149423485631
01-06-BH_cell_4	261	44.5	0.5939372984395159
01-06-BH_cell_4	262	45.5	1.2003884962073466
01-06-BH_cell_4	263	46.5	1.5516943512134505
01-06-BH_cell_4	264	47.5	1.5905523634988572
01-06-BH_cell_4	265	48.5	1.4783675831168537
01-06-BH_cell_4	266	49.5	2.5126800532837623
01-06-BH_cell_4	267	50.5	4.909870149513967
01-06-BH_cell_4	268	51.5	5.828419122791956
01-06-BH_cell_4	269	52.5	11.509109241116676
01-06-BH_cell_4	270	53.5	7.724396112747858
01-06-BH_cell_4	271	54.5	4.676585930447248
01-06-BH_cell_4	272	55.5	3.166593333302245
01-06-BH_cell_4	273	56.5	2.468061248634724
01-06-BH_cell_4	274	57.5	1.1899261698827526
01-06-BH_cell_4	275	58.5	1.0895084783724793
01-06-BH_cell_4	276	59.5	0.7254725185256768
01-06-BH_cell_4	277	60.5	0.8871309474934798
01-06-BH_cell_4	278	61.5	1.1986644234454102
01-06-BH_cell_4	279	62.5	1.6620578529712444
01-06-BH_cell_4	280	63.5	0.6855401582723274
01-06-BH_cell_4	281	64.5	4.333436888332105
01-06-BH_cell_4	282	65.5	2.3184167081026947
01-06-BH_cell_4	283	66.5	2.097610497355942
01-06-BH_cell_4	284	67.5	0.9522266551235384
01-06-BH_cell_4	285	68.5	0.4652613008112788
01-06-BH_cell_4	286	69.5	0.23719664356039688
01-06-BH_cell_4	287	70.5	0.21654306726903164
01-06-BH_cell_4	288	71.5	0.20210458901766296
01-06-BH_cell_4	289	72.5	0.2784792076472132
01-06-BH_cell_4	290	73.5	0.31440571668141315
01-06-BH_cell_4	291	74.5	0.41176212311978533
01-06-BH_cell_4	292	75.5	0.4601203406316882
01-06-BH_cell_4	293	76.5	1.150524976442631
01-06-BH_cell_4	294	77.5	2.751160757971299
01-06-BH_cell_4	295	78.5	3.8185284246679867
01-06-BH_cell_4	296	79.5	4.467250180071715
01-06-BH_cell_4	297	80.5	3.6023741336592736
01-06-BH_cell_4	298	81.5	7.343830953784385
01-06-BH_cell_4	299	82.5	5.554198513759808
01-06-BH_cell_4	300	83.5	9.798235433901453
01-06-BH_cell_4	301	84.5	16.110720702134515
01-06-BH_cell_4	302	85.5	13.397242222048273
01-06-BH_cell_4	303	86.5	18.519029441493686
01-06-BH_cell_4	304	87.5	14.244615802088019
01-06-BH_cell_4	305	88.5	11.27633682452692
01-06-BH_cell_4	306	89.5	5.2171187551280545
01-06-BH_cell_4	307	90.5	5.289518588866967
01-06-BH_cell_4	308	91.5	4.733867328917653
01-06-BH_cell_4	309	92.5	4.69635688370025
01-06-BH_cell_4	310	93.5	10.508440127467493
01-06-BH_cell_4	311	94.5	5.021331055931019
01-06-BH_cell_4	312	95.5	6.583010091448734
01-06-BH_cell_4	313	96.5	9.76358483077763
01-06-BH_cell_5	314	17.5	1.2640042357585324
01-06-BH_cell_5	315	18.5	1.2081003599235585
01-06-BH_cell_5	316	19.5	2.4235531233845267
01-06-BH_cell_5	317	20.5	2.6371085632095856
01-06-BH_cell_5	318	21.5	4.237533597886522
01-06-BH_cell_5	319	22.5	3.0660664678222225
01-06-BH_cell_5	320	23.5	1.4786138559115618
01-06-BH_cell_5	321	24.5	2.083327782776309
01-06-BH_cell_5	322	25.5	2.0839405335779446
01-06-BH_cell_5	323	26.5	2.17183758887236
01-06-BH_cell_5	324	27.5	1.9823621911061953
01-06-BH_cell_5	325	28.5	0.9678000514528423
01-06-BH_cell_5	326	29.5	1.628725824084305
01-06-BH_cell_5	327	30.5	1.1363561710127705
01-06-BH_cell_5	328	31.5	0.7177385108056491
01-06-BH_cell_5	329	32.5	0.5115427790814375
01-06-BH_cell_5	330	33.5	0.9588161613351868
01-06-BH_cell_5	331	34.5	2.971399090086068
01-06-BH_cell_5	332	35.5	4.577273725563438
01-06-BH_cell_5	333	36.5	10.076411950227115
01-06-BH_cell_5	334	37.5	7.5487720913028165
01-06-BH_cell_5	335	38.5	12.179919417843555
01-06-BH_cell_5	336	39.5	19.51857990316102
01-06-BH_cell_5	337	40.5	9.040181844406916
01-06-BH_cell_5	338	41.5	9.470693107677688
01-06-BH_cell_5	339	42.5	15.611728566039707
01-06-BH_cell_5	340	43.5	17.902833431954846
01-06-BH_cell_5	341	44.5	10.515123640136357
01-06-BH_cell_5	342	45.5	4.801561069669966
01-06-BH_cell_5	343	46.5	4.781719722698445
01-06-BH_cell_5	344	47.5	3.613181993153954
01-06-BH_cell_5	345	48.5	9.362746917721145
01-06-BH_cell_5	346	49.5	10.315045670853774
01-06-BH_cell_5	347	50.5	15.673473449622824
01-06-BH_cell_5	348	51.5	13.38255329238036
01-06-BH_cell_5	349	52.5	18.21188779655012
01-06-BH_cell_5	350	53.5	16.103459928277825
01-06-BH_cell_5	351	54.5	14.240205720936906
01-06-BH_cell_5	352	55.5	14.477243256537422
01-06-BH_cell_5	353	56.5	4.184981059451367
01-06-BH_cell_5	354	57.5	4.076871499977948
01-06-BH_cell_5	355	58.5	1.9862578720080737
01-06-BH_cell_5	356	59.5	3.174119594434323
01-06-BH_cell_5	357	60.5	3.4553912754193292
01-06-BH_cell_5	358	61.5	2.924564849070059
01-06-BH_cell_5	359	62.5	5.374877399836156
01-06-BH_cell_5	360	63.5	4.414150070407313
01-06-BH_cell_5	361	64.5	2.891364125597047
01-06-BH_cell_5	362	65.5	4.8690410813159515
01-06-BH_cell_5	363	66.5	2.3480129872160873
01-06-BH_cell_5	364	67.5	2.494198301983497
01-06-BH_cell_5	365	68.5	1.0820629512210043
01-06-BH_cell_5	366	69.5	2.0953130646570144
01-06-BH_cell_5	367	70.5	1.7935477803558548
01-06-BH_cell_5	368	71.5	4.211251055242452
01-06-BH_cell_5	369	72.5	6.323577833316551
01-06-BH_cell_5	370	73.5	4.910241201191674
01-06-BH_cell_5	371	74.5	3.5652006219080783
01-06-BH_cell_5	372	75.5	6.843161769366417
01-06-BH_cell_5	373	76.5	7.738954996866942
01-06-BH_cell_5	374	77.5	7.331771345932034
01-06-BH_cell_5	375	78.5	6.697054626937893
01-06-BH_cell_5	376	79.5	16.390546322078475
01-06-BH_cell_5	377	80.5	39.339409918745304
01-06-BH_cell_6	378	17.5	1.2640042357585324
01-06-BH_cell_6	379	18.5	0.6906761588429398
01-06-BH_cell_6	380	19.5	0.44188044477241617
01-06-BH_cell_6	381	20.5	2.0445336675876526
01-06-BH_cell_6	382	21.5	1.4722658966393276
01-06-BH_cell_6	383	22.5	2.0221947530595856
01-06-BH_cell_6	384	23.5	1.9304080630357958
01-06-BH_cell_6	385	24.5	1.3471596911839596
01-06-BH_cell_6	386	25.5	0.5842897350774809
01-06-BH_cell_6	387	26.5	0.47266142532068717
01-06-BH_cell_6	388	27.5	0.5772262771714132
01-06-BH_cell_6	389	28.5	0.18374007711969106
01-06-BH_cell_6	390	29.5	0.147831748698759
01-06-BH_cell_6	391	30.5	0.07783309953961758
01-06-BH_cell_6	392	31.5	0.1364309372300064
01-06-BH_cell_6	393	32.5	0.13640433633965585
01-06-BH_cell_6	394	33.5	0.12258398202142341
01-06-BH_cell_6	395	34.5	0.062110014060121906
01-06-BH_cell_6	396	35.5	0.02442608687340843
01-06-BH_cell_6	397	36.5	0.023965660862137108
01-06-BH_cell_6	398	37.5	0.027100786169587915
01-06-BH_cell_6	399	38.5	0.07501029554347215
01-06-BH_cell_6	400	39.5	0.14707728164885434
01-06-BH_cell_6	401	40.5	0.06662598242104376
01-06-BH_cell_6	402	41.5	0.057140151306593896
01-06-BH_cell_6	403	42.5	0.12201885528820311
01-06-BH_cell_6	404	43.5	0.1591526102261956
01-06-BH_cell_6	405	44.5	0.15373784339772875
01-06-BH_cell_6	406	45.5	0.1502543111008488
01-06-BH_cell_6	407	46.5	0.16229255944029375
01-06-BH_cell_6	408	47.5	0.17022588525898463
01-06-BH_cell_6	409	48.5	0.4241343858734196
01-06-BH_cell_6	410	49.5	1.149381518386416
01-06-BH_cell_6	411	50.5	2.390333872592411
01-06-BH_cell_6	412	51.5	3.814474981030891
01-06-BH_cell_6	413	52.5	3.3488568754028534
01-06-BH_cell_6	414	53.5	3.170729126833849
01-06-BH_cell_6	415	54.5	4.2852336552739425
01-06-BH_cell_6	416	55.5	5.4608104731023435
01-06-BH_cell_6	417	56.5	5.018072739430759
01-06-BH_cell_6	418	57.5	13.753973352564074
01-06-BH_cell_6	419	58.5	12.208031720789592
01-06-BH_cell_6	420	59.5	8.785562787570848
01-06-BH_cell_6	421	60.5	3.4132048374953885
01-06-BH_cell_6	422	61.5	3.193361853618631
01-06-BH_cell_6	423	62.5	2.6611132171404526
01-06-BH_cell_6	424	63.5	9.550699978266646
01-06-BH_cell_6	425	64.5	1.8987843653266019
01-06-BH_cell_6	426	65.5	1.174868415853855
01-06-BH_cell_6	427	66.5	1.69899964525616
01-06-BH_cell_6	428	67.5	1.976957995962445
01-06-BH_cell_6	429	68.5	3.9290713826904757
01-06-BH_cell_6	430	69.5	4.981106790374905
01-06-BH_cell_6	431	70.5	4.652766042982519
01-06-BH_cell_6	432	71.5	4.749454899772241
01-06-BH_cell_6	433	72.5	5.423923559556451
01-06-BH_cell_6	434	73.5	2.403405764432487
01-06-BH_cell_6	435	74.5	1.2898887156049237
01-06-BH_cell_6	436	75.5	1.1964627413146356
01-06-BH_cell_6	437	76.5	1.2539601037304027
01-06-BH_cell_6	438	77.5	1.7291554471199713
01-06-BH_cell_6	439	78.5	2.1309092142700266
01-06-BH_cell_6	440	79.5	1.6283884423105475
01-06-BH_cell_6	441	80.5	1.6816054734905077
01-06-BH_cell_6	442	81.5	1.905002588517402
01-06-BH_cell_6	443	82.5	1.3266117920081404
01-06-BH_cell_6	444	83.5	4.0578466138116935
01-06-BH_cell_6	445	84.5	3.766270887141402
01-06-BH_cell_6	446	85.5	10.75696509710008
01-06-BH_cell_6	447	86.5	13.88830726497321
01-06-BH_cell_6	448	87.5	7.614483670394932
01-06-BH_cell_6	449	88.5	3.370825984014092
01-06-BH_cell_6	450	89.5	5.958132962152772
01-06-BH_cell_6	451	90.5	7.921110118039288
01-06-BH_cell_6	452	91.5	10.347919778106057
01-06-BH_cell_6	453	92.5	7.728913028178713
01-06-BH_cell_6	454	93.5	15.606351050541305
01-06-BH_cell_6	455	94.5	21.37279949692107
01-06-BH_cell_6	456	95.5	17.771848200595574
01-06-BH_cell_6	457	96.5	24.392214423369282
01-06-BH_cell_7	458	17.5	1.2640042357585324
01-06-BH_cell_7	459	18.5	1.456189408074593
01-06-BH_cell_7	460	19.5	1.0978894329585287
01-06-BH_cell_7	461	20.5	1.8307615686168863
01-06-BH_cell_7	462	21.5	1.1233578155765418
01-06-BH_cell_7	463	22.5	2.3776489366106204
01-06-BH_cell_7	464	23.5	1.8797726447328167
01-06-BH_cell_7	465	24.5	2.070340865430148
01-06-BH_cell_7	466	25.5	1.198101264330534
01-06-BH_cell_7	467	26.5	1.4814270754574155
01-06-BH_cell_7	468	27.5	1.7449339059523494
01-06-BH_cell_7	469	28.5	0.6933684013941549
01-06-BH_cell_7	470	29.5	0.47400093198274873
01-06-BH_cell_7	471	30.5	1.9016268576649578
01-06-BH_cell_7	472	31.5	0.8352675071466736
01-06-BH_cell_7	473	32.5	0.6956617030808012
01-06-BH_cell_7	474	33.5	1.0132082912405735
01-06-BH_cell_7	475	34.5	1.2899669305422221
01-06-BH_cell_7	476	35.5	1.9522138675227945
01-06-BH_cell_7	477	36.5	1.59058784650153
01-06-BH_cell_7	478	37.5	1.5932603452253473
01-06-BH_cell_7	479	38.5	1.426066735690665
01-06-BH_cell_7	480	39.5	1.5547862355957796
01-06-BH_cell_7	481	40.5	1.5841536127927023
01-06-BH_cell_7	482	41.5	3.490177397667711
01-06-BH_cell_7	483	42.5	0.9783813675561006
01-06-BH_cell_7	484	43.5	1.4854990991519925
01-06-BH_cell_7	485	44.5	1.3784504646135283
01-06-BH_cell_7	486	45.5	0.8849921827676874
01-06-BH_cell_7	487	46.5	0.9052323708692207
01-06-BH_cell_7	488	47.5	1.5376504509559126
01-06-BH_cell_7	489	48.5	1.639243909689605
01-06-BH_cell_7	490	49.5	1.7963205184029112
01-06-BH_cell_7	491	50.5	0.5484334554350737
01-06-BH_cell_7	492	51.5	0.7776737868163888
01-06-BH_cell_7	493	52.5	0.5011553688546323
01-06-BH_cell_7	494	53.5	1.0581810509814706
01-06-BH_cell_7	495	54.5	1.5865737236843058
01-06-BH_cell_7	496	55.5	4.6057235688909675
01-06-BH_cell_7	497	56.5	3.1408634362923
01-06-BH_cell_7	498	57.5	4.463150673803857
01-06-BH_cell_7	499	58.5	7.217151499457173
01-06-BH_cell_7	500	59.5	5.824055169833897
01-06-BH_cell_7	501	60.5	8.893064873047521
01-06-BH_cell_7	502	61.5	8.879714260871442
01-06-BH_cell_7	503	62.5	6.811603765180549
01-06-BH_cell_7	504	63.5	13.695395469387702
01-06-BH_cell_7	505	64.5	14.626922780161864
01-06-BH_cell_7	506	65.5	15.154559888824837
01-06-BH_cell_7	507	66.5	14.63520026112484
01-06-BH_cell_7	508	67.5	8.903606888897672
01-06-BH_cell_7	509	68.5	6.7155949387451495
01-06-BH_cell_7	510	69.5	5.989415294618525
01-06-BH_cell_7	511	70.5	23.521037827591833
01-06-BH_cell_7	512	71.5	20.059640151963748
01-06-BH_cell_7	513	72.5	16.71000114962073
01-06-BH_cell_7	514	73.5	10.957887268365656
01-06-BH_cell_7	515	74.5	10.285464024760175
01-06-BH_cell_7	516	75.5	10.859429488343386
01-06-BH_cell_7	517	76.5	13.711378167755157
01-06-BH_cell_7	518	77.5	4.16547867506723
01-06-BH_cell_7	519	78.5	4.480724515261044
01-06-BH_cell_7	520	79.5	9.769583267887208
01-06-BH_cell_7	521	80.5	10.734463337827805
01-06-BH_cell_7	522	81.5	19.190209768303962
01-06-BH_cell_7	523	82.5	25.99463849368333
01-06-BH_cell_7	524	83.5	11.991299890278752
01-06-BH_cell_7	525	84.5	5.188027344581468
01-06-BH_cell_7	526	85.5	6.840967513793214
01-06-BH_cell_7	527	86.5	9.298896338729813
01-06-BH_cell_7	528	87.5	7.3296045314722225
01-06-BH_cell_7	529	88.5	14.997902388218774
01-06-BH_cell_7	530	89.5	18.770631066677005
01-06-BH_cell_7	531	90.5	24.70788392355165
01-06-BH_cell_7	532	91.5	20.522462703691463
01-06-BH_cell_7	533	92.5	42.130864425673316
01-06-BH_cell_8	534	17.5	1.2640042357585324
01-06-BH_cell_8	535	18.5	0.9341979591084999
01-06-BH_cell_8	536	19.5	0.8954695498112973
01-06-BH_cell_8	537	20.5	0.5793731768643628
01-06-BH_cell_8	538	21.5	1.009134638566725
01-06-BH_cell_8	539	22.5	0.9033164287474444
01-06-BH_cell_8	540	23.5	1.6278003602685074
01-06-BH_cell_8	541	24.5	1.086964557043168
01-06-BH_cell_8	542	25.5	0.9812029562468328
01-06-BH_cell_8	543	26.5	0.7793261095029441
01-06-BH_cell_8	544	27.5	0.21595984242515479
01-06-BH_cell_8	545	28.5	0.13132977199857998
01-06-BH_cell_8	546	29.5	0.13497300058385944
01-06-BH_cell_8	547	30.5	0.10216317900891735
01-06-BH_cell_8	548	31.5	0.10851667438072131
01-06-BH_cell_8	549	32.5	0.32559354577291216
01-06-BH_cell_8	550	33.5	0.22312163389596062
01-06-BH_cell_8	551	34.5	0.24983819779174338
01-06-BH_cell_8	552	35.5	0.2430717348225742
01-06-BH_cell_8	553	36.5	0.1882263516784168
01-06-BH_cell_8	554	37.5	0.09965548148760431
01-06-BH_cell_8	555	38.5	0.16168992974922403
01-06-BH_cell_8	556	39.5	0.18506404874147966
01-06-BH_cell_8	557	40.5	0.2795974733714738
01-06-BH_cell_8	558	41.5	0.27352749399009935
01-06-BH_cell_8	559	42.5	0.6340049978631597
01-06-BH_cell_8	560	43.5	0.5623400825031054
01-06-BH_cell_8	561	44.5	0.457746207960636
01-06-BH_cell_8	562	45.5	0.19296087025705405
01-06-BH_cell_8	563	46.5	0.2361470163361368
01-06-BH_cell_8	564	47.5	0.5897189254009683
01-06-BH_cell_8	565	48.5	0.5808422855545808
01-06-BH_cell_8	566	49.5	0.9845569393013464
01-06-BH_cell_8	567	50.5	1.1676418133897883
01-06-BH_cell_8	568	51.5	1.0629069291677944
01-06-BH_cell_8	569	52.5	0.4546813375532377
01-06-BH_cell_8	570	53.5	0.5442090281427704
01-06-BH_cell_8	571	54.5	0.8403134102657256
01-06-BH_cell_8	572	55.5	1.0307927493644955
01-06-BH_cell_8	573	56.5	1.8236982513363482
01-06-BH_cell_8	574	57.5	1.5479795557552982
01-06-BH_cell_8	575	58.5	1.6998671084471888
01-06-BH_cell_8	576	59.5	2.205021746019776
01-06-BH_cell_8	577	60.5	4.235689848119699
01-06-BH_cell_8	578	61.5	4.189993063201466
01-06-BH_cell_8	579	62.5	1.954806199290007
01-06-BH_cell_8	580	63.5	1.7375198984560243
01-06-BH_cell_8	581	64.5	1.6595194579681682
01-06-BH_cell_8	582	65.5	4.176761915064356
01-06-BH_cell_8	583	66.5	4.069857883287416
01-06-BH_cell_8	584	67.5	2.4478720763535065
01-06-BH_cell_8	585	68.5	3.065314802490304
01-06-BH_cell_8	586	69.5	4.283495223041073
01-06-BH_cell_8	587	70.5	5.587972365628077
01-06-BH_cell_8	588	71.5	13.52805279516261
01-06-BH_cell_8	589	72.5	33.18509811547289
01-06-BH_cell_8	590	73.5	48.57361991160342
01-06-BH_cell_9	591	17.5	1.2640042357585324
01-06-BH_cell_9	592	18.5	1.2641527441675602
01-06-BH_cell_9	593	19.5	1.2707063008538002
01-06-BH_cell_9	594	20.5	1.8403947221821408
01-06-BH_cell_9	595	21.5	0.8404850854673265
01-06-BH_cell_9	596	22.5	0.620340878530418
01-06-BH_cell_9	597	23.5	0.293564330309531
01-06-BH_cell_9	598	24.5	0.30199141610737357
01-06-BH_cell_9	599	25.5	0.24341877132913306
01-06-BH_cell_9	600	26.5	0.2824336441961637
01-06-BH_cell_9	601	27.5	0.5974928355354016
01-06-BH_cell_9	602	28.5	0.704158476776014
01-06-BH_cell_9	603	29.5	0.9725838784002712
01-06-BH_cell_9	604	30.5	1.5130149581903403
01-06-BH_cell_9	605	31.5	0.5725826057871279
01-06-BH_cell_9	606	32.5	0.7780762391054559
01-06-BH_cell_9	607	33.5	1.1075331377523028
01-06-BH_cell_9	608	34.5	1.3730926510349808
01-06-BH_cell_9	609	35.5	1.0066413168349422
01-06-BH_cell_9	610	36.5	0.5486004664342887
01-06-BH_cell_9	611	37.5	0.43722672936256646
01-06-BH_cell_9	612	38.5	1.2602665898468772
01-06-BH_cell_9	613	39.5	0.8337583821675031
01-06-BH_cell_9	614	40.5	0.686946922738042
01-06-BH_cell_9	615	41.5	0.9311948692946835
01-06-BH_cell_9	616	42.5	0.9455821498032356
01-06-BH_cell_9	617	43.5	1.462485649688404
01-06-BH_cell_9	618	44.5	1.5479764919239865
01-06-BH_cell_9	619	45.5	1.1399271557898285
01-06-BH_cell_9	620	46.5	1.757057026373465
01-06-BH_cell_9	621	47.5	1.6443813725332102
01-06-BH_cell_9	622	48.5	1.2785717960593472
01-06-BH_cell_9	623	49.5	0.8837176373708047
01-06-BH_cell_9	624	50.5	2.796319911481102
01-06-BH_cell_9	625	51.5	2.4914854172331324
01-06-BH_cell_9	626	52.5	2.1748574805429572
01-06-BH_cell_9	627	53.5	2.0598433964417455
01-06-BH_cell_9	628	54.5	3.4988835185414344
01-06-BH_cell_9	629	55.5	2.8537921827446833
01-06-BH_cell_9	630	56.5	10.134338096896279
01-06-BH_cell_9	631	57.5	14.01746744133852
01-06-BH_cell_9	632	58.5	15.461410170474217
01-06-BH_cell_9	633	59.5	14.37972910564561
01-06-BH_cell_9	634	60.5	14.301143572192942
01-06-BH_cell_9	635	61.5	18.157833902560114
01-06-BH_cell_9	636	62.5	11.107899775069622
01-06-BH_cell_9	637	63.5	11.837415175796798
01-06-BH_cell_9	638	64.5	10.332877501929339
01-06-BH_cell_9	639	65.5	4.216205869452914
01-06-BH_cell_9	640	66.5	4.389490309515685
01-06-BH_cell_9	641	67.5	3.0246414400115658
01-06-BH_cell_9	642	68.5	3.6211359808996586
01-06-BH_cell_9	643	69.5	6.522675159828999
01-06-BH_cell_9	644	70.5	5.558358724252204
01-06-BH_cell_9	645	71.5	3.243450151698991
01-06-BH_cell_9	646	72.5	5.574619009906667
01-06-BH_cell_9	647	73.5	10.171876597533872
01-06-BH_cell_9	648	74.5	7.030552157225405
01-06-BH_cell_9	649	75.5	7.9267481370797235
01-06-BH_cell_9	650	76.5	7.027852759751547
01-06-BH_cell_9	651	77.5	3.36398638675817
01-06-BH_cell_9	652	78.5	8.220200087237751
01-06-BH_cell_9	653	79.5	6.602373209718733
01-06-BH_cell_9	654	80.5	11.718820749404372
01-06-BH_cell_9	655	81.5	9.374636470044553
01-06-BH_cell_9	656	82.5	9.642633619234966
01-06-BH_cell_9	657	83.5	21.541592644699087
01-06-BH_cell_9	658	84.5	14.99627635612048
01-06-BH_cell_9	659	85.5	7.919608807018784
01-06-BH_cell_9	660	86.5	5.335080383022178
01-06-BH_cell_9	661	87.5	3.395765560602052
01-06-BH_cell_9	662	88.5	2.8346212217765347
01-06-BH_cell_9	663	89.5	1.5562453022890383
01-06-BH_cell_9	664	90.5	3.4157493960536196
01-06-BH_cell_9	665	91.5	1.734673903306364
01-06-BH_cell_9	666	92.5	1.3690327337514618
01-06-BH_cell_9	667	93.5	4.667727804534888
01-06-BH_cell_9	668	94.5	8.606058792510524
01-06-BH_cell_9	669	95.5	5.6641244841484815
01-06-BH_cell_9	670	96.5	27.58745708750617
01-06-BH_cell_9	671	97.5	39.04135919573731
01-06-BT_cell_1	672	17.5	0.47308126555056446
01-06-BT_cell_1	673	18.5	0.30729337568357995
01-06-BT_cell_1	674	19.5	0.27824325715739784
01-06-BT_cell_1	675	20.5	0.6089922902719436
01-06-BT_cell_1	676	21.5	1.3505257532464439
01-06-BT_cell_1	677	22.5	1.272053557677485
01-06-BT_cell_1	678	23.5	3.4898862309020156
01-06-BT_cell_1	679	24.5	5.46098125806691
01-06-BT_cell_1	680	25.5	4.065153619824457
01-06-BT_cell_1	681	26.5	3.2930591512393996
01-06-BT_cell_1	682	27.5	2.828878001044214
01-06-BT_cell_1	683	28.5	3.7044626181794955
01-06-BT_cell_1	684	29.5	1.648046006592632
01-06-BT_cell_1	685	30.5	0.8888090787220919
01-06-BT_cell_1	686	31.5	0.6734219044347638
01-06-BT_cell_1	687	32.5	0.7131665925380629
01-06-BT_cell_1	688	33.5	1.1049969293976771
01-06-BT_cell_1	689	34.5	1.9827607508226932
01-06-BT_cell_1	690	35.5	4.151445576069073
01-06-BT_cell_1	691	36.5	1.6700832189044776
01-06-BT_cell_1	692	37.5	1.972380594545567
01-06-BT_cell_1	693	38.5	4.245007064208363
01-06-BT_cell_1	694	39.5	3.6988993548102513
01-06-BT_cell_1	695	40.5	3.960947978275123
01-06-BT_cell_1	696	41.5	4.15578441254533
01-06-BT_cell_1	697	42.5	3.013818718775132
01-06-BT_cell_1	698	43.5	3.1547232901732376
01-06-BT_cell_1	699	44.5	4.308354937576305
01-06-BT_cell_1	700	45.5	7.4632001182486105
01-06-BT_cell_1	701	46.5	14.94468144988733
01-06-BT_cell_1	702	47.5	12.840064661270116
01-06-BT_cell_1	703	48.5	8.209934718784577
01-06-BT_cell_1	704	49.5	6.285228160600105
01-06-BT_cell_1	705	50.5	5.7578584977956195
01-06-BT_cell_1	706	51.5	23.860418218235544
01-06-BT_cell_10	707	17.5	0.47308126555056446
01-06-BT_cell_10	708	18.5	0.48708677400763206
01-06-BT_cell_10	709	19.5	0.19107592795770226
01-06-BT_cell_10	710	20.5	0.22152160224039671
01-06-BT_cell_10	711	21.5	0.2160488951599106
01-06-BT_cell_10	712	22.5	0.2604926390751901
01-06-BT_cell_10	713	23.5	0.13435769803582742
01-06-BT_cell_10	714	24.5	0.3699917797098037
01-06-BT_cell_10	715	25.5	0.5024814889352391
01-06-BT_cell_10	716	26.5	0.6766596839815016
01-06-BT_cell_10	717	27.5	0.748103927427517
01-06-BT_cell_10	718	28.5	0.5414162622569434
01-06-BT_cell_10	719	29.5	0.7048318575611113
01-06-BT_cell_10	720	30.5	0.32522436125707277
01-06-BT_cell_10	721	31.5	0.43111913585772693
01-06-BT_cell_10	722	32.5	0.6550473512413867
01-06-BT_cell_10	723	33.5	0.6969899548948948
01-06-BT_cell_10	724	34.5	0.8463211796505213
01-06-BT_cell_10	725	35.5	1.4268153483132904
01-06-BT_cell_10	726	36.5	2.0251331875774876
01-06-BT_cell_10	727	37.5	0.9371605990716647
01-06-BT_cell_10	728	38.5	1.1899398162431518
01-06-BT_cell_10	729	39.5	4.1022703748344735
01-06-BT_cell_10	730	40.5	1.8251203508656053
01-06-BT_cell_10	731	41.5	1.5854629779356515
01-06-BT_cell_10	732	42.5	1.6970309169737687
01-06-BT_cell_10	733	43.5	1.268205369454526
01-06-BT_cell_10	734	44.5	1.6582756140902581
01-06-BT_cell_10	735	45.5	1.3537215349389278
01-06-BT_cell_10	736	46.5	1.7161972107238863
01-06-BT_cell_10	737	47.5	1.9018556788375052
01-06-BT_cell_10	738	48.5	2.300922310063252
01-06-BT_cell_10	739	49.5	2.071733131265029
01-06-BT_cell_10	740	50.5	0.9140317348109311
01-06-BT_cell_10	741	51.5	0.5046864540814009
01-06-BT_cell_10	742	52.5	0.8513477038353436
01-06-BT_cell_10	743	53.5	1.9419283857464402
01-06-BT_cell_10	744	54.5	1.9605446269306492
01-06-BT_cell_10	745	55.5	2.094372930233851
01-06-BT_cell_10	746	56.5	3.6541597980764817
01-06-BT_cell_10	747	57.5	4.485123759855315
01-06-BT_cell_10	748	58.5	5.009834110323159
01-06-BT_cell_10	749	59.5	10.009831544421198
01-06-BT_cell_10	750	60.5	6.549907533273174
01-06-BT_cell_10	751	61.5	6.523473169766199
01-06-BT_cell_10	752	62.5	3.168692672395953
01-06-BT_cell_10	753	63.5	2.665531617627869
01-06-BT_cell_10	754	64.5	4.1330740692442545
01-06-BT_cell_10	755	65.5	2.4642639727025695
01-06-BT_cell_10	756	66.5	2.9940085185200154
01-06-BT_cell_10	757	67.5	1.6332375090480715
01-06-BT_cell_10	758	68.5	1.3969939353908156
01-06-BT_cell_10	759	69.5	1.1305254638078783
01-06-BT_cell_10	760	70.5	1.4439011823982077
01-06-BT_cell_10	761	71.5	5.773967121133481
01-06-BT_cell_10	762	72.5	3.2182831162268166
01-06-BT_cell_10	763	73.5	4.567981714892734
01-06-BT_cell_10	764	74.5	5.712421601604979
01-06-BT_cell_10	765	75.5	5.263549562832745
01-06-BT_cell_10	766	76.5	5.20371677603105
01-06-BT_cell_10	767	77.5	8.047596228864714
01-06-BT_cell_10	768	78.5	6.014735570281466
01-06-BT_cell_10	769	79.5	2.886286219999777
01-06-BT_cell_10	770	80.5	3.9515978116662818
01-06-BT_cell_10	771	81.5	3.5830009664876243
01-06-BT_cell_10	772	82.5	2.550917383148896
01-06-BT_cell_10	773	83.5	1.5911582684599406
01-06-BT_cell_10	774	84.5	1.6040015182216576
01-06-BT_cell_10	775	85.5	3.3807811831578207
01-06-BT_cell_10	776	86.5	0.9981898650150389
01-06-BT_cell_10	777	87.5	1.2438306516932676
01-06-BT_cell_10	778	88.5	2.7255092763333204
01-06-BT_cell_10	779	89.5	3.170583997762607
01-06-BT_cell_10	780	90.5	5.369312507502159
01-06-BT_cell_10	781	91.5	12.295645765831571
01-06-BT_cell_10	782	92.5	47.4893905306068
01-06-BT_cell_2	783	17.5	0.47308126555056446
01-06-BT_cell_2	784	18.5	0.40023738871190034
01-06-BT_cell_2	785	19.5	0.3085782513952767
01-06-BT_cell_2	786	20.5	0.24560198377637993
01-06-BT_cell_2	787	21.5	0.22655275222936264
01-06-BT_cell_2	788	22.5	0.3787980510926304
01-06-BT_cell_2	789	23.5	0.418588260560459
01-06-BT_cell_2	790	24.5	0.6317260886283219
01-06-BT_cell_2	791	25.5	0.30670272933110126
01-06-BT_cell_2	792	26.5	0.6699740322813498
01-06-BT_cell_2	793	27.5	1.1131122185400422
01-06-BT_cell_2	794	28.5	0.6919190037092894
01-06-BT_cell_2	795	29.5	0.5014124215106022
01-06-BT_cell_2	796	30.5	0.8558576176863935
01-06-BT_cell_2	797	31.5	1.472448942505691
01-06-BT_cell_2	798	32.5	1.9299446964839666
01-06-BT_cell_2	799	33.5	1.5523111940160585
01-06-BT_cell_2	800	34.5	1.6526565188600992
01-06-BT_cell_2	801	35.5	0.9983725710719311
01-06-BT_cell_2	802	36.5	1.9023735884231148
01-06-BT_cell_2	803	37.5	2.6917436404567026
01-06-BT_cell_2	804	38.5	2.0258699014074315
01-06-BT_cell_2	805	39.5	2.1129969647614844
01-06-BT_cell_2	806	40.5	1.0266193159969088
01-06-BT_cell_2	807	41.5	0.5631223366143489
01-06-BT_cell_2	808	42.5	0.708900268947647
01-06-BT_cell_2	809	43.5	0.21364012853582837
01-06-BT_cell_2	810	44.5	0.40071934999114805
01-06-BT_cell_2	811	45.5	0.3394313865088362
01-06-BT_cell_2	812	46.5	0.503064309140272
01-06-BT_cell_2	813	47.5	0.618610758940629
01-06-BT_cell_2	814	48.5	0.26451571228357845
01-06-BT_cell_2	815	49.5	1.0491526489197518
01-06-BT_cell_2	816	50.5	1.437743977958866
01-06-BT_cell_2	817	51.5	3.773832034618484
01-06-BT_cell_2	818	52.5	2.1743287843776438
01-06-BT_cell_2	819	53.5	2.36211352280719
01-06-BT_cell_2	820	54.5	1.7767349020601582
01-06-BT_cell_2	821	55.5	1.3045398061424873
01-06-BT_cell_2	822	56.5	1.9444809267229153
01-06-BT_cell_2	823	57.5	0.8818538954668901
01-06-BT_cell_2	824	58.5	0.5282321943578858
01-06-BT_cell_2	825	59.5	0.8990424308317039
01-06-BT_cell_2	826	60.5	1.6651402907464454
01-06-BT_cell_2	827	61.5	2.4996921153452463
01-06-BT_cell_2	828	62.5	4.268226358744958
01-06-BT_cell_2	829	63.5	4.785445768325917
01-06-BT_cell_2	830	64.5	7.32471958740512
01-06-BT_cell_2	831	65.5	10.976880015869396
01-06-BT_cell_2	832	66.5	14.190759889565966
01-06-BT_cell_2	833	67.5	19.38653290320915
01-06-BT_cell_2	834	68.5	15.677129868446876
01-06-BT_cell_2	835	69.5	31.508615586309944
01-06-BT_cell_2	836	70.5	33.94116797791391
01-06-BT_cell_2	837	71.5	19.6056537385195
01-06-BT_cell_2	838	72.5	10.706413755049333
01-06-BT_cell_2	839	73.5	16.936151649455116
01-06-BT_cell_2	840	74.5	26.02857592256538
01-06-BT_cell_3	841	17.5	0.47308126555056446
01-06-BT_cell_3	842	18.5	0.5496866015652522
01-06-BT_cell_3	843	19.5	0.24166232124126896
01-06-BT_cell_3	844	20.5	0.41325116551199353
01-06-BT_cell_3	845	21.5	0.30649294446741454
01-06-BT_cell_3	846	22.5	0.3990709331301341
01-06-BT_cell_3	847	23.5	0.3854108525148267
01-06-BT_cell_3	848	24.5	0.916607348638826
01-06-BT_cell_3	849	25.5	0.6899317460701008
01-06-BT_cell_3	850	26.5	0.9781689218299607
01-06-BT_cell_3	851	27.5	1.4979037951763432
01-06-BT_cell_3	852	28.5	1.8172875495205592
01-06-BT_cell_3	853	29.5	3.1887405117247862
01-06-BT_cell_3	854	30.5	2.721536881650923
01-06-BT_cell_3	855	31.5	2.1591051457595936
01-06-BT_cell_3	856	32.5	0.8485822172702624
01-06-BT_cell_3	857	33.5	1.5628142908218892
01-06-BT_cell_3	858	34.5	2.8498041315098805
01-06-BT_cell_3	859	35.5	1.3435120025947007
01-06-BT_cell_3	860	36.5	1.4033133135293365
01-06-BT_cell_3	861	37.5	3.1112274407908567
01-06-BT_cell_3	862	38.5	1.728247632996804
01-06-BT_cell_3	863	39.5	2.663365763239408
01-06-BT_cell_3	864	40.5	2.4638809105557002
01-06-BT_cell_3	865	41.5	1.403411367865246
01-06-BT_cell_3	866	42.5	0.9714032673358015
01-06-BT_cell_3	867	43.5	1.0398010948417313
01-06-BT_cell_3	868	44.5	0.679319757801204
01-06-BT_cell_3	869	45.5	0.41713970349346785
01-06-BT_cell_3	870	46.5	0.35130618712996914
01-06-BT_cell_3	871	47.5	0.4780443613796647
01-06-BT_cell_3	872	48.5	0.47382712051294823
01-06-BT_cell_3	873	49.5	0.36528806742315323
01-06-BT_cell_3	874	50.5	0.31490818364277895
01-06-BT_cell_3	875	51.5	0.09758310264423206
01-06-BT_cell_3	876	52.5	0.12733360561283005
01-06-BT_cell_3	877	53.5	0.17286507117298797
01-06-BT_cell_3	878	54.5	0.3752755371195269
01-06-BT_cell_3	879	55.5	0.7172663619520516
01-06-BT_cell_3	880	56.5	0.7248897341301964
01-06-BT_cell_3	881	57.5	0.2710199242268862
01-06-BT_cell_3	882	58.5	0.21459958672093404
01-06-BT_cell_3	883	59.5	0.36197579305186744
01-06-BT_cell_3	884	60.5	0.3367693398924695
01-06-BT_cell_3	885	61.5	0.34307144666147876
01-06-BT_cell_3	886	62.5	0.3767769230027847
01-06-BT_cell_3	887	63.5	1.3286424202964204
01-06-BT_cell_3	888	64.5	2.853878098291091
01-06-BT_cell_3	889	65.5	3.7408975555019026
01-06-BT_cell_3	890	66.5	5.164032603129337
01-06-BT_cell_3	891	67.5	5.428955094552956
01-06-BT_cell_3	892	68.5	4.349886630393765
01-06-BT_cell_3	893	69.5	5.818044862495031
01-06-BT_cell_3	894	70.5	6.398023171623507
01-06-BT_cell_3	895	71.5	3.9056485997431283
01-06-BT_cell_3	896	72.5	5.557534636903105
01-06-BT_cell_3	897	73.5	9.674948531891731
01-06-BT_cell_3	898	74.5	6.853883100188903
01-06-BT_cell_3	899	75.5	4.3137009789750955
01-06-BT_cell_3	900	76.5	7.94622168516284
01-06-BT_cell_3	901	77.5	9.14262296586628
01-06-BT_cell_3	902	78.5	9.231283130498936
01-06-BT_cell_3	903	79.5	5.559182812465493
01-06-BT_cell_3	904	80.5	7.859631866300072
01-06-BT_cell_3	905	81.5	5.1127806597676555
01-06-BT_cell_3	906	82.5	5.548892635901292
01-06-BT_cell_3	907	83.5	6.74831791848441
01-06-BT_cell_3	908	84.5	3.4766229332880756
01-06-BT_cell_3	909	85.5	4.754859258371303
01-06-BT_cell_3	910	86.5	2.988736928629853
01-06-BT_cell_3	911	87.5	3.8614216026818124
01-06-BT_cell_3	912	88.5	7.2327245197800805
01-06-BT_cell_3	913	89.5	7.600966581644561
01-06-BT_cell_3	914	90.5	6.493888294761296
01-06-BT_cell_3	915	91.5	12.878482197515007
01-06-BT_cell_3	916	92.5	10.320426882412072
01-06-BT_cell_3	917	93.5	11.80090562870002
01-06-BT_cell_3	918	94.5	7.723123635471003
01-06-BT_cell_3	919	95.5	5.090796237686104
01-06-BT_cell_3	920	96.5	6.252163535793709
01-06-BT_cell_4	921	17.5	0.47308126555056446
01-06-BT_cell_4	922	18.5	0.3703976257519481
01-06-BT_cell_4	923	19.5	0.9699565274673494
01-06-BT_cell_4	924	20.5	0.6286473957401072
01-06-BT_cell_4	925	21.5	1.313599729355952
01-06-BT_cell_4	926	22.5	0.3943701973432291
01-06-BT_cell_4	927	23.5	0.2861313531694916
01-06-BT_cell_4	928	24.5	0.2169139453228719
01-06-BT_cell_4	929	25.5	0.6109805310362367
01-06-BT_cell_4	930	26.5	0.4885579625591413
01-06-BT_cell_4	931	27.5	1.1056468904053114
01-06-BT_cell_4	932	28.5	0.7232463479081714
01-06-BT_cell_4	933	29.5	2.547314026100619
01-06-BT_cell_4	934	30.5	1.3888648332662952
01-06-BT_cell_4	935	31.5	1.3722577057637448
01-06-BT_cell_4	936	32.5	0.892967258894926
01-06-BT_cell_4	937	33.5	1.7689762606240136
01-06-BT_cell_4	938	34.5	2.183722550404032
01-06-BT_cell_4	939	35.5	1.698944997859086
01-06-BT_cell_4	940	36.5	4.409129358654756
01-06-BT_cell_4	941	37.5	2.2480651396692783
01-06-BT_cell_4	942	38.5	3.06438582141744
01-06-BT_cell_4	943	39.5	3.3991063474244902
01-06-BT_cell_4	944	40.5	4.8371301667444255
01-06-BT_cell_4	945	41.5	4.854227926076938
01-06-BT_cell_4	946	42.5	1.2792116563038471
01-06-BT_cell_4	947	43.5	1.4783034286659014
01-06-BT_cell_4	948	44.5	0.8114546408388026
01-06-BT_cell_4	949	45.5	0.8358148302795902
01-06-BT_cell_4	950	46.5	0.833248068496384
01-06-BT_cell_4	951	47.5	1.0942503036926647
01-06-BT_cell_4	952	48.5	1.1710475877650326
01-06-BT_cell_4	953	49.5	1.1581268281620605
01-06-BT_cell_4	954	50.5	1.881731024490601
01-06-BT_cell_4	955	51.5	0.7344013768838651
01-06-BT_cell_4	956	52.5	0.805071129964471
01-06-BT_cell_4	957	53.5	1.4073734708475916
01-06-BT_cell_4	958	54.5	1.1034111397260569
01-06-BT_cell_4	959	55.5	1.2330507809432896
01-06-BT_cell_4	960	56.5	1.071054376882243
01-06-BT_cell_4	961	57.5	1.6818094946759998
01-06-BT_cell_4	962	58.5	0.5747874651413677
01-06-BT_cell_4	963	59.5	0.8562224761665155
01-06-BT_cell_4	964	60.5	1.4027845964417398
01-06-BT_cell_4	965	61.5	1.4974734906884803
01-06-BT_cell_4	966	62.5	1.1854657469508971
01-06-BT_cell_4	967	63.5	1.123585131540113
01-06-BT_cell_4	968	64.5	1.2417243011425503
01-06-BT_cell_4	969	65.5	2.889176414566972
01-06-BT_cell_4	970	66.5	3.0914822914229587
01-06-BT_cell_4	971	67.5	3.443928735412157
01-06-BT_cell_4	972	68.5	8.799048794580694
01-06-BT_cell_4	973	69.5	6.519524539313623
01-06-BT_cell_4	974	70.5	5.833946949914003
01-06-BT_cell_4	975	71.5	3.208788559563913
01-06-BT_cell_4	976	72.5	2.754848771225045
01-06-BT_cell_4	977	73.5	2.0673480364045154
01-06-BT_cell_4	978	74.5	1.9360325991773115
01-06-BT_cell_4	979	75.5	1.2959717784752525
01-06-BT_cell_4	980	76.5	1.5268999450593195
01-06-BT_cell_4	981	77.5	2.8728356725868887
01-06-BT_cell_4	982	78.5	3.2176673510303226
01-06-BT_cell_4	983	79.5	2.6756515306381456
01-06-BT_cell_4	984	80.5	3.016212667404304
01-06-BT_cell_4	985	81.5	2.735446843350478
01-06-BT_cell_4	986	82.5	1.6947495906975318
01-06-BT_cell_4	987	83.5	0.7724582716241438
01-06-BT_cell_4	988	84.5	2.06313378130592
01-06-BT_cell_4	989	85.5	1.9624715964568573
01-06-BT_cell_4	990	86.5	1.5165855446326055
01-06-BT_cell_4	991	87.5	2.376116481862191
01-06-BT_cell_4	992	88.5	2.604204803649967
01-06-BT_cell_4	993	89.5	3.5114732063945953
01-06-BT_cell_4	994	90.5	3.5818797063885914
01-06-BT_cell_4	995	91.5	1.5874299855103384
01-06-BT_cell_4	996	92.5	1.4319698631990807
01-06-BT_cell_4	997	93.5	1.7191801837859733
01-06-BT_cell_4	998	94.5	1.174126453334884
01-06-BT_cell_4	999	95.5	2.3668848955386816
01-06-BT_cell_4	1000	96.5	2.8250278620740015
01-06-BT_cell_5	1001	17.5	0.47308126555056446
01-06-BT_cell_5	1002	18.5	0.46386687725497205
01-06-BT_cell_5	1003	19.5	0.47200251275326965
01-06-BT_cell_5	1004	20.5	0.38220589901258767
01-06-BT_cell_5	1005	21.5	0.2942906116234894
01-06-BT_cell_5	1006	22.5	0.10137567662441165
01-06-BT_cell_5	1007	23.5	0.15508659446027626
01-06-BT_cell_5	1008	24.5	0.23838928773965426
01-06-BT_cell_5	1009	25.5	0.5548371854340879
01-06-BT_cell_5	1010	26.5	0.7905842403417259
01-06-BT_cell_5	1011	27.5	0.346229478336272
01-06-BT_cell_5	1012	28.5	0.22915570797655044
01-06-BT_cell_5	1013	29.5	0.1477323281246128
01-06-BT_cell_5	1014	30.5	0.12547170825100198
01-06-BT_cell_5	1015	31.5	0.2043772295074302
01-06-BT_cell_5	1016	32.5	0.5567341458561039
01-06-BT_cell_5	1017	33.5	0.40248668418430367
01-06-BT_cell_5	1018	34.5	0.3753750846145671
01-06-BT_cell_5	1019	35.5	0.4113638304523357
01-06-BT_cell_5	1020	36.5	0.3448608767482751
01-06-BT_cell_5	1021	37.5	0.1286125467987709
01-06-BT_cell_5	1022	38.5	0.04576818965673619
01-06-BT_cell_5	1023	39.5	0.029556894176511733
01-06-BT_cell_5	1024	40.5	0.0474694963438229
01-06-BT_cell_5	1025	41.5	0.020726761925920434
01-06-BT_cell_5	1026	42.5	0.02622435993187175
01-06-BT_cell_5	1027	43.5	0.07674517943301609
01-06-BT_cell_5	1028	44.5	0.05778267165336232
01-06-BT_cell_5	1029	45.5	0.09647041083399689
01-06-BT_cell_5	1030	46.5	0.16635027990811946
01-06-BT_cell_5	1031	47.5	0.2826907954874466
01-06-BT_cell_5	1032	48.5	0.5604115696638653
01-06-BT_cell_5	1033	49.5	0.9715943048318336
01-06-BT_cell_5	1034	50.5	0.5820737757929756
01-06-BT_cell_5	1035	51.5	0.685862311961594
01-06-BT_cell_5	1036	52.5	0.6039211172545319
01-06-BT_cell_5	1037	53.5	0.3177959660690275
01-06-BT_cell_5	1038	54.5	0.26388903201306696
01-06-BT_cell_5	1039	55.5	0.5515284273322976
01-06-BT_cell_5	1040	56.5	0.756379093232353
01-06-BT_cell_5	1041	57.5	1.1239430770501113
01-06-BT_cell_5	1042	58.5	2.3122135954999594
01-06-BT_cell_5	1043	59.5	2.632721259924029
01-06-BT_cell_5	1044	60.5	2.6470438945258463
01-06-BT_cell_5	1045	61.5	1.4750206351954729
01-06-BT_cell_5	1046	62.5	1.3580416655670335
01-06-BT_cell_5	1047	63.5	1.5087051364539485
01-06-BT_cell_5	1048	64.5	5.437819422182901
01-06-BT_cell_5	1049	65.5	5.966619992326858
01-06-BT_cell_5	1050	66.5	3.3223971136924555
01-06-BT_cell_5	1051	67.5	2.6957388674028357
01-06-BT_cell_5	1052	68.5	1.412285778002608
01-06-BT_cell_5	1053	69.5	1.0849497245341415
01-06-BT_cell_5	1054	70.5	2.3140484377819805
01-06-BT_cell_5	1055	71.5	4.238185793536122
01-06-BT_cell_5	1056	72.5	4.14988720025516
01-06-BT_cell_5	1057	73.5	7.060778024186038
01-06-BT_cell_5	1058	74.5	8.341934305986602
01-06-BT_cell_5	1059	75.5	4.956210000616741
01-06-BT_cell_5	1060	76.5	3.670235708121338
01-06-BT_cell_5	1061	77.5	12.669494432559945
01-06-BT_cell_5	1062	78.5	14.361435167564776
01-06-BT_cell_5	1063	79.5	15.605271533975664
01-06-BT_cell_5	1064	80.5	25.997216163858894
01-06-BT_cell_5	1065	81.5	24.305665732567302
01-06-BT_cell_5	1066	82.5	10.337077925869288
01-06-BT_cell_5	1067	83.5	7.1005894368403935
01-06-BT_cell_5	1068	84.5	7.847315221505327
01-06-BT_cell_5	1069	85.5	15.954441082523868
01-06-BT_cell_5	1070	86.5	16.448540727943204
01-06-BT_cell_5	1071	87.5	14.094939160783097
01-06-BT_cell_5	1072	88.5	8.354173956345349
01-06-BT_cell_5	1073	89.5	7.437471676376808
01-06-BT_cell_5	1074	90.5	3.0702382864230424
01-06-BT_cell_5	1075	91.5	3.1677805320178347
01-06-BT_cell_5	1076	92.5	4.939826662801683
01-06-BT_cell_5	1077	93.5	3.2510038517391555
01-06-BT_cell_5	1078	94.5	2.381388290584933
01-06-BT_cell_5	1079	95.5	2.8940285149195977
01-06-BT_cell_5	1080	96.5	4.3259675955913535
01-06-BT_cell_6	1081	17.5	0.47308126555056446
01-06-BT_cell_6	1082	18.5	0.4662364385511416
01-06-BT_cell_6	1083	19.5	0.5747393207720355
01-06-BT_cell_6	1084	20.5	0.32647542990122547
01-06-BT_cell_6	1085	21.5	0.14155089571075297
01-06-BT_cell_6	1086	22.5	0.22961442917095903
01-06-BT_cell_6	1087	23.5	0.12420047345208758
01-06-BT_cell_6	1088	24.5	0.06667561464784685
01-06-BT_cell_6	1089	25.5	0.04094565821503854
01-06-BT_cell_6	1090	26.5	0.040193568835979014
01-06-BT_cell_6	1091	27.5	0.07941547519678833
01-06-BT_cell_6	1092	28.5	0.07009650941140107
01-06-BT_cell_6	1093	29.5	0.06393553217369345
01-06-BT_cell_6	1094	30.5	0.04153039736278955
01-06-BT_cell_6	1095	31.5	0.057095447830311154
01-06-BT_cell_6	1096	32.5	0.15063054988947924
01-06-BT_cell_6	1097	33.5	0.12799955316990225
01-06-BT_cell_6	1098	34.5	0.1647613243281137
01-06-BT_cell_6	1099	35.5	0.39018838641522935
01-06-BT_cell_6	1100	36.5	0.20783758054388268
01-06-BT_cell_6	1101	37.5	0.2851003676476686
01-06-BT_cell_6	1102	38.5	0.38723046803992334
01-06-BT_cell_6	1103	39.5	0.4812788220992188
01-06-BT_cell_6	1104	40.5	0.32549892843468575
01-06-BT_cell_6	1105	41.5	0.4186903923959481
01-06-BT_cell_6	1106	42.5	0.42320884096321126
01-06-BT_cell_6	1107	43.5	0.32593834970264174
01-06-BT_cell_6	1108	44.5	0.34618897887184835
01-06-BT_cell_6	1109	45.5	0.3879955532270002
01-06-BT_cell_6	1110	46.5	0.29431767549515286
01-06-BT_cell_6	1111	47.5	0.42867094454437454
01-06-BT_cell_6	1112	48.5	0.37045518935825417
01-06-BT_cell_6	1113	49.5	0.28750380764691646
01-06-BT_cell_6	1114	50.5	0.1679492056411247
01-06-BT_cell_6	1115	51.5	0.7119600024971671
01-06-BT_cell_6	1116	52.5	1.077448302976551
01-06-BT_cell_6	1117	53.5	0.38381206104781035
01-06-BT_cell_6	1118	54.5	0.4041564219108933
01-06-BT_cell_6	1119	55.5	0.29738459088062386
01-06-BT_cell_6	1120	56.5	0.33882547599227086
01-06-BT_cell_6	1121	57.5	0.30895500226558903
01-06-BT_cell_6	1122	58.5	0.19694130333164345
01-06-BT_cell_6	1123	59.5	0.5175280375635509
01-06-BT_cell_6	1124	60.5	0.36640423740200356
01-06-BT_cell_6	1125	61.5	0.2302269758441438
01-06-BT_cell_6	1126	62.5	0.356206207077533
01-06-BT_cell_6	1127	63.5	0.6941740343798173
01-06-BT_cell_6	1128	64.5	0.515315104832042
01-06-BT_cell_6	1129	65.5	0.315332697768721
01-06-BT_cell_6	1130	66.5	0.5124396225826998
01-06-BT_cell_6	1131	67.5	0.8501447663108662
01-06-BT_cell_6	1132	68.5	1.207896049963641
01-06-BT_cell_6	1133	69.5	1.3743406085857084
01-06-BT_cell_6	1134	70.5	1.350913561728265
01-06-BT_cell_6	1135	71.5	2.907458594598801
01-06-BT_cell_6	1136	72.5	4.856900503251989
01-06-BT_cell_6	1137	73.5	8.624952841601477
01-06-BT_cell_6	1138	74.5	7.381697258320198
01-06-BT_cell_6	1139	75.5	1.9781281992856996
01-06-BT_cell_6	1140	76.5	1.5830697143783317
01-06-BT_cell_6	1141	77.5	2.623449228667225
01-06-BT_cell_6	1142	78.5	2.505047339016335
01-06-BT_cell_6	1143	79.5	2.6071621859981318
01-06-BT_cell_6	1144	80.5	6.03772315094016
01-06-BT_cell_6	1145	81.5	18.46891684695786
01-06-BT_cell_6	1146	82.5	20.20259466329792
01-06-BT_cell_6	1147	83.5	7.8491503982253255
01-06-BT_cell_6	1148	84.5	4.993518654824164
01-06-BT_cell_6	1149	85.5	6.556338248833922
01-06-BT_cell_6	1150	86.5	21.022287805379587
01-06-BT_cell_7	1151	17.5	0.47308126555056446
01-06-BT_cell_7	1152	18.5	0.39155840934019426
01-06-BT_cell_7	1153	19.5	0.29521514261066073
01-06-BT_cell_7	1154	20.5	0.09917645302600117
01-06-BT_cell_7	1155	21.5	0.11443526347217972
01-06-BT_cell_7	1156	22.5	0.1319854105417667
01-06-BT_cell_7	1157	23.5	0.11329113839903293
01-06-BT_cell_7	1158	24.5	0.136784582901098
01-06-BT_cell_7	1159	25.5	0.12702183221862068
01-06-BT_cell_7	1160	26.5	0.1745615445280856
01-06-BT_cell_7	1161	27.5	0.3193095720146278
01-06-BT_cell_7	1162	28.5	0.17771819266976352
01-06-BT_cell_7	1163	29.5	0.17847755076905242
01-06-BT_cell_7	1164	30.5	0.31656417327368597
01-06-BT_cell_7	1165	31.5	0.43934078627045553
01-06-BT_cell_7	1166	32.5	0.14698661971575164
01-06-BT_cell_7	1167	33.5	0.05618114467910156
01-06-BT_cell_7	1168	34.5	0.09628033044468295
01-06-BT_cell_7	1169	35.5	0.1359306927085359
01-06-BT_cell_7	1170	36.5	0.18907653231759447
01-06-BT_cell_7	1171	37.5	0.40300313371071395
01-06-BT_cell_7	1172	38.5	0.3931104116479958
01-06-BT_cell_7	1173	39.5	0.4584548069047283
01-06-BT_cell_7	1174	40.5	0.6316952210401144
01-06-BT_cell_7	1175	41.5	2.66625581681546
01-06-BT_cell_7	1176	42.5	2.1774823966984025
01-06-BT_cell_7	1177	43.5	3.915227004661889
01-06-BT_cell_7	1178	44.5	2.1394568313111506
01-06-BT_cell_7	1179	45.5	5.696686345525043
01-06-BT_cell_7	1180	46.5	8.972551569207072
01-06-BT_cell_7	1181	47.5	3.9607964565697276
01-06-BT_cell_7	1182	48.5	2.694243184183954
01-06-BT_cell_7	1183	49.5	3.45060731918682
01-06-BT_cell_7	1184	50.5	2.765306667610031
01-06-BT_cell_7	1185	51.5	4.69055658564431
01-06-BT_cell_7	1186	52.5	5.391136001719352
01-06-BT_cell_7	1187	53.5	4.624825996900488
01-06-BT_cell_7	1188	54.5	2.014109096732841
01-06-BT_cell_7	1189	55.5	1.7305726707580114
01-06-BT_cell_7	1190	56.5	2.7656253747049004
01-06-BT_cell_7	1191	57.5	2.3948772609896047
01-06-BT_cell_7	1192	58.5	3.5543286200286213
01-06-BT_cell_7	1193	59.5	3.1389664765280103
01-06-BT_cell_7	1194	60.5	7.9692300260569136
01-06-BT_cell_7	1195	61.5	4.949581747813311
01-06-BT_cell_7	1196	62.5	13.004608529278974
01-06-BT_cell_7	1197	63.5	15.171213470735783
01-06-BT_cell_7	1198	64.5	22.41289965360171
01-06-BT_cell_8	1199	17.5	0.47308126555056446
01-06-BT_cell_8	1200	18.5	0.5084397925474452
01-06-BT_cell_8	1201	19.5	0.7333963867721992
01-06-BT_cell_8	1202	20.5	0.3919796634836429
01-06-BT_cell_8	1203	21.5	1.1060303648595993
01-06-BT_cell_8	1204	22.5	1.4006141311914169
01-06-BT_cell_8	1205	23.5	2.1886715987484986
01-06-BT_cell_8	1206	24.5	2.5324075065934677
01-06-BT_cell_8	1207	25.5	0.9353370799024417
01-06-BT_cell_8	1208	26.5	1.0593132339781872
01-06-BT_cell_8	1209	27.5	2.2147427189322424
01-06-BT_cell_8	1210	28.5	3.9372761504620337
01-06-BT_cell_8	1211	29.5	4.1020505483981315
01-06-BT_cell_8	1212	30.5	3.998339415224372
01-06-BT_cell_8	1213	31.5	3.8759757581212386
01-06-BT_cell_8	1214	32.5	2.765477518051987
01-06-BT_cell_8	1215	33.5	1.9965383860380101
01-06-BT_cell_8	1216	34.5	1.7071345098928303
01-06-BT_cell_8	1217	35.5	1.6736679108883277
01-06-BT_cell_8	1218	36.5	2.526601694070665
01-06-BT_cell_8	1219	37.5	2.182986887445172
01-06-BT_cell_8	1220	38.5	1.8401427778422232
01-06-BT_cell_8	1221	39.5	1.8284015621565233
01-06-BT_cell_8	1222	40.5	1.2589147672910974
01-06-BT_cell_8	1223	41.5	0.9317284167293033
01-06-BT_cell_8	1224	42.5	0.8959362850160126
01-06-BT_cell_8	1225	43.5	1.3084410754733427
01-06-BT_cell_8	1226	44.5	1.3958286222400569
01-06-BT_cell_8	1227	45.5	0.5888925217878708
01-06-BT_cell_8	1228	46.5	0.2604626939236705
01-06-BT_cell_8	1229	47.5	0.22835212761020843
01-06-BT_cell_8	1230	48.5	0.518759239690746
01-06-BT_cell_8	1231	49.5	0.9007683605216557
01-06-BT_cell_8	1232	50.5	0.9635474226734144
01-06-BT_cell_8	1233	51.5	0.635179118729108
01-06-BT_cell_8	1234	52.5	0.48410457969227755
01-06-BT_cell_8	1235	53.5	0.6076098596677404
01-06-BT_cell_8	1236	54.5	0.721834051504332
01-06-BT_cell_8	1237	55.5	1.0899759204008392
01-06-BT_cell_8	1238	56.5	1.3775330315848235
01-06-BT_cell_8	1239	57.5	0.9010403842769816
01-06-BT_cell_8	1240	58.5	1.4414255739531217
01-06-BT_cell_8	1241	59.5	1.1469798532574733
01-06-BT_cell_8	1242	60.5	2.6493421071175076
01-06-BT_cell_8	1243	61.5	2.755513143284158
01-06-BT_cell_8	1244	62.5	3.0495726260304665
01-06-BT_cell_8	1245	63.5	1.8622971159275383
01-06-BT_cell_8	1246	64.5	3.538915692025282
01-06-BT_cell_8	1247	65.5	3.4379076473448684
01-06-BT_cell_8	1248	66.5	8.918603759648649
01-06-BT_cell_8	1249	67.5	5.272503725186822
01-06-BT_cell_8	1250	68.5	3.266488355080189
01-06-BT_cell_8	1251	69.5	7.046844128750686
01-06-BT_cell_8	1252	70.5	4.675967167053571
01-06-BT_cell_8	1253	71.5	2.8046946569454434
01-06-BT_cell_8	1254	72.5	3.383211442373932
01-06-BT_cell_8	1255	73.5	2.393884513522426
01-06-BT_cell_8	1256	74.5	4.261738195605929
01-06-BT_cell_8	1257	75.5	10.003082171517217
01-06-BT_cell_8	1258	76.5	4.669375586504389
01-06-BT_cell_8	1259	77.5	6.049479429541629
01-06-BT_cell_8	1260	78.5	14.359911824089698
01-06-BT_cell_9	1261	17.5	0.47308126555056446
01-06-BT_cell_9	1262	18.5	0.3444942500133509
01-06-BT_cell_9	1263	19.5	0.29652664485920555
01-06-BT_cell_9	1264	20.5	0.39599207540830655
01-06-BT_cell_9	1265	21.5	2.0454879532712296
01-06-BT_cell_9	1266	22.5	1.3970367174092624
01-06-BT_cell_9	1267	23.5	0.4075094900281165
01-06-BT_cell_9	1268	24.5	1.0042429684046208
01-06-BT_cell_9	1269	25.5	1.0540731698856465
01-06-BT_cell_9	1270	26.5	0.2736047420690039
01-06-BT_cell_9	1271	27.5	0.40362043332893716
01-06-BT_cell_9	1272	28.5	0.31679818698075574
01-06-BT_cell_9	1273	29.5	0.6803636600548778
01-06-BT_cell_9	1274	30.5	0.8287268722246088
01-06-BT_cell_9	1275	31.5	2.1333593522362615
01-06-BT_cell_9	1276	32.5	1.828478033782254
01-06-BT_cell_9	1277	33.5	1.2725826327320997
01-06-BT_cell_9	1278	34.5	0.7739119193120155
01-06-BT_cell_9	1279	35.5	0.3390037600216305
01-06-BT_cell_9	1280	36.5	0.11033984705875077
01-06-BT_cell_9	1281	37.5	0.06612200027188586
01-06-BT_cell_9	1282	38.5	0.0907705111534557
01-06-BT_cell_9	1283	39.5	0.22313786570347965
01-06-BT_cell_9	1284	40.5	0.21483028695527337
01-06-BT_cell_9	1285	41.5	0.37481182900637466
01-06-BT_cell_9	1286	42.5	0.36037410419959703
01-06-BT_cell_9	1287	43.5	0.25452312359668633
01-06-BT_cell_9	1288	44.5	0.14871808483008958
01-06-BT_cell_9	1289	45.5	0.1401664445478474
01-06-BT_cell_9	1290	46.5	0.3212277061690465
01-06-BT_cell_9	1291	47.5	0.38666503910373984
01-06-BT_cell_9	1292	48.5	0.3511827880261892
01-06-BT_cell_9	1293	49.5	0.3684584109359202
01-06-BT_cell_9	1294	50.5	0.39568216513374393
01-06-BT_cell_9	1295	51.5	0.7403472166485215
01-06-BT_cell_9	1296	52.5	1.1805478769887106
01-06-BT_cell_9	1297	53.5	1.3349696730125817
01-06-BT_cell_9	1298	54.5	0.7483981254466997
01-06-BT_cell_9	1299	55.5	1.9134747224342592
01-06-BT_cell_9	1300	56.5	2.1972226718545027
01-06-BT_cell_9	1301	57.5	1.2335891079791157
01-06-BT_cell_9	1302	58.5	3.183242981263919
01-06-BT_cell_9	1303	59.5	4.57638293309899
01-06-BT_cell_9	1304	60.5	14.75281471653369
01-06-BT_cell_9	1305	61.5	14.644776106006013
01-06-BT_cell_9	1306	62.5	11.288544064023995
01-06-BT_cell_9	1307	63.5	9.765558456830266
01-06-BT_cell_9	1308	64.5	8.083386930970638
01-06-BT_cell_9	1309	65.5	6.300331504111024
01-06-BT_cell_9	1310	66.5	4.267649267107445
01-06-BT_cell_9	1311	67.5	1.4982330277956157
01-06-BT_cell_9	1312	68.5	2.4792271434453017
01-06-BT_cell_9	1313	69.5	1.7278535858321051
01-06-BT_cell_9	1314	70.5	2.497169410718404
01-06-BT_cell_9	1315	71.5	3.077133167516167
01-06-BT_cell_9	1316	72.5	3.1825321815738192
01-06-BT_cell_9	1317	73.5	1.6591370349807257
01-06-BT_cell_9	1318	74.5	2.1601046352515665
01-06-BT_cell_9	1319	75.5	0.948484071151175
01-06-BT_cell_9	1320	76.5	1.7698980194045106
01-06-BT_cell_9	1321	77.5	1.7279011596286638
01-06-BT_cell_9	1322	78.5	1.6090597798960178
01-06-BT_cell_9	1323	79.5	2.2550786427391474
01-06-BT_cell_9	1324	80.5	2.2211380202659425
01-06-BT_cell_9	1325	81.5	1.4691840106809706
01-06-BT_cell_9	1326	82.5	2.422264523668781
01-06-BT_cell_9	1327	83.5	1.8013780508318888
01-06-BT_cell_9	1328	84.5	1.1639224509797663
01-06-BT_cell_9	1329	85.5	3.51547013940652
01-06-BT_cell_9	1330	86.5	3.485558233905993
01-06-BT_cell_9	1331	87.5	8.012323152897814
01-06-BT_cell_9	1332	88.5	13.469618873103538
01-06-BT_cell_9	1333	89.5	30.17112393626586
01-08-AH_cell_1	1334	17.5	1.2704052338361544
01-08-AH_cell_1	1335	18.5	0.8194690005637334
01-08-AH_cell_1	1336	19.5	0.2779250608344027
01-08-AH_cell_1	1337	20.5	0.11535300324145077
01-08-AH_cell_1	1338	21.5	0.0369198400980042
01-08-AH_cell_1	1339	22.5	0.023308820646127743
01-08-AH_cell_1	1340	23.5	0.09301921550330808
01-08-AH_cell_1	1341	24.5	0.13010761572103943
01-08-AH_cell_1	1342	25.5	0.049234018484000594
01-08-AH_cell_1	1343	26.5	0.07021594223232797
01-08-AH_cell_1	1344	27.5	0.08154816527534374
01-08-AH_cell_1	1345	28.5	0.09279470136303629
01-08-AH_cell_1	1346	29.5	0.10360222770754562
01-08-AH_cell_1	1347	30.5	0.10205999527580735
01-08-AH_cell_1	1348	31.5	0.031605142091131674
01-08-AH_cell_1	1349	32.5	0.018106093014234766
01-08-AH_cell_1	1350	33.5	0.03042397255961801
01-08-AH_cell_1	1351	34.5	0.0650192906151655
01-08-AH_cell_1	1352	35.5	0.06474031054967165
01-08-AH_cell_1	1353	36.5	0.051933147121965166
01-08-AH_cell_1	1354	37.5	0.08472614499049297
01-08-AH_cell_1	1355	38.5	0.06681150796646426
01-08-AH_cell_1	1356	39.5	0.05733077463951927
01-08-AH_cell_1	1357	40.5	0.10658142878844881
01-08-AH_cell_1	1358	41.5	0.21181360065965973
01-08-AH_cell_1	1359	42.5	0.3608725692881588
01-08-AH_cell_1	1360	43.5	0.3596233638190537
01-08-AH_cell_1	1361	44.5	0.21307779174817945
01-08-AH_cell_1	1362	45.5	0.18543091054360042
01-08-AH_cell_1	1363	46.5	0.5123043905950346
01-08-AH_cell_1	1364	47.5	0.6077461645742637
01-08-AH_cell_1	1365	48.5	0.4836138743408764
01-08-AH_cell_1	1366	49.5	0.5258504441629067
01-08-AH_cell_1	1367	50.5	0.3711455481539788
01-08-AH_cell_1	1368	51.5	0.49456947528293466
01-08-AH_cell_1	1369	52.5	0.6450195431005208
01-08-AH_cell_1	1370	53.5	1.2252694519975462
01-08-AH_cell_1	1371	54.5	2.210565378976948
01-08-AH_cell_1	1372	55.5	5.418971982277909
01-08-AH_cell_1	1373	56.5	5.379027792397677
01-08-AH_cell_1	1374	57.5	7.818450974036853
01-08-AH_cell_1	1375	58.5	6.653373807254927
01-08-AH_cell_1	1376	59.5	4.066591602233951
01-08-AH_cell_1	1377	60.5	7.576662250234502
01-08-AH_cell_1	1378	61.5	3.9215645924600886
01-08-AH_cell_1	1379	62.5	5.038650776104759
01-08-AH_cell_1	1380	63.5	6.026638239267174
01-08-AH_cell_1	1381	64.5	4.993149509116748
01-08-AH_cell_1	1382	65.5	5.055127571829998
01-08-AH_cell_1	1383	66.5	11.074789969178365
01-08-AH_cell_1	1384	67.5	7.713613612644835
01-08-AH_cell_1	1385	68.5	4.531343435700174
01-08-AH_cell_1	1386	69.5	4.405870406475264
01-08-AH_cell_1	1387	70.5	5.621177980832239
01-08-AH_cell_1	1388	71.5	4.748645549581868
01-08-AH_cell_1	1389	72.5	2.650906176231883
01-08-AH_cell_1	1390	73.5	4.424223368034581
01-08-AH_cell_1	1391	74.5	14.516793273892475
01-08-AH_cell_1	1392	75.5	13.49988219986979
01-08-AH_cell_1	1393	76.5	18.97565613435397
01-08-AH_cell_1	1394	77.5	9.775186779667957
01-08-AH_cell_1	1395	78.5	14.291485781550117
01-08-AH_cell_1	1396	79.5	20.02642784957134
01-08-AH_cell_1	1397	80.5	13.226222231254114
01-08-AH_cell_1	1398	81.5	22.68468483998276
01-08-AH_cell_1	1399	82.5	18.684261584729093
01-08-AH_cell_1	1400	83.5	17.84207550328355
01-08-AH_cell_1	1401	84.5	25.291548585793166
01-08-AH_cell_1	1402	85.5	27.01000969883327
01-08-AH_cell_1	1403	86.5	46.284629876630476
01-08-AH_cell_10	1404	17.5	1.2704052338361544
01-08-AH_cell_10	1405	18.5	1.3813817472732588
01-08-AH_cell_10	1406	19.5	2.328642972068164
01-08-AH_cell_10	1407	20.5	1.6024786948357372
01-08-AH_cell_10	1408	21.5	3.29824970916688
01-08-AH_cell_10	1409	22.5	2.296158474372102
01-08-AH_cell_10	1410	23.5	2.9489200852592434
01-08-AH_cell_10	1411	24.5	6.180313184583244
01-08-AH_cell_10	1412	25.5	2.526518057264949
01-08-AH_cell_10	1413	26.5	1.5136495044653522
01-08-AH_cell_10	1414	27.5	1.169698316092834
01-08-AH_cell_10	1415	28.5	2.1293484357106833
01-08-AH_cell_10	1416	29.5	2.2135776193331815
01-08-AH_cell_10	1417	30.5	1.270154228655985
01-08-AH_cell_10	1418	31.5	1.6162433057684915
01-08-AH_cell_10	1419	32.5	1.5801730620345695
01-08-AH_cell_10	1420	33.5	1.9132558200235057
01-08-AH_cell_10	1421	34.5	2.858952431461526
01-08-AH_cell_10	1422	35.5	6.86089557576848
01-08-AH_cell_10	1423	36.5	5.342797491842322
01-08-AH_cell_10	1424	37.5	3.669112987979419
01-08-AH_cell_10	1425	38.5	6.015437513758387
01-08-AH_cell_10	1426	39.5	3.4140760936444523
01-08-AH_cell_10	1427	40.5	3.256845598413909
01-08-AH_cell_10	1428	41.5	6.085025828005246
01-08-AH_cell_10	1429	42.5	4.883359880774677
01-08-AH_cell_10	1430	43.5	4.8385466502807475
01-08-AH_cell_10	1431	44.5	2.542640536851088
01-08-AH_cell_10	1432	45.5	3.549412359721583
01-08-AH_cell_10	1433	46.5	3.6476898091388112
01-08-AH_cell_10	1434	47.5	8.578764379496981
01-08-AH_cell_10	1435	48.5	18.431704042602494
01-08-AH_cell_10	1436	49.5	10.517849207109728
01-08-AH_cell_10	1437	50.5	11.483978269134008
01-08-AH_cell_10	1438	51.5	7.205628084196488
01-08-AH_cell_10	1439	52.5	4.734539006502704
01-08-AH_cell_10	1440	53.5	9.348324625979744
01-08-AH_cell_10	1441	54.5	9.377443590195591
01-08-AH_cell_10	1442	55.5	10.026337177318876
01-08-AH_cell_10	1443	56.5	14.222647839878638
01-08-AH_cell_10	1444	57.5	14.311221002638698
01-08-AH_cell_10	1445	58.5	10.158189616325368
01-08-AH_cell_10	1446	59.5	11.908740095810552
01-08-AH_cell_10	1447	60.5	5.487817479543679
01-08-AH_cell_10	1448	61.5	9.950980092002956
01-08-AH_cell_10	1449	62.5	9.587475474545812
01-08-AH_cell_10	1450	63.5	6.704145839345262
01-08-AH_cell_10	1451	64.5	3.975889720572286
01-08-AH_cell_10	1452	65.5	2.7802323222636267
01-08-AH_cell_10	1453	66.5	2.8475126873430487
01-08-AH_cell_10	1454	67.5	8.295893487116329
01-08-AH_cell_10	1455	68.5	12.95648925238671
01-08-AH_cell_10	1456	69.5	7.033799189376886
01-08-AH_cell_10	1457	70.5	9.79488914162204
01-08-AH_cell_10	1458	71.5	12.092372690298605
01-08-AH_cell_10	1459	72.5	14.62887179500384
01-08-AH_cell_10	1460	73.5	32.72022542172519
01-08-AH_cell_10	1461	74.5	16.482803257995972
01-08-AH_cell_10	1462	75.5	6.405705546604257
01-08-AH_cell_10	1463	76.5	7.417475812050684
01-08-AH_cell_10	1464	77.5	10.351027224611867
01-08-AH_cell_10	1465	78.5	6.827181380071605
01-08-AH_cell_10	1466	79.5	10.322433353789974
01-08-AH_cell_10	1467	80.5	7.979409519708209
01-08-AH_cell_10	1468	81.5	16.259852209594094
01-08-AH_cell_10	1469	82.5	16.792044527378774
01-08-AH_cell_10	1470	83.5	31.518514227665808
01-08-AH_cell_10	1471	84.5	25.034845835081402
01-08-AH_cell_10	1472	85.5	20.739689192022258
01-08-AH_cell_10	1473	86.5	24.09699890651448
01-08-AH_cell_10	1474	87.5	24.64537867495655
01-08-AH_cell_10	1475	88.5	26.028881100990038
01-08-AH_cell_10	1476	89.5	13.382664708556987
01-08-AH_cell_10	1477	90.5	11.869929457891217
01-08-AH_cell_10	1478	91.5	17.660643488915643
01-08-AH_cell_10	1479	92.5	11.937813009834242
01-08-AH_cell_10	1480	93.5	11.902561243467028
01-08-AH_cell_10	1481	94.5	24.1808542561248
01-08-AH_cell_10	1482	95.5	40.58622830682056
01-08-AH_cell_2	1483	17.5	1.2704052338361544
01-08-AH_cell_2	1484	18.5	0.5805699943975402
01-08-AH_cell_2	1485	19.5	0.39963394918508593
01-08-AH_cell_2	1486	20.5	0.2514888224611144
01-08-AH_cell_2	1487	21.5	0.8325546919756623
01-08-AH_cell_2	1488	22.5	0.30139184014388914
01-08-AH_cell_2	1489	23.5	0.32787286830882906
01-08-AH_cell_2	1490	24.5	0.4058968669247471
01-08-AH_cell_2	1491	25.5	0.6894259159439305
01-08-AH_cell_2	1492	26.5	1.1882917868428169
01-08-AH_cell_2	1493	27.5	4.82263826303497
01-08-AH_cell_2	1494	28.5	11.152524072939583
01-08-AH_cell_2	1495	29.5	8.682038631994741
01-08-AH_cell_2	1496	30.5	4.470714700958648
01-08-AH_cell_2	1497	31.5	6.357570490874659
01-08-AH_cell_2	1498	32.5	3.0313026949782467
01-08-AH_cell_2	1499	33.5	2.2055997544553647
01-08-AH_cell_2	1500	34.5	5.037766410946441
01-08-AH_cell_2	1501	35.5	3.8759939874658325
01-08-AH_cell_2	1502	36.5	2.7209522409611764
01-08-AH_cell_2	1503	37.5	0.8376418136782309
01-08-AH_cell_2	1504	38.5	0.29638646467186114
01-08-AH_cell_2	1505	39.5	0.2545580845176312
01-08-AH_cell_2	1506	40.5	0.4839160599584825
01-08-AH_cell_2	1507	41.5	0.5928004698656839
01-08-AH_cell_2	1508	42.5	0.3934014864771965
01-08-AH_cell_2	1509	43.5	0.4382389847701086
01-08-AH_cell_2	1510	44.5	0.23857298570143307
01-08-AH_cell_2	1511	45.5	0.2595995189524694
01-08-AH_cell_2	1512	46.5	0.2826686123487761
01-08-AH_cell_2	1513	47.5	0.44791601369345657
01-08-AH_cell_2	1514	48.5	0.4974835532883941
01-08-AH_cell_2	1515	49.5	0.6777727211898258
01-08-AH_cell_2	1516	50.5	0.7368829768884019
01-08-AH_cell_2	1517	51.5	0.4511586091678482
01-08-AH_cell_2	1518	52.5	0.37944835666459004
01-08-AH_cell_2	1519	53.5	0.7046645021272194
01-08-AH_cell_2	1520	54.5	0.3938628340723028
01-08-AH_cell_2	1521	55.5	0.43428629929985835
01-08-AH_cell_2	1522	56.5	0.6345517841163385
01-08-AH_cell_2	1523	57.5	0.9680030453776112
01-08-AH_cell_2	1524	58.5	1.9764385322246822
01-08-AH_cell_2	1525	59.5	1.3525115638592093
01-08-AH_cell_2	1526	60.5	1.190597567071928
01-08-AH_cell_2	1527	61.5	0.8902152157291368
01-08-AH_cell_2	1528	62.5	1.410835860047578
01-08-AH_cell_2	1529	63.5	1.474168943325467
01-08-AH_cell_2	1530	64.5	1.832649172000516
01-08-AH_cell_2	1531	65.5	1.2676167157560223
01-08-AH_cell_2	1532	66.5	1.5098234782422093
01-08-AH_cell_2	1533	67.5	5.066429152065634
01-08-AH_cell_2	1534	68.5	9.371063745322308
01-08-AH_cell_2	1535	69.5	17.330769183340685
01-08-AH_cell_2	1536	70.5	7.314804372935335
01-08-AH_cell_2	1537	71.5	11.645415110597623
01-08-AH_cell_2	1538	72.5	17.820534087722876
01-08-AH_cell_3	1539	17.5	1.2704052338361544
01-08-AH_cell_3	1540	18.5	1.1541957731563532
01-08-AH_cell_3	1541	19.5	0.8931699525658886
01-08-AH_cell_3	1542	20.5	1.0379321881896912
01-08-AH_cell_3	1543	21.5	1.8693071684605613
01-08-AH_cell_3	1544	22.5	1.181255985362647
01-08-AH_cell_3	1545	23.5	2.443660200598831
01-08-AH_cell_3	1546	24.5	2.111911591612421
01-08-AH_cell_3	1547	25.5	2.0121117444456327
01-08-AH_cell_3	1548	26.5	0.849982670224383
01-08-AH_cell_3	1549	27.5	1.1378136481275858
01-08-AH_cell_3	1550	28.5	2.134202884505519
01-08-AH_cell_3	1551	29.5	0.9142699171988387
01-08-AH_cell_3	1552	30.5	0.2036843277975198
01-08-AH_cell_3	1553	31.5	0.295324723470987
01-08-AH_cell_3	1554	32.5	0.2688987112863773
01-08-AH_cell_3	1555	33.5	0.25188982430330686
01-08-AH_cell_3	1556	34.5	0.33978528997189134
01-08-AH_cell_3	1557	35.5	0.9325261045826262
01-08-AH_cell_3	1558	36.5	1.123630877054745
01-08-AH_cell_3	1559	37.5	1.559226438883598
01-08-AH_cell_3	1560	38.5	1.3685757831034622
01-08-AH_cell_3	1561	39.5	2.0944319681642605
01-08-AH_cell_3	1562	40.5	1.4291609803352567
01-08-AH_cell_3	1563	41.5	0.7254103593908505
01-08-AH_cell_3	1564	42.5	1.9236121872114105
01-08-AH_cell_3	1565	43.5	0.9036686147624224
01-08-AH_cell_3	1566	44.5	1.007697989502203
01-08-AH_cell_3	1567	45.5	0.5708501147964063
01-08-AH_cell_3	1568	46.5	0.1586245096093209
01-08-AH_cell_3	1569	47.5	0.32422625650557424
01-08-AH_cell_3	1570	48.5	0.48764453015591586
01-08-AH_cell_3	1571	49.5	0.5626908019639045
01-08-AH_cell_3	1572	50.5	0.4290933625283198
01-08-AH_cell_3	1573	51.5	0.49317604169263995
01-08-AH_cell_3	1574	52.5	0.43547242157451915
01-08-AH_cell_3	1575	53.5	1.509150792601477
01-08-AH_cell_3	1576	54.5	1.2462194691305848
01-08-AH_cell_3	1577	55.5	1.3587088677369719
01-08-AH_cell_3	1578	56.5	0.6041416226307558
01-08-AH_cell_3	1579	57.5	0.762280421438905
01-08-AH_cell_3	1580	58.5	1.050178156104181
01-08-AH_cell_3	1581	59.5	2.524836912578188
01-08-AH_cell_3	1582	60.5	7.050827153165307
01-08-AH_cell_3	1583	61.5	4.890683083493428
01-08-AH_cell_3	1584	62.5	4.5176624218910675
01-08-AH_cell_3	1585	63.5	5.121651593050191
01-08-AH_cell_3	1586	64.5	2.141311787724476
01-08-AH_cell_3	1587	65.5	1.520075643871774
01-08-AH_cell_3	1588	66.5	2.9091598269898653
01-08-AH_cell_3	1589	67.5	4.046226851009874
01-08-AH_cell_3	1590	68.5	1.3769060768667067
01-08-AH_cell_3	1591	69.5	1.2482921102612126
01-08-AH_cell_3	1592	70.5	1.3444418170881325
01-08-AH_cell_3	1593	71.5	0.5958048071809641
01-08-AH_cell_3	1594	72.5	0.35388434738103247
01-08-AH_cell_3	1595	73.5	0.5152517633155819
01-08-AH_cell_3	1596	74.5	1.837885277793573
01-08-AH_cell_3	1597	75.5	7.9522883380907805
01-08-AH_cell_3	1598	76.5	13.748634177722144
01-08-AH_cell_3	1599	77.5	5.769289608836855
01-08-AH_cell_3	1600	78.5	3.3706722005401715
01-08-AH_cell_3	1601	79.5	3.5645713125510228
01-08-AH_cell_3	1602	80.5	3.822390819963048
01-08-AH_cell_3	1603	81.5	3.496750545874109
01-08-AH_cell_3	1604	82.5	3.6937944379823815
01-08-AH_cell_3	1605	83.5	5.79180701049226
01-08-AH_cell_3	1606	84.5	8.418116364510858
01-08-AH_cell_3	1607	85.5	6.230519150784756
01-08-AH_cell_3	1608	86.5	9.714507586566235
01-08-AH_cell_3	1609	87.5	16.25861700905676
01-08-AH_cell_3	1610	88.5	12.992687950996155
01-08-AH_cell_3	1611	89.5	27.73068761034045
01-08-AH_cell_3	1612	90.5	36.20515165011226
01-08-AH_cell_3	1613	91.5	24.491522259899646
01-08-AH_cell_3	1614	92.5	6.7537461216901
01-08-AH_cell_3	1615	93.5	10.669744574145042
01-08-AH_cell_3	1616	94.5	10.245880357851785
01-08-AH_cell_3	1617	95.5	4.363239493898602
01-08-AH_cell_3	1618	96.5	3.839901130888647
01-08-AH_cell_4	1619	17.5	1.2704052338361544
01-08-AH_cell_4	1620	18.5	2.2222860985737904
01-08-AH_cell_4	1621	19.5	2.547393346603472
01-08-AH_cell_4	1622	20.5	4.066046425003335
01-08-AH_cell_4	1623	21.5	11.546240133888144
01-08-AH_cell_4	1624	22.5	3.192979693958122
01-08-AH_cell_4	1625	23.5	5.0457952583812515
01-08-AH_cell_4	1626	24.5	3.5430093011735124
01-08-AH_cell_4	1627	25.5	4.095024234115494
01-08-AH_cell_4	1628	26.5	1.5180828268834106
01-08-AH_cell_4	1629	27.5	1.4096134039406278
01-08-AH_cell_4	1630	28.5	4.9965923534970855
01-08-AH_cell_4	1631	29.5	3.446117782397024
01-08-AH_cell_4	1632	30.5	5.352623761967979
01-08-AH_cell_4	1633	31.5	9.519051921969714
01-08-AH_cell_4	1634	32.5	7.41054590671155
01-08-AH_cell_4	1635	33.5	13.25378812669298
01-08-AH_cell_4	1636	34.5	13.707006258612958
01-08-AH_cell_4	1637	35.5	18.134239011646905
01-08-AH_cell_4	1638	36.5	9.843390001284561
01-08-AH_cell_4	1639	37.5	4.527528616834704
01-08-AH_cell_4	1640	38.5	2.4735102060861585
01-08-AH_cell_4	1641	39.5	2.8646281782287724
01-08-AH_cell_4	1642	40.5	2.096627894535864
01-08-AH_cell_4	1643	41.5	1.929712749459902
01-08-AH_cell_4	1644	42.5	0.9258096421440011
01-08-AH_cell_4	1645	43.5	0.9517418495174631
01-08-AH_cell_4	1646	44.5	1.2113220693181674
01-08-AH_cell_4	1647	45.5	2.2752199995246167
01-08-AH_cell_4	1648	46.5	3.2324642300643798
01-08-AH_cell_4	1649	47.5	3.283762091787942
01-08-AH_cell_4	1650	48.5	3.694916846839487
01-08-AH_cell_4	1651	49.5	1.973280965412093
01-08-AH_cell_4	1652	50.5	0.8750103324133869
01-08-AH_cell_4	1653	51.5	0.5101078482548288
01-08-AH_cell_4	1654	52.5	0.4539871758847296
01-08-AH_cell_4	1655	53.5	0.8703975277134411
01-08-AH_cell_4	1656	54.5	1.4924481178567237
01-08-AH_cell_4	1657	55.5	0.7958700565231098
01-08-AH_cell_4	1658	56.5	1.7633716842949256
01-08-AH_cell_4	1659	57.5	2.320790963422626
01-08-AH_cell_4	1660	58.5	1.8192666402454143
01-08-AH_cell_4	1661	59.5	3.8088145232728783
01-08-AH_cell_4	1662	60.5	11.44859868126321
01-08-AH_cell_4	1663	61.5	19.027909689360534
01-08-AH_cell_4	1664	62.5	7.687350437031959
01-08-AH_cell_4	1665	63.5	4.622895820022999
01-08-AH_cell_4	1666	64.5	1.4141953863653844
01-08-AH_cell_4	1667	65.5	1.811458016298308
01-08-AH_cell_4	1668	66.5	1.929508238232114
01-08-AH_cell_4	1669	67.5	5.53973296402053
01-08-AH_cell_4	1670	68.5	5.018058069638226
01-08-AH_cell_4	1671	69.5	15.014331277706038
01-08-AH_cell_4	1672	70.5	5.713749880181316
01-08-AH_cell_4	1673	71.5	6.806723015905772
01-08-AH_cell_4	1674	72.5	4.574464447473574
01-08-AH_cell_4	1675	73.5	4.095469038366756
01-08-AH_cell_4	1676	74.5	7.518879565406586
01-08-AH_cell_4	1677	75.5	9.401583742486949
01-08-AH_cell_4	1678	76.5	12.530126182189845
01-08-AH_cell_4	1679	77.5	18.108562543653466
01-08-AH_cell_4	1680	78.5	19.203262855149507
01-08-AH_cell_4	1681	79.5	47.54417041022503
01-08-AH_cell_4	1682	80.5	27.75661103398866
01-08-AH_cell_5	1683	17.5	1.2704052338361544
01-08-AH_cell_5	1684	18.5	0.8171357376990768
01-08-AH_cell_5	1685	19.5	0.35145510813068404
01-08-AH_cell_5	1686	20.5	0.5589724146514763
01-08-AH_cell_5	1687	21.5	0.6725462253119294
01-08-AH_cell_5	1688	22.5	0.7147327918745754
01-08-AH_cell_5	1689	23.5	0.8356284698025104
01-08-AH_cell_5	1690	24.5	0.8217961711630322
01-08-AH_cell_5	1691	25.5	0.18385380522554837
01-08-AH_cell_5	1692	26.5	0.3456370488411986
01-08-AH_cell_5	1693	27.5	0.28902376806741265
01-08-AH_cell_5	1694	28.5	0.39032141073013693
01-08-AH_cell_5	1695	29.5	0.347220580121241
01-08-AH_cell_5	1696	30.5	0.18753903898866234
01-08-AH_cell_5	1697	31.5	0.1946563122488701
01-08-AH_cell_5	1698	32.5	0.5008156463855303
01-08-AH_cell_5	1699	33.5	0.5014109556984672
01-08-AH_cell_5	1700	34.5	1.6587363074022452
01-08-AH_cell_5	1701	35.5	0.8497371357792041
01-08-AH_cell_5	1702	36.5	0.9348392991685648
01-08-AH_cell_5	1703	37.5	2.208503543015764
01-08-AH_cell_5	1704	38.5	3.2620922823361074
01-08-AH_cell_5	1705	39.5	2.131764152519428
01-08-AH_cell_5	1706	40.5	2.3546412965354424
01-08-AH_cell_5	1707	41.5	3.1338726337306886
01-08-AH_cell_5	1708	42.5	2.0725365900742476
01-08-AH_cell_5	1709	43.5	0.5701100666386433
01-08-AH_cell_5	1710	44.5	0.8681684836073461
01-08-AH_cell_5	1711	45.5	1.213944843745722
01-08-AH_cell_5	1712	46.5	1.5298825116163868
01-08-AH_cell_5	1713	47.5	1.6240248123002754
01-08-AH_cell_5	1714	48.5	1.5575003492526258
01-08-AH_cell_5	1715	49.5	3.4805608659813667
01-08-AH_cell_5	1716	50.5	2.2374884395527697
01-08-AH_cell_5	1717	51.5	4.064898829996063
01-08-AH_cell_5	1718	52.5	5.875617013090464
01-08-AH_cell_5	1719	53.5	3.8254110119272378
01-08-AH_cell_5	1720	54.5	2.7871070927342654
01-08-AH_cell_5	1721	55.5	3.348488736260525
01-08-AH_cell_5	1722	56.5	9.127469290491641
01-08-AH_cell_5	1723	57.5	3.269033063560048
01-08-AH_cell_5	1724	58.5	2.9022941070888124
01-08-AH_cell_5	1725	59.5	2.949642169909584
01-08-AH_cell_5	1726	60.5	4.746186809438333
01-08-AH_cell_5	1727	61.5	1.3189442358594576
01-08-AH_cell_5	1728	62.5	2.3930999438039393
01-08-AH_cell_5	1729	63.5	2.9716432348879183
01-08-AH_cell_5	1730	64.5	3.3657372441373674
01-08-AH_cell_5	1731	65.5	4.74115207196122
01-08-AH_cell_5	1732	66.5	7.966852796374435
01-08-AH_cell_5	1733	67.5	2.820422501849969
01-08-AH_cell_5	1734	68.5	2.039870646742291
01-08-AH_cell_5	1735	69.5	3.027076789895569
01-08-AH_cell_5	1736	70.5	5.098149681764929
01-08-AH_cell_5	1737	71.5	3.363886784957512
01-08-AH_cell_5	1738	72.5	4.31536954054846
01-08-AH_cell_5	1739	73.5	5.861900814271899
01-08-AH_cell_5	1740	74.5	6.266754700570135
01-08-AH_cell_5	1741	75.5	3.8495818205088073
01-08-AH_cell_5	1742	76.5	4.263810404115089
01-08-AH_cell_5	1743	77.5	3.6889706589633544
01-08-AH_cell_5	1744	78.5	4.634860664246891
01-08-AH_cell_5	1745	79.5	9.1445819480738
01-08-AH_cell_5	1746	80.5	11.032206892015648
01-08-AH_cell_5	1747	81.5	13.524190895611271
01-08-AH_cell_5	1748	82.5	10.953600344371411
01-08-AH_cell_5	1749	83.5	28.709282692491094
01-08-AH_cell_5	1750	84.5	42.023163314447224
01-08-AH_cell_5	1751	85.5	8.931429190495423
01-08-AH_cell_5	1752	86.5	10.603472581473708
01-08-AH_cell_5	1753	87.5	6.258735032241827
01-08-AH_cell_5	1754	88.5	13.049341585730902
01-08-AH_cell_5	1755	89.5	9.512818768003212
01-08-AH_cell_5	1756	90.5	22.135368100439564
01-08-AH_cell_5	1757	91.5	20.810123824835166
01-08-AH_cell_5	1758	92.5	11.92750905875143
01-08-AH_cell_5	1759	93.5	11.749039254802359
01-08-AH_cell_5	1760	94.5	8.17891622960618
01-08-AH_cell_5	1761	95.5	8.473849127264439
01-08-AH_cell_5	1762	96.5	15.446960225937925
01-08-AH_cell_6	1763	17.5	1.2704052338361544
01-08-AH_cell_6	1764	18.5	0.6863599808433147
01-08-AH_cell_6	1765	19.5	0.5513131298744836
01-08-AH_cell_6	1766	20.5	0.2765214004529396
01-08-AH_cell_6	1767	21.5	0.32006682382694057
01-08-AH_cell_6	1768	22.5	0.20281082740293252
01-08-AH_cell_6	1769	23.5	0.14303094618552217
01-08-AH_cell_6	1770	24.5	0.17499274813230908
01-08-AH_cell_6	1771	25.5	0.1476069091041371
01-08-AH_cell_6	1772	26.5	0.10595317233458844
01-08-AH_cell_6	1773	27.5	0.0990455178643272
01-08-AH_cell_6	1774	28.5	0.04950719876970601
01-08-AH_cell_6	1775	29.5	0.03799641177373438
01-08-AH_cell_6	1776	30.5	0.03192666977909565
01-08-AH_cell_6	1777	31.5	0.06450245072030053
01-08-AH_cell_6	1778	32.5	0.16595702466412368
01-08-AH_cell_6	1779	33.5	0.4944343924768693
01-08-AH_cell_6	1780	34.5	0.3376617501119293
01-08-AH_cell_6	1781	35.5	0.4774635524065704
01-08-AH_cell_6	1782	36.5	0.3756674227053497
01-08-AH_cell_6	1783	37.5	0.2125032386701462
01-08-AH_cell_6	1784	38.5	0.25724972690759607
01-08-AH_cell_6	1785	39.5	0.16383115355366065
01-08-AH_cell_6	1786	40.5	0.15570546204413593
01-08-AH_cell_6	1787	41.5	0.28106553920810406
01-08-AH_cell_6	1788	42.5	0.5181444428309394
01-08-AH_cell_6	1789	43.5	1.3943417379682774
01-08-AH_cell_6	1790	44.5	0.8683769504216093
01-08-AH_cell_6	1791	45.5	0.17587042759852897
01-08-AH_cell_6	1792	46.5	0.3071585521630404
01-08-AH_cell_6	1793	47.5	0.23608420054734985
01-08-AH_cell_6	1794	48.5	0.1704421926355757
01-08-AH_cell_6	1795	49.5	0.08844555953428522
01-08-AH_cell_6	1796	50.5	0.18344246779120382
01-08-AH_cell_6	1797	51.5	0.3865664899796851
01-08-AH_cell_6	1798	52.5	0.4132680596296771
01-08-AH_cell_6	1799	53.5	0.43636751977261645
01-08-AH_cell_6	1800	54.5	0.8979689946298889
01-08-AH_cell_6	1801	55.5	1.3330251057940996
01-08-AH_cell_6	1802	56.5	1.2893434834874093
01-08-AH_cell_6	1803	57.5	2.905720486345513
01-08-AH_cell_6	1804	58.5	0.9611031267357747
01-08-AH_cell_6	1805	59.5	0.9773959614051616
01-08-AH_cell_6	1806	60.5	2.497639804330776
01-08-AH_cell_6	1807	61.5	2.2148481504652073
01-08-AH_cell_6	1808	62.5	1.7090220194562153
01-08-AH_cell_6	1809	63.5	2.2396692589756504
01-08-AH_cell_6	1810	64.5	7.027515264850823
01-08-AH_cell_6	1811	65.5	8.385613735926665
01-08-AH_cell_6	1812	66.5	9.247770154926762
01-08-AH_cell_6	1813	67.5	8.682431311944933
01-08-AH_cell_6	1814	68.5	8.061086549711888
01-08-AH_cell_6	1815	69.5	31.383301905547277
01-08-AH_cell_6	1816	70.5	20.64623843626827
01-08-AH_cell_6	1817	71.5	16.493053666327654
01-08-AH_cell_6	1818	72.5	29.660538366516626
01-08-AH_cell_6	1819	73.5	27.57651202686313
01-08-AH_cell_6	1820	74.5	42.3332827755294
01-08-AH_cell_6	1821	75.5	21.07463794059457
01-08-AH_cell_6	1822	76.5	21.539978926724906
01-08-AH_cell_6	1823	77.5	16.388575483065587
01-08-AH_cell_6	1824	78.5	11.080155553052462
01-08-AH_cell_6	1825	79.5	15.820381445495023
01-08-AH_cell_6	1826	80.5	15.062393560424384
01-08-AH_cell_6	1827	81.5	16.791926403301307
01-08-AH_cell_6	1828	82.5	16.72628836152764
01-08-AH_cell_6	1829	83.5	25.912161243538403
01-08-AH_cell_6	1830	84.5	14.628299589690469
01-08-AH_cell_6	1831	85.5	13.408623451654195
01-08-AH_cell_6	1832	86.5	7.784207161442469
01-08-AH_cell_6	1833	87.5	14.556921231209142
01-08-AH_cell_6	1834	88.5	12.413027306458638
01-08-AH_cell_6	1835	89.5	10.553478994956489
01-08-AH_cell_6	1836	90.5	9.368028178501943
01-08-AH_cell_6	1837	91.5	10.589088621653387
01-08-AH_cell_6	1838	92.5	14.323671358093799
01-08-AH_cell_6	1839	93.5	7.841210099010003
01-08-AH_cell_6	1840	94.5	17.722641832094173
01-08-AH_cell_6	1841	95.5	17.9786775366347
01-08-AH_cell_7	1842	17.5	1.2704052338361544
01-08-AH_cell_7	1843	18.5	1.0122545343859304
01-08-AH_cell_7	1844	19.5	2.596016894836034
01-08-AH_cell_7	1845	20.5	3.1595664694894188
01-08-AH_cell_7	1846	21.5	2.2553802932324065
01-08-AH_cell_7	1847	22.5	1.484725414014051
01-08-AH_cell_7	1848	23.5	0.5989383103518762
01-08-AH_cell_7	1849	24.5	0.8139330533585418
01-08-AH_cell_7	1850	25.5	1.0284493460403301
01-08-AH_cell_7	1851	26.5	1.016629260411396
01-08-AH_cell_7	1852	27.5	1.2026311707314987
01-08-AH_cell_7	1853	28.5	1.4891095369274112
01-08-AH_cell_7	1854	29.5	1.293583569636269
01-08-AH_cell_7	1855	30.5	1.2472260933102295
01-08-AH_cell_7	1856	31.5	1.9190961095404924
01-08-AH_cell_7	1857	32.5	0.5941000913264971
01-08-AH_cell_7	1858	33.5	1.8608890993163567
01-08-AH_cell_7	1859	34.5	3.9611339095005476
01-08-AH_cell_7	1860	35.5	3.187740389077991
01-08-AH_cell_7	1861	36.5	1.4746908092957458
01-08-AH_cell_7	1862	37.5	0.8125132349433002
01-08-AH_cell_7	1863	38.5	0.5137258894932321
01-08-AH_cell_7	1864	39.5	0.4504034640113061
01-08-AH_cell_7	1865	40.5	0.28386108947091954
01-08-AH_cell_7	1866	41.5	0.5377615072942434
01-08-AH_cell_7	1867	42.5	1.750747037090557
01-08-AH_cell_7	1868	43.5	1.1185627516930454
01-08-AH_cell_7	1869	44.5	1.3424958842333794
01-08-AH_cell_7	1870	45.5	2.724048258063654
01-08-AH_cell_7	1871	46.5	2.9737861051768317
01-08-AH_cell_7	1872	47.5	5.7706509363627525
01-08-AH_cell_7	1873	48.5	2.801384660943994
01-08-AH_cell_7	1874	49.5	6.175629282398191
01-08-AH_cell_7	1875	50.5	7.728892108985647
01-08-AH_cell_7	1876	51.5	3.551628789320267
01-08-AH_cell_7	1877	52.5	3.3801836774400726
01-08-AH_cell_7	1878	53.5	5.159759680793496
01-08-AH_cell_7	1879	54.5	3.713085708491155
01-08-AH_cell_7	1880	55.5	2.3152551536568273
01-08-AH_cell_7	1881	56.5	2.4966127536640865
01-08-AH_cell_7	1882	57.5	5.518290081793187
01-08-AH_cell_7	1883	58.5	4.775007883999156
01-08-AH_cell_7	1884	59.5	7.753803542758306
01-08-AH_cell_7	1885	60.5	7.050275278490248
01-08-AH_cell_7	1886	61.5	14.25707168967735
01-08-AH_cell_7	1887	62.5	10.248770354231958
01-08-AH_cell_7	1888	63.5	15.374253405762195
01-08-AH_cell_7	1889	64.5	26.188713134664205
01-08-AH_cell_7	1890	65.5	23.01972576170552
01-08-AH_cell_7	1891	66.5	10.761851160244497
01-08-AH_cell_7	1892	67.5	9.241385214427337
01-08-AH_cell_7	1893	68.5	24.73740988883334
01-08-AH_cell_7	1894	69.5	12.179937037508564
01-08-AH_cell_7	1895	70.5	16.537201889445576
01-08-AH_cell_7	1896	71.5	14.751008741733926
01-08-AH_cell_7	1897	72.5	5.89713733506791
01-08-AH_cell_7	1898	73.5	7.803982558381856
01-08-AH_cell_7	1899	74.5	13.887557313754975
01-08-AH_cell_7	1900	75.5	21.65537115695497
01-08-AH_cell_7	1901	76.5	15.017239784962243
01-08-AH_cell_7	1902	77.5	23.640636757542616
01-08-AH_cell_7	1903	78.5	29.503304334095148
01-08-AH_cell_8	1904	17.5	1.2704052338361544
01-08-AH_cell_8	1905	18.5	1.9364433087125987
01-08-AH_cell_8	1906	19.5	1.4070711409908776
01-08-AH_cell_8	1907	20.5	1.1572614102014704
01-08-AH_cell_8	1908	21.5	0.9971309588955792
01-08-AH_cell_8	1909	22.5	0.9663455810603673
01-08-AH_cell_8	1910	23.5	0.759667862636452
01-08-AH_cell_8	1911	24.5	0.9831894252954719
01-08-AH_cell_8	1912	25.5	0.8681479902124005
01-08-AH_cell_8	1913	26.5	0.4530879330156895
01-08-AH_cell_8	1914	27.5	0.5481315924102361
01-08-AH_cell_8	1915	28.5	0.5687329709954893
01-08-AH_cell_8	1916	29.5	0.9165373222767936
01-08-AH_cell_8	1917	30.5	0.43475374090429875
01-08-AH_cell_8	1918	31.5	0.17967063447206166
01-08-AH_cell_8	1919	32.5	0.46965712291708095
01-08-AH_cell_8	1920	33.5	0.5925913957692288
01-08-AH_cell_8	1921	34.5	0.48687709207825974
01-08-AH_cell_8	1922	35.5	0.45276953617476445
01-08-AH_cell_8	1923	36.5	0.2996364154571003
01-08-AH_cell_8	1924	37.5	0.41857022416729067
01-08-AH_cell_8	1925	38.5	0.27567494714910296
01-08-AH_cell_8	1926	39.5	0.8292494686247762
01-08-AH_cell_8	1927	40.5	1.3603057800667648
01-08-AH_cell_8	1928	41.5	2.1778294535362406
01-08-AH_cell_8	1929	42.5	2.182085880219621
01-08-AH_cell_8	1930	43.5	1.1847162309985126
01-08-AH_cell_8	1931	44.5	1.0341913337711253
01-08-AH_cell_8	1932	45.5	2.2190607363447876
01-08-AH_cell_8	1933	46.5	3.9117445759415275
01-08-AH_cell_8	1934	47.5	7.802042061965344
01-08-AH_cell_8	1935	48.5	8.98159866766057
01-08-AH_cell_8	1936	49.5	5.583688665227276
01-08-AH_cell_8	1937	50.5	15.056307335383865
01-08-AH_cell_8	1938	51.5	11.065936604529254
01-08-AH_cell_8	1939	52.5	12.651771073646001
01-08-AH_cell_8	1940	53.5	14.876212588308945
01-08-AH_cell_8	1941	54.5	11.453525336369927
01-08-AH_cell_8	1942	55.5	10.800662502297628
01-08-AH_cell_8	1943	56.5	12.227518996853979
01-08-AH_cell_8	1944	57.5	6.54065983439264
01-08-AH_cell_8	1945	58.5	8.855399259825631
01-08-AH_cell_8	1946	59.5	10.861485463046666
01-08-AH_cell_8	1947	60.5	11.503832582702874
01-08-AH_cell_8	1948	61.5	2.6416141239223756
01-08-AH_cell_8	1949	62.5	5.6800572012584745
01-08-AH_cell_8	1950	63.5	4.928574098490105
01-08-AH_cell_8	1951	64.5	5.216951511629008
01-08-AH_cell_8	1952	65.5	6.045566169518533
01-08-AH_cell_8	1953	66.5	35.13943890057294
01-08-AH_cell_8	1954	67.5	14.641192073554013
01-08-AH_cell_8	1955	68.5	25.42685477708865
01-08-AH_cell_8	1956	69.5	23.73400679973907
01-08-AH_cell_8	1957	70.5	15.750989510511289
01-08-AH_cell_8	1958	71.5	10.979512339242604
01-08-AH_cell_8	1959	72.5	9.75504217258016
01-08-AH_cell_8	1960	73.5	16.118555708138576
01-08-AH_cell_8	1961	74.5	29.471716426003017
01-08-AH_cell_8	1962	75.5	20.40943302783179
01-08-AH_cell_8	1963	76.5	21.00426433012076
01-08-AH_cell_8	1964	77.5	17.846513822891684
01-08-AH_cell_8	1965	78.5	13.218164099289426
01-08-AH_cell_8	1966	79.5	20.317742960020876
01-08-AH_cell_8	1967	80.5	35.80777594062593
01-08-AH_cell_8	1968	81.5	35.371200567574405
01-08-AH_cell_8	1969	82.5	21.85441615576704
01-08-AH_cell_8	1970	83.5	38.03953435163532
01-08-AH_cell_8	1971	84.5	35.93168125465728
01-08-AH_cell_9	1972	17.5	1.2704052338361544
01-08-AH_cell_9	1973	18.5	1.8992569866857056
01-08-AH_cell_9	1974	19.5	0.9153398874659574
01-08-AH_cell_9	1975	20.5	1.6793885392007402
01-08-AH_cell_9	1976	21.5	1.6334664061754378
01-08-AH_cell_9	1977	22.5	0.42735996378494423
01-08-AH_cell_9	1978	23.5	0.6015632067755359
01-08-AH_cell_9	1979	24.5	0.5828505716094619
01-08-AH_cell_9	1980	25.5	0.24696291973338902
01-08-AH_cell_9	1981	26.5	0.14276795104103993
01-08-AH_cell_9	1982	27.5	0.3923965039859285
01-08-AH_cell_9	1983	28.5	0.6247459089964208
01-08-AH_cell_9	1984	29.5	0.5561837863335197
01-08-AH_cell_9	1985	30.5	0.8576532084368133
01-08-AH_cell_9	1986	31.5	0.7694906108321594
01-08-AH_cell_9	1987	32.5	0.8321043949806266
01-08-AH_cell_9	1988	33.5	0.669762173804686
01-08-AH_cell_9	1989	34.5	0.26258086209194775
01-08-AH_cell_9	1990	35.5	0.3042341915340369
01-08-AH_cell_9	1991	36.5	0.6478485544513335
01-08-AH_cell_9	1992	37.5	1.149202690517765
01-08-AH_cell_9	1993	38.5	0.9164824225879686
01-08-AH_cell_9	1994	39.5	1.8691608605004644
01-08-AH_cell_9	1995	40.5	3.495212271988513
01-08-AH_cell_9	1996	41.5	2.3867520640145092
01-08-AH_cell_9	1997	42.5	4.400092098247537
01-08-AH_cell_9	1998	43.5	2.4542632928724974
01-08-AH_cell_9	1999	44.5	1.6258640964430429
[truncated: 274,531 more rows]
